# Supplementary material for: Function and Regulation of Chloroplast Peroxiredoxin IIE
Source: Antioxidants (Basel). 2021 Jan 21;10(2):152. doi: 10.3390/antiox10020152 (PMC7909837; doi:10.3390/antiox10020152)
Supplement: Supplementary file 1 [file antioxidants-10-00152-s001.zip]

Archive with 2 entries (2 files):
- antioxidants-1008472 - Supplementary file 4.xlsx
- antioxidants-1008472-supplementary 3.pdf
