# Supplementary material for: Function and Regulation of Chloroplast Peroxiredoxin IIE
Source: Antioxidants (Basel). 2021 Jan 21;10(2):152. doi: 10.3390/antiox10020152 (PMC7909837; doi:10.3390/antiox10020152)
Supplement: Supplementary file 1 [file antioxidants-10-00152-s001.zip › antioxidants-1008472 - Supplementary file 4.xlsx]

## Sheet: WT e1
AGI	protein.Accession	protein.Description	protein.Entry	Localisation	Function	reference
AT1G48420	F4HYF3	Bifunctional D-cysteine desulfhydrase/1-aminocyclopropane-1-carboxylate deaminase_ mitochondrial OS=Arabidopsis thaliana OX=3702 GN=DCD PE=1 SV=1	DCYD1_ARATH	mitochondrion	degradation of cysteine	[1]
				peptide.seq	peptide.OriginatingSeq
	F4HYF3	Bifunctional D-cysteine desulfhydrase/1-aminocyclopropane-1-carboxylate deaminase_ mitochondrial OS=Arabidopsis thaliana OX=3702 GN=DCD PE=1 SV=1	DCYD1_ARATH	DIVNIHNAK	DIVNIHNAK
	F4HYF3	Bifunctional D-cysteine desulfhydrase/1-aminocyclopropane-1-carboxylate deaminase_ mitochondrial OS=Arabidopsis thaliana OX=3702 GN=DCD PE=1 SV=1	DCYD1_ARATH	GVILDPVYSGK	VASSTGVILDPVYSGK
	F4HYF3	Bifunctional D-cysteine desulfhydrase/1-aminocyclopropane-1-carboxylate deaminase_ mitochondrial OS=Arabidopsis thaliana OX=3702 GN=DCD PE=1 SV=1	DCYD1_ARATH	LLADEDPGLVGNLLVER	LLADEDPGLVGNLLVER
	F4HYF3	Bifunctional D-cysteine desulfhydrase/1-aminocyclopropane-1-carboxylate deaminase_ mitochondrial OS=Arabidopsis thaliana OX=3702 GN=DCD PE=1 SV=1	DCYD1_ARATH	LVER	LLADEDPGLVGNLLVER
	F4HYF3	Bifunctional D-cysteine desulfhydrase/1-aminocyclopropane-1-carboxylate deaminase_ mitochondrial OS=Arabidopsis thaliana OX=3702 GN=DCD PE=1 SV=1	DCYD1_ARATH	LVGANVHLISKEEYSSIGSEALTNALKEK	LVGANVHLISKEEYSSIGSEALTNALKEK
	F4HYF3	Bifunctional D-cysteine desulfhydrase/1-aminocyclopropane-1-carboxylate deaminase_ mitochondrial OS=Arabidopsis thaliana OX=3702 GN=DCD PE=1 SV=1	DCYD1_ARATH	VASSTGVILDPVYSGK	VASSTGVILDPVYSGK
	F4HYF3	Bifunctional D-cysteine desulfhydrase/1-aminocyclopropane-1-carboxylate deaminase_ mitochondrial OS=Arabidopsis thaliana OX=3702 GN=DCD PE=1 SV=1	DCYD1_ARATH	VASSTGVILDPVYSGKAAYGLINEITKDPK	VASSTGVILDPVYSGKAAYGLINEITKDPK
	F4HYF3	Bifunctional D-cysteine desulfhydrase/1-aminocyclopropane-1-carboxylate deaminase_ mitochondrial OS=Arabidopsis thaliana OX=3702 GN=DCD PE=1 SV=1	DCYD1_ARATH	VDQMASLMGNWSRMDVSESVPRK	VDQMASLMGNWSRMDVSESVPRK
	F4HYF3	Bifunctional D-cysteine desulfhydrase/1-aminocyclopropane-1-carboxylate deaminase_ mitochondrial OS=Arabidopsis thaliana OX=3702 GN=DCD PE=1 SV=1	DCYD1_ARATH	VER	LLADEDPGLVGNLLVER
	F4HYF3	Bifunctional D-cysteine desulfhydrase/1-aminocyclopropane-1-carboxylate deaminase_ mitochondrial OS=Arabidopsis thaliana OX=3702 GN=DCD PE=1 SV=1	DCYD1_ARATH	KPYVIPVGGSNSLGTWGYIEAAR	KPYVIPVGGSNSLGTWGYIEAAR
	F4HYF3	Bifunctional D-cysteine desulfhydrase/1-aminocyclopropane-1-carboxylate deaminase_ mitochondrial OS=Arabidopsis thaliana OX=3702 GN=DCD PE=1 SV=1	DCYD1_ARATH	VDQMASLMGNWSR	VDQMASLMGNWSR
	F4HYF3	Bifunctional D-cysteine desulfhydrase/1-aminocyclopropane-1-carboxylate deaminase_ mitochondrial OS=Arabidopsis thaliana OX=3702 GN=DCD PE=1 SV=1	DCYD1_ARATH	WNLPGLPNGTELWIK	WNLPGLPNGTELWIK
	F4HYF3	Bifunctional D-cysteine desulfhydrase/1-aminocyclopropane-1-carboxylate deaminase_ mitochondrial OS=Arabidopsis thaliana OX=3702 GN=DCD PE=1 SV=1	DCYD1_ARATH	EIEEQLNYRPDDLK	EIEEQLNYRPDDLK
	F4HYF3	Bifunctional D-cysteine desulfhydrase/1-aminocyclopropane-1-carboxylate deaminase_ mitochondrial OS=Arabidopsis thaliana OX=3702 GN=DCD PE=1 SV=1	DCYD1_ARATH	ILFIHTGGLLGLYDK	ILFIHTGGLLGLYDK
	F4HYF3	Bifunctional D-cysteine desulfhydrase/1-aminocyclopropane-1-carboxylate deaminase_ mitochondrial OS=Arabidopsis thaliana OX=3702 GN=DCD PE=1 SV=1	DCYD1_ARATH	EEYSSIGSEALTNALK	EEYSSIGSEALTNALK
	F4HYF3	Bifunctional D-cysteine desulfhydrase/1-aminocyclopropane-1-carboxylate deaminase_ mitochondrial OS=Arabidopsis thaliana OX=3702 GN=DCD PE=1 SV=1	DCYD1_ARATH	FDDIVVACGSGGTIAGISLGSWLGALK	FDDIVVACGSGGTIAGISLGSWLGALK
	F4HYF3	Bifunctional D-cysteine desulfhydrase/1-aminocyclopropane-1-carboxylate deaminase_ mitochondrial OS=Arabidopsis thaliana OX=3702 GN=DCD PE=1 SV=1	DCYD1_ARATH	AAYGLINEITKDPK	AAYGLINEITKDPK
	F4HYF3	Bifunctional D-cysteine desulfhydrase/1-aminocyclopropane-1-carboxylate deaminase_ mitochondrial OS=Arabidopsis thaliana OX=3702 GN=DCD PE=1 SV=1	DCYD1_ARATH	ATATASNYLNLNSHLILR	ATATASNYLNLNSHLILR
	F4HYF3	Bifunctional D-cysteine desulfhydrase/1-aminocyclopropane-1-carboxylate deaminase_ mitochondrial OS=Arabidopsis thaliana OX=3702 GN=DCD PE=1 SV=1	DCYD1_ARATH	AAYGLINEITK	AAYGLINEITK
	F4HYF3	Bifunctional D-cysteine desulfhydrase/1-aminocyclopropane-1-carboxylate deaminase_ mitochondrial OS=Arabidopsis thaliana OX=3702 GN=DCD PE=1 SV=1	DCYD1_ARATH	DDFTGMELSGNKVRK	DDFTGMELSGNKVRK
	F4HYF3	Bifunctional D-cysteine desulfhydrase/1-aminocyclopropane-1-carboxylate deaminase_ mitochondrial OS=Arabidopsis thaliana OX=3702 GN=DCD PE=1 SV=1	DCYD1_ARATH	LLADEDPGLVGNLLVERLVGANVHLISK	LLADEDPGLVGNLLVERLVGANVHLISK
	F4HYF3	Bifunctional D-cysteine desulfhydrase/1-aminocyclopropane-1-carboxylate deaminase_ mitochondrial OS=Arabidopsis thaliana OX=3702 GN=DCD PE=1 SV=1	DCYD1_ARATH	NIHNAK	DIVNIHNAK
	F4HYF3	Bifunctional D-cysteine desulfhydrase/1-aminocyclopropane-1-carboxylate deaminase_ mitochondrial OS=Arabidopsis thaliana OX=3702 GN=DCD PE=1 SV=1	DCYD1_ARATH	HNAK	DIVNIHNAK
	F4HYF3	Bifunctional D-cysteine desulfhydrase/1-aminocyclopropane-1-carboxylate deaminase_ mitochondrial OS=Arabidopsis thaliana OX=3702 GN=DCD PE=1 SV=1	DCYD1_ARATH	AAYGL	AAYGLINEITK
	F4HYF3	Bifunctional D-cysteine desulfhydrase/1-aminocyclopropane-1-carboxylate deaminase_ mitochondrial OS=Arabidopsis thaliana OX=3702 GN=DCD PE=1 SV=1	DCYD1_ARATH	LLADEDPGL	LLADEDPGLVGNLLVER
AT5G21060	F4K6Y8	Homoserine dehydrogenase OS=Arabidopsis thaliana OX=3702 GN=At5g21060 PE=3 SV=1	F4K6Y8_ARATH	cytosol	Aminoacid biosynthesis	[2,3]
				peptide.seq	peptide.OriginatingSeq
	F4K6Y8	Homoserine dehydrogenase OS=Arabidopsis thaliana OX=3702 GN=At5g21060 PE=3 SV=1	F4K6Y8_ARATH	IVGSLSGTLGYVMSELEDGKPLSQVVQAAK	IVGSLSGTLGYVMSELEDGKPLSQVVQAAK
	F4K6Y8	Homoserine dehydrogenase OS=Arabidopsis thaliana OX=3702 GN=At5g21060 PE=3 SV=1	F4K6Y8_ARATH	SLVAPMDVLKEELNDELLSEVCLIK	SLVAPMDVLKEELNDELLSEVCLIK
	F4K6Y8	Homoserine dehydrogenase OS=Arabidopsis thaliana OX=3702 GN=At5g21060 PE=3 SV=1	F4K6Y8_ARATH	YVCVIEGSSVQVGIREVSK	YVCVIEGSSVQVGIREVSK
	F4K6Y8	Homoserine dehydrogenase OS=Arabidopsis thaliana OX=3702 GN=At5g21060 PE=3 SV=1	F4K6Y8_ARATH	YVCVIEGSSVQVGIREVSKDSPLGR	YVCVIEGSSVQVGIREVSKDSPLGR
	F4K6Y8	Homoserine dehydrogenase OS=Arabidopsis thaliana OX=3702 GN=At5g21060 PE=3 SV=1	F4K6Y8_ARATH	IVGSLSGTLGYVMSELEDGK	IVGSLSGTLGYVMSELEDGKPLSQVVQAAK
	F4K6Y8	Homoserine dehydrogenase OS=Arabidopsis thaliana OX=3702 GN=At5g21060 PE=3 SV=1	F4K6Y8_ARATH	AVDLGCCIVLANK	AVDLGCCIVLANK
	F4K6Y8	Homoserine dehydrogenase OS=Arabidopsis thaliana OX=3702 GN=At5g21060 PE=3 SV=1	F4K6Y8_ARATH	LDQNIEER	LDQNIEER
	F4K6Y8	Homoserine dehydrogenase OS=Arabidopsis thaliana OX=3702 GN=At5g21060 PE=3 SV=1	F4K6Y8_ARATH	EQPLVIQGAGAGNDTTAAGVLADIIDLQDLFH	EQPLVIQGAGAGNDTTAAGVLADIIDLQDLFH
	F4K6Y8	Homoserine dehydrogenase OS=Arabidopsis thaliana OX=3702 GN=At5g21060 PE=3 SV=1	F4K6Y8_ARATH	DDLGGMDVAR	DDLGGMDVAR
	F4K6Y8	Homoserine dehydrogenase OS=Arabidopsis thaliana OX=3702 GN=At5g21060 PE=3 SV=1	F4K6Y8_ARATH	EELNDELLSEVCLIK	EELNDELLSEVCLIK
	F4K6Y8	Homoserine dehydrogenase OS=Arabidopsis thaliana OX=3702 GN=At5g21060 PE=3 SV=1	F4K6Y8_ARATH	YVCVIEGSSVQVGIR	YVCVIEGSSVQVGIR
	F4K6Y8	Homoserine dehydrogenase OS=Arabidopsis thaliana OX=3702 GN=At5g21060 PE=3 SV=1	F4K6Y8_ARATH	SLVAPMDVLK	SLVAPMDVLK
	F4K6Y8	Homoserine dehydrogenase OS=Arabidopsis thaliana OX=3702 GN=At5g21060 PE=3 SV=1	F4K6Y8_ARATH	VVHDSELSTETEEIAK	VVHDSELSTETEEIAK
	F4K6Y8	Homoserine dehydrogenase OS=Arabidopsis thaliana OX=3702 GN=At5g21060 PE=3 SV=1	F4K6Y8_ARATH	DSPLGRLRGSDNIVEIYSR	DSPLGRLRGSDNIVEIYSR
	F4K6Y8	Homoserine dehydrogenase OS=Arabidopsis thaliana OX=3702 GN=At5g21060 PE=3 SV=1	F4K6Y8_ARATH	GSDNIVEIYSRCYK	GSDNIVEIYSRCYK
	F4K6Y8	Homoserine dehydrogenase OS=Arabidopsis thaliana OX=3702 GN=At5g21060 PE=3 SV=1	F4K6Y8_ARATH	CLIK	SLVAPMDVLKEELNDELLSEVCLIK
	F4K6Y8	Homoserine dehydrogenase OS=Arabidopsis thaliana OX=3702 GN=At5g21060 PE=3 SV=1	F4K6Y8_ARATH	PLSQVVQAAK	IVGSLSGTLGYVMSELEDGKPLSQVVQAAK
AT5G03690	F4KGQ0	Fructose-bisphosphate aldolase 4_ cytosolic OS=Arabidopsis thaliana OX=3702 GN=FBA4 PE=2 SV=1	ALFC4_ARATH	chloroplast	fructose-bisphosphate aldolase activity, metabolism	[2,4]
				peptide.seq	peptide.OriginatingSeq
	F4KGQ0	Fructose-bisphosphate aldolase 4_ cytosolic OS=Arabidopsis thaliana OX=3702 GN=FBA4 PE=2 SV=1	ALFC4_ARATH	AADESTGTIGK	GILAADESTGTIGK
	F4KGQ0	Fructose-bisphosphate aldolase 4_ cytosolic OS=Arabidopsis thaliana OX=3702 GN=FBA4 PE=2 SV=1	ALFC4_ARATH	ALRELLFTTPGALQYISGIILFEETLYQK	ALRELLFTTPGALQYISGIILFEETLYQK
	F4KGQ0	Fructose-bisphosphate aldolase 4_ cytosolic OS=Arabidopsis thaliana OX=3702 GN=FBA4 PE=2 SV=1	ALFC4_ARATH	GDAQLGEGASESLHVK	GDAQLGEGASESLHVK
	F4KGQ0	Fructose-bisphosphate aldolase 4_ cytosolic OS=Arabidopsis thaliana OX=3702 GN=FBA4 PE=2 SV=1	ALFC4_ARATH	GDAQLGEGASESLHVKDYKY	GDAQLGEGASESLHVKDYKY
	F4KGQ0	Fructose-bisphosphate aldolase 4_ cytosolic OS=Arabidopsis thaliana OX=3702 GN=FBA4 PE=2 SV=1	ALFC4_ARATH	GILAADESTGTIGK	GILAADESTGTIGK
	F4KGQ0	Fructose-bisphosphate aldolase 4_ cytosolic OS=Arabidopsis thaliana OX=3702 GN=FBA4 PE=2 SV=1	ALFC4_ARATH	IGNNEPSELAIHENAYGLAR	IGNNEPSELAIHENAYGLAR
	F4KGQ0	Fructose-bisphosphate aldolase 4_ cytosolic OS=Arabidopsis thaliana OX=3702 GN=FBA4 PE=2 SV=1	ALFC4_ARATH	LFVDVMK	LFVDVMK
	F4KGQ0	Fructose-bisphosphate aldolase 4_ cytosolic OS=Arabidopsis thaliana OX=3702 GN=FBA4 PE=2 SV=1	ALFC4_ARATH	VLAACYK	VLAACYK
	F4KGQ0	Fructose-bisphosphate aldolase 4_ cytosolic OS=Arabidopsis thaliana OX=3702 GN=FBA4 PE=2 SV=1	ALFC4_ARATH	ADESTGTIGK	GILAADESTGTIGK
	F4KGQ0	Fructose-bisphosphate aldolase 4_ cytosolic OS=Arabidopsis thaliana OX=3702 GN=FBA4 PE=2 SV=1	ALFC4_ARATH	EAGVLPGIK	EAGVLPGIK
	F4KGQ0	Fructose-bisphosphate aldolase 4_ cytosolic OS=Arabidopsis thaliana OX=3702 GN=FBA4 PE=2 SV=1	ALFC4_ARATH	VKPEVIAK	VKPEVIAK
	F4KGQ0	Fructose-bisphosphate aldolase 4_ cytosolic OS=Arabidopsis thaliana OX=3702 GN=FBA4 PE=2 SV=1	ALFC4_ARATH	ALSDHHVILEGTLLKPNMVTPGSDSGSK	ALSDHHVILEGTLLKPNMVTPGSDSGSK
	F4KGQ0	Fructose-bisphosphate aldolase 4_ cytosolic OS=Arabidopsis thaliana OX=3702 GN=FBA4 PE=2 SV=1	ALFC4_ARATH	ALQQSTLKAWGGK	ALQQSTLKAWGGK
	F4KGQ0	Fructose-bisphosphate aldolase 4_ cytosolic OS=Arabidopsis thaliana OX=3702 GN=FBA4 PE=2 SV=1	ALFC4_ARATH	FAGKSYFRR	FAGKSYFRR
	F4KGQ0	Fructose-bisphosphate aldolase 4_ cytosolic OS=Arabidopsis thaliana OX=3702 GN=FBA4 PE=2 SV=1	ALFC4_ARATH	ALQQSTLKAWGGKEENVDK	ALQQSTLKAWGGKEENVDK
	F4KGQ0	Fructose-bisphosphate aldolase 4_ cytosolic OS=Arabidopsis thaliana OX=3702 GN=FBA4 PE=2 SV=1	ALFC4_ARATH	YSIIRTYELIANAAYIGTPGKGILAADESTGTIGK	YSIIRTYELIANAAYIGTPGKGILAADESTGTIGK
	F4KGQ0	Fructose-bisphosphate aldolase 4_ cytosolic OS=Arabidopsis thaliana OX=3702 GN=FBA4 PE=2 SV=1	ALFC4_ARATH	ALRELLFTTPGALQYISGIILFEETLYQKTASGK	ALRELLFTTPGALQYISGIILFEETLYQKTASGK
	F4KGQ0	Fructose-bisphosphate aldolase 4_ cytosolic OS=Arabidopsis thaliana OX=3702 GN=FBA4 PE=2 SV=1	ALFC4_ARATH	FAGK	FAGKSYFRR
AT4G14030	O23264	Selenium-binding protein 1 OS=Arabidopsis thaliana OX=3702 GN=SBP1 PE=1 SV=1	SEBP1_ARATH	cytosol	Metal binding, stress response	[3,5-7]
				peptide.seq	peptide.OriginatingSeq
	O23264	Selenium-binding protein 1 OS=Arabidopsis thaliana OX=3702 GN=SBP1 PE=1 SV=1	SEBP1_ARATH	QLIDLGPTGLLPLEIR	QLIDLGPTGLLPLEIR
	O23264	Selenium-binding protein 1 OS=Arabidopsis thaliana OX=3702 GN=SBP1 PE=1 SV=1	SEBP1_ARATH	GGLTINPDFFVDFGDEPDGPSLAHEMR	GGLTINPDFFVDFGDEPDGPSLAHEMR
	O23264	Selenium-binding protein 1 OS=Arabidopsis thaliana OX=3702 GN=SBP1 PE=1 SV=1	SEBP1_ARATH	LYATNSLFSAWDR	LYATNSLFSAWDR
	O23264	Selenium-binding protein 1 OS=Arabidopsis thaliana OX=3702 GN=SBP1 PE=1 SV=1	SEBP1_ARATH	GNGFLLLDSDFNIK	GNGFLLLDSDFNIK
	O23264	Selenium-binding protein 1 OS=Arabidopsis thaliana OX=3702 GN=SBP1 PE=1 SV=1	SEBP1_ARATH	WEKPGHSPLYGYDFWYQPR	WEKPGHSPLYGYDFWYQPR
	O23264	Selenium-binding protein 1 OS=Arabidopsis thaliana OX=3702 GN=SBP1 PE=1 SV=1	SEBP1_ARATH	ATETEVVAPVTVSNGGSK	ATETEVVAPVTVSNGGSK
	O23264	Selenium-binding protein 1 OS=Arabidopsis thaliana OX=3702 GN=SBP1 PE=1 SV=1	SEBP1_ARATH	LIYVTAVYTGTGIDKPDYLATVDVDPSSPSYSSVIHR	LIYVTAVYTGTGIDKPDYLATVDVDPSSPSYSSVIHR
	O23264	Selenium-binding protein 1 OS=Arabidopsis thaliana OX=3702 GN=SBP1 PE=1 SV=1	SEBP1_ARATH	YGGPGYATPLAAMSGPSEK	YGGPGYATPLAAMSGPSEK
	O23264	Selenium-binding protein 1 OS=Arabidopsis thaliana OX=3702 GN=SBP1 PE=1 SV=1	SEBP1_ARATH	FIYFVNWLHGDIR	FIYFVNWLHGDIR
	O23264	Selenium-binding protein 1 OS=Arabidopsis thaliana OX=3702 GN=SBP1 PE=1 SV=1	SEBP1_ARATH	GKSLRGGPQMIQLSLDGK	GKSLRGGPQMIQLSLDGK
	O23264	Selenium-binding protein 1 OS=Arabidopsis thaliana OX=3702 GN=SBP1 PE=1 SV=1	SEBP1_ARATH	GGPQMIQLSLDGKR	GGPQMIQLSLDGKR
	O23264	Selenium-binding protein 1 OS=Arabidopsis thaliana OX=3702 GN=SBP1 PE=1 SV=1	SEBP1_ARATH	GCCKYGGPGYATPLAAMSGPSEK	GCCKYGGPGYATPLAAMSGPSEK
	O23264	Selenium-binding protein 1 OS=Arabidopsis thaliana OX=3702 GN=SBP1 PE=1 SV=1	SEBP1_ARATH	GGLTINPDFFVDFGD	GGLTINPDFFVDFGDEPDGPSLAHEMR
	O23264	Selenium-binding protein 1 OS=Arabidopsis thaliana OX=3702 GN=SBP1 PE=1 SV=1	SEBP1_ARATH	GFNLQHVADGLYGSHLHVYSWPGGEIK	GFNLQHVADGLYGSHLHVYSWPGGEIK
	O23264	Selenium-binding protein 1 OS=Arabidopsis thaliana OX=3702 GN=SBP1 PE=1 SV=1	SEBP1_ARATH	IYAIDTK	IYAIDTK
	O23264	Selenium-binding protein 1 OS=Arabidopsis thaliana OX=3702 GN=SBP1 PE=1 SV=1	SEBP1_ARATH	GSHIIQIDVDTEK	GSHIIQIDVDTEK
	O23264	Selenium-binding protein 1 OS=Arabidopsis thaliana OX=3702 GN=SBP1 PE=1 SV=1	SEBP1_ARATH	SLRGGPQMIQLSLDGK	SLRGGPQMIQLSLDGK
	O23264	Selenium-binding protein 1 OS=Arabidopsis thaliana OX=3702 GN=SBP1 PE=1 SV=1	SEBP1_ARATH	QFYPEIMEKGSHIIQIDVDTEK	QFYPEIMEKGSHIIQIDVDTEK
	O23264	Selenium-binding protein 1 OS=Arabidopsis thaliana OX=3702 GN=SBP1 PE=1 SV=1	SEBP1_ARATH	RLYATNSLFSAWDRQFYPEIMEK	RLYATNSLFSAWDRQFYPEIMEK
	O23264	Selenium-binding protein 1 OS=Arabidopsis thaliana OX=3702 GN=SBP1 PE=1 SV=1	SEBP1_ARATH	PDFFVDFGDEPDGPSLAHEMR	GGLTINPDFFVDFGDEPDGPSLAHEMR
	O23264	Selenium-binding protein 1 OS=Arabidopsis thaliana OX=3702 GN=SBP1 PE=1 SV=1	SEBP1_ARATH	IDVDTEK	GSHIIQIDVDTEK
	O23264	Selenium-binding protein 1 OS=Arabidopsis thaliana OX=3702 GN=SBP1 PE=1 SV=1	SEBP1_ARATH	SEK	YGGPGYATPLAAMSGPSEK
	O23264	Selenium-binding protein 1 OS=Arabidopsis thaliana OX=3702 GN=SBP1 PE=1 SV=1	SEBP1_ARATH	GGPQMIQLSLDGK	GGPQMIQLSLDGK
	O23264	Selenium-binding protein 1 OS=Arabidopsis thaliana OX=3702 GN=SBP1 PE=1 SV=1	SEBP1_ARATH	DTGFVGSALSSNMIR	DTGFVGSALSSNMIR
	O23264	Selenium-binding protein 1 OS=Arabidopsis thaliana OX=3702 GN=SBP1 PE=1 SV=1	SEBP1_ARATH	LPMPFVGDELHHSGWNSCSSCHGDASVDR	LPMPFVGDELHHSGWNSCSSCHGDASVDR
	O23264	Selenium-binding protein 1 OS=Arabidopsis thaliana OX=3702 GN=SBP1 PE=1 SV=1	SEBP1_ARATH	NSDETWSHEVVISVKPLK	NSDETWSHEVVISVKPLK
	O23264	Selenium-binding protein 1 OS=Arabidopsis thaliana OX=3702 GN=SBP1 PE=1 SV=1	SEBP1_ARATH	TMISTSWGAPKAFSK	TMISTSWGAPKAFSK
	O23264	Selenium-binding protein 1 OS=Arabidopsis thaliana OX=3702 GN=SBP1 PE=1 SV=1	SEBP1_ARATH	GGPQMIQLSLDGKRLYATNSLFSAWDR	GGPQMIQLSLDGKRLYATNSLFSAWDR
	O23264	Selenium-binding protein 1 OS=Arabidopsis thaliana OX=3702 GN=SBP1 PE=1 SV=1	SEBP1_ARATH	NSDETWSHEVVISVKP	NSDETWSHEVVISVKPLK
AT4G26530	O65581	Fructose-bisphosphate aldolase 5_ cytosolic OS=Arabidopsis thaliana OX=3702 GN=FBA5 PE=1 SV=1	ALFC5_ARATH	chloroplast, mitochondrion	fructose-bisphosphate aldolase activity, glycolysis	[2,4,8]
				peptide.seq	peptide.OriginatingSeq
	O65581	Fructose-bisphosphate aldolase 5_ cytosolic OS=Arabidopsis thaliana OX=3702 GN=FBA5 PE=1 SV=1	ALFC5_ARATH	AADESTGTIGK	GILAADESTGTIGK
	O65581	Fructose-bisphosphate aldolase 5_ cytosolic OS=Arabidopsis thaliana OX=3702 GN=FBA5 PE=1 SV=1	ALFC5_ARATH	GILAADESTGTIGK	GILAADESTGTIGK
	O65581	Fructose-bisphosphate aldolase 5_ cytosolic OS=Arabidopsis thaliana OX=3702 GN=FBA5 PE=1 SV=1	ALFC5_ARATH	AQATFLTRCKGNSDATLGK	AQATFLTRCKGNSDATLGK
	O65581	Fructose-bisphosphate aldolase 5_ cytosolic OS=Arabidopsis thaliana OX=3702 GN=FBA5 PE=1 SV=1	ALFC5_ARATH	GVVDLAGTNGETTTQGLDSLGAR	GVVDLAGTNGETTTQGLDSLGAR
	O65581	Fructose-bisphosphate aldolase 5_ cytosolic OS=Arabidopsis thaliana OX=3702 GN=FBA5 PE=1 SV=1	ALFC5_ARATH	IGATEPSELSIQENAK	IGATEPSELSIQENAK
	O65581	Fructose-bisphosphate aldolase 5_ cytosolic OS=Arabidopsis thaliana OX=3702 GN=FBA5 PE=1 SV=1	ALFC5_ARATH	PGIK	TTDGKPFVELLMENGVIPGIK
	O65581	Fructose-bisphosphate aldolase 5_ cytosolic OS=Arabidopsis thaliana OX=3702 GN=FBA5 PE=1 SV=1	ALFC5_ARATH	TENVAKAQATFLTRCK	TENVAKAQATFLTRCK
	O65581	Fructose-bisphosphate aldolase 5_ cytosolic OS=Arabidopsis thaliana OX=3702 GN=FBA5 PE=1 SV=1	ALFC5_ARATH	TTDGKPFVELLMENGVIPGIK	TTDGKPFVELLMENGVIPGIK
	O65581	Fructose-bisphosphate aldolase 5_ cytosolic OS=Arabidopsis thaliana OX=3702 GN=FBA5 PE=1 SV=1	ALFC5_ARATH	WRAVLKIGATEPSELSIQENAK	WRAVLKIGATEPSELSIQENAK
	O65581	Fructose-bisphosphate aldolase 5_ cytosolic OS=Arabidopsis thaliana OX=3702 GN=FBA5 PE=1 SV=1	ALFC5_ARATH	ELLFTSPGTFPCLSGVILFEETLYQK	ELLFTSPGTFPCLSGVILFEETLYQK
	O65581	Fructose-bisphosphate aldolase 5_ cytosolic OS=Arabidopsis thaliana OX=3702 GN=FBA5 PE=1 SV=1	ALFC5_ARATH	ALNDHHVLLEGTLLKPNMVTPGSDSPK	ALNDHHVLLEGTLLKPNMVTPGSDSPK
	O65581	Fructose-bisphosphate aldolase 5_ cytosolic OS=Arabidopsis thaliana OX=3702 GN=FBA5 PE=1 SV=1	ALFC5_ARATH	YAIICQENGLVPIVEPEVLTDGSHDIKK	YAIICQENGLVPIVEPEVLTDGSHDIKK
	O65581	Fructose-bisphosphate aldolase 5_ cytosolic OS=Arabidopsis thaliana OX=3702 GN=FBA5 PE=1 SV=1	ALFC5_ARATH	VAPEVIAEYTVTALR	VAPEVIAEYTVTALR
	O65581	Fructose-bisphosphate aldolase 5_ cytosolic OS=Arabidopsis thaliana OX=3702 GN=FBA5 PE=1 SV=1	ALFC5_ARATH	GNSDATLGK	GNSDATLGK
	O65581	Fructose-bisphosphate aldolase 5_ cytosolic OS=Arabidopsis thaliana OX=3702 GN=FBA5 PE=1 SV=1	ALFC5_ARATH	YQK	ELLFTSPGTFPCLSGVILFEETLYQK
	O65581	Fructose-bisphosphate aldolase 5_ cytosolic OS=Arabidopsis thaliana OX=3702 GN=FBA5 PE=1 SV=1	ALFC5_ARATH	ADESTGTIGK	GILAADESTGTIGK
	O65581	Fructose-bisphosphate aldolase 5_ cytosolic OS=Arabidopsis thaliana OX=3702 GN=FBA5 PE=1 SV=1	ALFC5_ARATH	FASINVENIESNR	FASINVENIESNR
	O65581	Fructose-bisphosphate aldolase 5_ cytosolic OS=Arabidopsis thaliana OX=3702 GN=FBA5 PE=1 SV=1	ALFC5_ARATH	VDKGVVDLAGTNGETTTQGLDSLGARCQEYYK	VDKGVVDLAGTNGETTTQGLDSLGARCQEYYK
	O65581	Fructose-bisphosphate aldolase 5_ cytosolic OS=Arabidopsis thaliana OX=3702 GN=FBA5 PE=1 SV=1	ALFC5_ARATH	YTGGASGDSAASESLYEEGYK	YTGGASGDSAASESLYEEGYK
	O65581	Fructose-bisphosphate aldolase 5_ cytosolic OS=Arabidopsis thaliana OX=3702 GN=FBA5 PE=1 SV=1	ALFC5_ARATH	GNSDATLGKYTGGASGDSAASESLYEEGYK	GNSDATLGKYTGGASGDSAASESLYEEGYK
	O65581	Fructose-bisphosphate aldolase 5_ cytosolic OS=Arabidopsis thaliana OX=3702 GN=FBA5 PE=1 SV=1	ALFC5_ARATH	TAKYIATPGK	TAKYIATPGK
	O65581	Fructose-bisphosphate aldolase 5_ cytosolic OS=Arabidopsis thaliana OX=3702 GN=FBA5 PE=1 SV=1	ALFC5_ARATH	RTVPPAVPGIVFLSGGQSEEEATLNLNAMNK	RTVPPAVPGIVFLSGGQSEEEATLNLNAMNK
	O65581	Fructose-bisphosphate aldolase 5_ cytosolic OS=Arabidopsis thaliana OX=3702 GN=FBA5 PE=1 SV=1	ALFC5_ARATH	NVENIESNR	FASINVENIESNR
AT3G57410	O81645	Villin-3 OS=Arabidopsis thaliana OX=3702 GN=VLN3 PE=1 SV=2	VILI3_ARATH	cytoskeleton	actin filament bundling	[9]
				peptide.seq	peptide.OriginatingSeq
	O81645	Villin-3 OS=Arabidopsis thaliana OX=3702 GN=VLN3 PE=1 SV=2	VILI3_ARATH	AEALAALTSAFNSSPSSK	AEALAALTSAFNSSPSSK
	O81645	Villin-3 OS=Arabidopsis thaliana OX=3702 GN=VLN3 PE=1 SV=2	VILI3_ARATH	DHVGKLYSGDCYLVLYTYHSGERK	DHVGKLYSGDCYLVLYTYHSGERK
	O81645	Villin-3 OS=Arabidopsis thaliana OX=3702 GN=VLN3 PE=1 SV=2	VILI3_ARATH	DTSQDEAGTAAVK	DTSQDEAGTAAVK
	O81645	Villin-3 OS=Arabidopsis thaliana OX=3702 GN=VLN3 PE=1 SV=2	VILI3_ARATH	EKIYQFNGANSNIQER	EKIYQFNGANSNIQER
	O81645	Villin-3 OS=Arabidopsis thaliana OX=3702 GN=VLN3 PE=1 SV=2	VILI3_ARATH	ESFYK	ESFYK
	O81645	Villin-3 OS=Arabidopsis thaliana OX=3702 GN=VLN3 PE=1 SV=2	VILI3_ARATH	GGLSSGYK	GGLSSGYK
	O81645	Villin-3 OS=Arabidopsis thaliana OX=3702 GN=VLN3 PE=1 SV=2	VILI3_ARATH	IYQFNGANSNIQER	IYQFNGANSNIQER
	O81645	Villin-3 OS=Arabidopsis thaliana OX=3702 GN=VLN3 PE=1 SV=2	VILI3_ARATH	KPEEEE	KPEEEEFETR
	O81645	Villin-3 OS=Arabidopsis thaliana OX=3702 GN=VLN3 PE=1 SV=2	VILI3_ARATH	KPEEEEFETR	KPEEEEFETR
	O81645	Villin-3 OS=Arabidopsis thaliana OX=3702 GN=VLN3 PE=1 SV=2	VILI3_ARATH	KPEEEEFETRLYTCK	KPEEEEFETRLYTCK
	O81645	Villin-3 OS=Arabidopsis thaliana OX=3702 GN=VLN3 PE=1 SV=2	VILI3_ARATH	KSPDTSPSAEAK	KSPDTSPSAEAK
	O81645	Villin-3 OS=Arabidopsis thaliana OX=3702 GN=VLN3 PE=1 SV=2	VILI3_ARATH	LASTMTNSLK	LASTMTNSLK
	O81645	Villin-3 OS=Arabidopsis thaliana OX=3702 GN=VLN3 PE=1 SV=2	VILI3_ARATH	LYSIADGQVESIDGDLSK	LYSIADGQVESIDGDLSK
	O81645	Villin-3 OS=Arabidopsis thaliana OX=3702 GN=VLN3 PE=1 SV=2	VILI3_ARATH	NSNQEDQETAVRLASTMTNSLK	NSNQEDQETAVRLASTMTNSLK
	O81645	Villin-3 OS=Arabidopsis thaliana OX=3702 GN=VLN3 PE=1 SV=2	VILI3_ARATH	QTAFEIGQR	QTAFEIGQR
	O81645	Villin-3 OS=Arabidopsis thaliana OX=3702 GN=VLN3 PE=1 SV=2	VILI3_ARATH	SNFDSWPSGSATPANEEGR	SNFDSWPSGSATPANEEGR
	O81645	Villin-3 OS=Arabidopsis thaliana OX=3702 GN=VLN3 PE=1 SV=2	VILI3_ARATH	STPVNEDIPPLLEGGGK	STPVNEDIPPLLEGGGK
	O81645	Villin-3 OS=Arabidopsis thaliana OX=3702 GN=VLN3 PE=1 SV=2	VILI3_ARATH	TVELDAALGGR	TVELDAALGGR
	O81645	Villin-3 OS=Arabidopsis thaliana OX=3702 GN=VLN3 PE=1 SV=2	VILI3_ARATH	TVFGMEK	TVFGMEK
	O81645	Villin-3 OS=Arabidopsis thaliana OX=3702 GN=VLN3 PE=1 SV=2	VILI3_ARATH	VASEDEIIPETTPPK	VASEDEIIPETTPPK
	O81645	Villin-3 OS=Arabidopsis thaliana OX=3702 GN=VLN3 PE=1 SV=2	VILI3_ARATH	VLDPAFQGVGQKPGTEIWR	VLDPAFQGVGQKPGTEIWR
	O81645	Villin-3 OS=Arabidopsis thaliana OX=3702 GN=VLN3 PE=1 SV=2	VILI3_ARATH	SPDTSPSAEAK	SPDTSPSAEAK
	O81645	Villin-3 OS=Arabidopsis thaliana OX=3702 GN=VLN3 PE=1 SV=2	VILI3_ARATH	VSSETVRDPHLFSFSFNR	VSSETVRDPHLFSFSFNR
	O81645	Villin-3 OS=Arabidopsis thaliana OX=3702 GN=VLN3 PE=1 SV=2	VILI3_ARATH	TAIQAAEDFVASENRPK	TAIQAAEDFVASENRPK
	O81645	Villin-3 OS=Arabidopsis thaliana OX=3702 GN=VLN3 PE=1 SV=2	VILI3_ARATH	NSNQEDQETAVR	NSNQEDQETAVR
	O81645	Villin-3 OS=Arabidopsis thaliana OX=3702 GN=VLN3 PE=1 SV=2	VILI3_ARATH	SGLTSQASQR	SGLTSQASQR
	O81645	Villin-3 OS=Arabidopsis thaliana OX=3702 GN=VLN3 PE=1 SV=2	VILI3_ARATH	GSSGETYTPESIALIQVSGTGVHNNK	GSSGETYTPESIALIQVSGTGVHNNK
	O81645	Villin-3 OS=Arabidopsis thaliana OX=3702 GN=VLN3 PE=1 SV=2	VILI3_ARATH	EPPQFVALFQHMVVLK	EPPQFVALFQHMVVLK
	O81645	Villin-3 OS=Arabidopsis thaliana OX=3702 GN=VLN3 PE=1 SV=2	VILI3_ARATH	AAALAALTSAFNSSSGR	AAALAALTSAFNSSSGR
	O81645	Villin-3 OS=Arabidopsis thaliana OX=3702 GN=VLN3 PE=1 SV=2	VILI3_ARATH	QDDSEVETTGVTFTYER	QDDSEVETTGVTFTYER
	O81645	Villin-3 OS=Arabidopsis thaliana OX=3702 GN=VLN3 PE=1 SV=2	VILI3_ARATH	KVASEDEIIPETTPPK	KVASEDEIIPETTPPK
	O81645	Villin-3 OS=Arabidopsis thaliana OX=3702 GN=VLN3 PE=1 SV=2	VILI3_ARATH	QRAEALAALTSAFNSSPSSKSPPR	QRAEALAALTSAFNSSPSSKSPPR
	O81645	Villin-3 OS=Arabidopsis thaliana OX=3702 GN=VLN3 PE=1 SV=2	VILI3_ARATH	SNGSQGGPRQR	SNGSQGGPRQR
	O81645	Villin-3 OS=Arabidopsis thaliana OX=3702 GN=VLN3 PE=1 SV=2	VILI3_ARATH	AAALAALTSAFNSSSGRTSSPSR	AAALAALTSAFNSSSGRTSSPSR
	O81645	Villin-3 OS=Arabidopsis thaliana OX=3702 GN=VLN3 PE=1 SV=2	VILI3_ARATH	EAYLSEVEFKTVFGMEK	EAYLSEVEFKTVFGMEK
	O81645	Villin-3 OS=Arabidopsis thaliana OX=3702 GN=VLN3 PE=1 SV=2	VILI3_ARATH	STPVNEDIPPLLEGGGKLEVWYIDANSKTVLSK	STPVNEDIPPLLEGGGKLEVWYIDANSKTVLSK
	O81645	Villin-3 OS=Arabidopsis thaliana OX=3702 GN=VLN3 PE=1 SV=2	VILI3_ARATH	TAIQAAEDFVASENRPKATR	TAIQAAEDFVASENRPKATR
	O81645	Villin-3 OS=Arabidopsis thaliana OX=3702 GN=VLN3 PE=1 SV=2	VILI3_ARATH	DTSQDEAGTAAVKTVELDAALGGR	DTSQDEAGTAAVKTVELDAALGGR
	O81645	Villin-3 OS=Arabidopsis thaliana OX=3702 GN=VLN3 PE=1 SV=2	VILI3_ARATH	DEAGTAAVK	DTSQDEAGTAAVK
AT2G29630	O82392	Phosphomethylpyrimidine synthase_ chloroplastic OS=Arabidopsis thaliana OX=3702 GN=THIC PE=1 SV=1	THIC_ARATH	chloroplast, mitochrondrion	Thiamine diphosphate biosynthesis	[4,8]
				peptide.seq	peptide.OriginatingSeq
	O82392	Phosphomethylpyrimidine synthase_ chloroplastic OS=Arabidopsis thaliana OX=3702 GN=THIC PE=1 SV=1	THIC_ARATH	HLELEPMIVGR	HLELEPMIVGR
	O82392	Phosphomethylpyrimidine synthase_ chloroplastic OS=Arabidopsis thaliana OX=3702 GN=THIC PE=1 SV=1	THIC_ARATH	ETLIEQAEQGVDYFTIHAGVLLR	ETLIEQAEQGVDYFTIHAGVLLR
	O82392	Phosphomethylpyrimidine synthase_ chloroplastic OS=Arabidopsis thaliana OX=3702 GN=THIC PE=1 SV=1	THIC_ARATH	TISGEQHGEVGGEIYLPESYVK	TISGEQHGEVGGEIYLPESYVK
	O82392	Phosphomethylpyrimidine synthase_ chloroplastic OS=Arabidopsis thaliana OX=3702 GN=THIC PE=1 SV=1	THIC_ARATH	VDGIAENLNWEVFR	VDGIAENLNWEVFR
	O82392	Phosphomethylpyrimidine synthase_ chloroplastic OS=Arabidopsis thaliana OX=3702 GN=THIC PE=1 SV=1	THIC_ARATH	YAEENGYGSAEEAIR	YAEENGYGSAEEAIR
	O82392	Phosphomethylpyrimidine synthase_ chloroplastic OS=Arabidopsis thaliana OX=3702 GN=THIC PE=1 SV=1	THIC_ARATH	VNANIGNSAVASSIEEEVYK	VNANIGNSAVASSIEEEVYK
	O82392	Phosphomethylpyrimidine synthase_ chloroplastic OS=Arabidopsis thaliana OX=3702 GN=THIC PE=1 SV=1	THIC_ARATH	AWEKDVQVMNEGPGHVPMHK	AWEKDVQVMNEGPGHVPMHK
	O82392	Phosphomethylpyrimidine synthase_ chloroplastic OS=Arabidopsis thaliana OX=3702 GN=THIC PE=1 SV=1	THIC_ARATH	NSAVPVGTVPIYQALEK	NSAVPVGTVPIYQALEK
	O82392	Phosphomethylpyrimidine synthase_ chloroplastic OS=Arabidopsis thaliana OX=3702 GN=THIC PE=1 SV=1	THIC_ARATH	YAEENGYGSAEEAIRQGMDAMSEEFNIAKK	YAEENGYGSAEEAIRQGMDAMSEEFNIAKK
	O82392	Phosphomethylpyrimidine synthase_ chloroplastic OS=Arabidopsis thaliana OX=3702 GN=THIC PE=1 SV=1	THIC_ARATH	HIHETREWILRNSAVPVGTVPIYQALEK	HIHETREWILRNSAVPVGTVPIYQALEK
	O82392	Phosphomethylpyrimidine synthase_ chloroplastic OS=Arabidopsis thaliana OX=3702 GN=THIC PE=1 SV=1	THIC_ARATH	QHPHAQAWDDALSKARFEFR	QHPHAQAWDDALSKARFEFR
	O82392	Phosphomethylpyrimidine synthase_ chloroplastic OS=Arabidopsis thaliana OX=3702 GN=THIC PE=1 SV=1	THIC_ARATH	QGMDAMSEEFNIAK	QGMDAMSEEFNIAK
	O82392	Phosphomethylpyrimidine synthase_ chloroplastic OS=Arabidopsis thaliana OX=3702 GN=THIC PE=1 SV=1	THIC_ARATH	NLNWEVFR	VDGIAENLNWEVFR
	O82392	Phosphomethylpyrimidine synthase_ chloroplastic OS=Arabidopsis thaliana OX=3702 GN=THIC PE=1 SV=1	THIC_ARATH	DAMSEEFNIAK	QGMDAMSEEFNIAK
	O82392	Phosphomethylpyrimidine synthase_ chloroplastic OS=Arabidopsis thaliana OX=3702 GN=THIC PE=1 SV=1	THIC_ARATH	WMDQFALSLDPMTAMSFHDETLPADGAK	WMDQFALSLDPMTAMSFHDETLPADGAK
	O82392	Phosphomethylpyrimidine synthase_ chloroplastic OS=Arabidopsis thaliana OX=3702 GN=THIC PE=1 SV=1	THIC_ARATH	VQWATMWGADTIMDLSTGR	VQWATMWGADTIMDLSTGR
	O82392	Phosphomethylpyrimidine synthase_ chloroplastic OS=Arabidopsis thaliana OX=3702 GN=THIC PE=1 SV=1	THIC_ARATH	EVVHEESGHVLK	EVVHEESGHVLK
	O82392	Phosphomethylpyrimidine synthase_ chloroplastic OS=Arabidopsis thaliana OX=3702 GN=THIC PE=1 SV=1	THIC_ARATH	LPNSSLLPGFDVVVQAAATR	LPNSSLLPGFDVVVQAAATR
	O82392	Phosphomethylpyrimidine synthase_ chloroplastic OS=Arabidopsis thaliana OX=3702 GN=THIC PE=1 SV=1	THIC_ARATH	ATLTFDPPTTNSER	ATLTFDPPTTNSER
	O82392	Phosphomethylpyrimidine synthase_ chloroplastic OS=Arabidopsis thaliana OX=3702 GN=THIC PE=1 SV=1	THIC_ARATH	AASVHCTLMSVVCNNK	AASVHCTLMSVVCNNK
	O82392	Phosphomethylpyrimidine synthase_ chloroplastic OS=Arabidopsis thaliana OX=3702 GN=THIC PE=1 SV=1	THIC_ARATH	QGMDAMSEEFNIAKK	QGMDAMSEEFNIAKK
	O82392	Phosphomethylpyrimidine synthase_ chloroplastic OS=Arabidopsis thaliana OX=3702 GN=THIC PE=1 SV=1	THIC_ARATH	EKLGTPRYTQMYYAK	EKLGTPRYTQMYYAK
	O82392	Phosphomethylpyrimidine synthase_ chloroplastic OS=Arabidopsis thaliana OX=3702 GN=THIC PE=1 SV=1	THIC_ARATH	EKLDPEFVRSEVAR	EKLDPEFVRSEVAR
	O82392	Phosphomethylpyrimidine synthase_ chloroplastic OS=Arabidopsis thaliana OX=3702 GN=THIC PE=1 SV=1	THIC_ARATH	MDAMSEEFNIAKK	QGMDAMSEEFNIAKK
	O82392	Phosphomethylpyrimidine synthase_ chloroplastic OS=Arabidopsis thaliana OX=3702 GN=THIC PE=1 SV=1	THIC_ARATH	QGIITEEMLYCATR	QGIITEEMLYCATR
	O82392	Phosphomethylpyrimidine synthase_ chloroplastic OS=Arabidopsis thaliana OX=3702 GN=THIC PE=1 SV=1	THIC_ARATH	STKEHKEVVHEESGHVLK	STKEHKEVVHEESGHVLK
	O82392	Phosphomethylpyrimidine synthase_ chloroplastic OS=Arabidopsis thaliana OX=3702 GN=THIC PE=1 SV=1	THIC_ARATH	HTIDPSSPDFQPIPSFEECFPK	HTIDPSSPDFQPIPSFEECFPK
	O82392	Phosphomethylpyrimidine synthase_ chloroplastic OS=Arabidopsis thaliana OX=3702 GN=THIC PE=1 SV=1	THIC_ARATH	DVQVMNEGPGHVPMHK	DVQVMNEGPGHVPMHK
	O82392	Phosphomethylpyrimidine synthase_ chloroplastic OS=Arabidopsis thaliana OX=3702 GN=THIC PE=1 SV=1	THIC_ARATH	LDPEFVRSEVAR	LDPEFVRSEVAR
	O82392	Phosphomethylpyrimidine synthase_ chloroplastic OS=Arabidopsis thaliana OX=3702 GN=THIC PE=1 SV=1	THIC_ARATH	LTGIVSRGGSIHAK	LTGIVSRGGSIHAK
	O82392	Phosphomethylpyrimidine synthase_ chloroplastic OS=Arabidopsis thaliana OX=3702 GN=THIC PE=1 SV=1	THIC_ARATH	FEFRWMDQFALSLDPMTAMSFHDETLPADGAKVAHFCSMCGPK	FEFRWMDQFALSLDPMTAMSFHDETLPADGAKVAHFCSMCGPK
	O82392	Phosphomethylpyrimidine synthase_ chloroplastic OS=Arabidopsis thaliana OX=3702 GN=THIC PE=1 SV=1	THIC_ARATH	LPNSSLLPGFDVVVQAAATRFK	LPNSSLLPGFDVVVQAAATRFK
	O82392	Phosphomethylpyrimidine synthase_ chloroplastic OS=Arabidopsis thaliana OX=3702 GN=THIC PE=1 SV=1	THIC_ARATH	DVQVMNEGPGHVPMHKIPENMQK	DVQVMNEGPGHVPMHKIPENMQK
	O82392	Phosphomethylpyrimidine synthase_ chloroplastic OS=Arabidopsis thaliana OX=3702 GN=THIC PE=1 SV=1	THIC_ARATH	AIIPSNKK	AIIPSNKK
	O82392	Phosphomethylpyrimidine synthase_ chloroplastic OS=Arabidopsis thaliana OX=3702 GN=THIC PE=1 SV=1	THIC_ARATH	QHPHAQAWDDALSKAR	QHPHAQAWDDALSKAR
	O82392	Phosphomethylpyrimidine synthase_ chloroplastic OS=Arabidopsis thaliana OX=3702 GN=THIC PE=1 SV=1	THIC_ARATH	NSAV	NSAVPVGTVPIYQALEK
	O82392	Phosphomethylpyrimidine synthase_ chloroplastic OS=Arabidopsis thaliana OX=3702 GN=THIC PE=1 SV=1	THIC_ARATH	QAEQGVDYFTIHAGVLLR	ETLIEQAEQGVDYFTIHAGVLLR
	O82392	Phosphomethylpyrimidine synthase_ chloroplastic OS=Arabidopsis thaliana OX=3702 GN=THIC PE=1 SV=1	THIC_ARATH	ETLIE	ETLIEQAEQGVDYFTIHAGVLLR
AT3G20050	P28769	T-complex protein 1 subunit alpha OS=Arabidopsis thaliana OX=3702 GN=CCT1 PE=1 SV=1	TCPA_ARATH	cytosol	Chaperone	[2]
				peptide.seq	peptide.OriginatingSeq
	P28769	T-complex protein 1 subunit alpha OS=Arabidopsis thaliana OX=3702 GN=CCT1 PE=1 SV=1	TCPA_ARATH	NNLEAGVIEPAMSK	NNLEAGVIEPAMSK
	P28769	T-complex protein 1 subunit alpha OS=Arabidopsis thaliana OX=3702 GN=CCT1 PE=1 SV=1	TCPA_ARATH	TLESNTVVAGGGAVESALSVYLEHLATTLGSR	TLESNTVVAGGGAVESALSVYLEHLATTLGSR
	P28769	T-complex protein 1 subunit alpha OS=Arabidopsis thaliana OX=3702 GN=CCT1 PE=1 SV=1	TCPA_ARATH	YIEEK	YIEEK
	P28769	T-complex protein 1 subunit alpha OS=Arabidopsis thaliana OX=3702 GN=CCT1 PE=1 SV=1	TCPA_ARATH	GANDYMLDEMER	GANDYMLDEMER
	P28769	T-complex protein 1 subunit alpha OS=Arabidopsis thaliana OX=3702 GN=CCT1 PE=1 SV=1	TCPA_ARATH	SISAQNPDISGDR	SISAQNPDISGDR
	P28769	T-complex protein 1 subunit alpha OS=Arabidopsis thaliana OX=3702 GN=CCT1 PE=1 SV=1	TCPA_ARATH	LISGDSDFFANLVVEAVLSVK	LISGDSDFFANLVVEAVLSVK
	P28769	T-complex protein 1 subunit alpha OS=Arabidopsis thaliana OX=3702 GN=CCT1 PE=1 SV=1	TCPA_ARATH	HYSSMGLDLVNGTIRNNLEAGVIEPAMSK	HYSSMGLDLVNGTIRNNLEAGVIEPAMSK
	P28769	T-complex protein 1 subunit alpha OS=Arabidopsis thaliana OX=3702 GN=CCT1 PE=1 SV=1	TCPA_ARATH	MSISAQNPDISGDRQSGQDVRTQNVMACQAVSNIVK	MSISAQNPDISGDRQSGQDVRTQNVMACQAVSNIVK
	P28769	T-complex protein 1 subunit alpha OS=Arabidopsis thaliana OX=3702 GN=CCT1 PE=1 SV=1	TCPA_ARATH	TSSAVSLILRGANDYMLDEMER	TSSAVSLILRGANDYMLDEMER
	P28769	T-complex protein 1 subunit alpha OS=Arabidopsis thaliana OX=3702 GN=CCT1 PE=1 SV=1	TCPA_ARATH	GTKTSSAVSLILRGANDYMLDEMER	GTKTSSAVSLILRGANDYMLDEMER
	P28769	T-complex protein 1 subunit alpha OS=Arabidopsis thaliana OX=3702 GN=CCT1 PE=1 SV=1	TCPA_ARATH	HYSSMGLDLVNGTI	HYSSMGLDLVNGTIRNNLEAGVIEPAMSK
	P28769	T-complex protein 1 subunit alpha OS=Arabidopsis thaliana OX=3702 GN=CCT1 PE=1 SV=1	TCPA_ARATH	MTK	IRQREADMTK
	P28769	T-complex protein 1 subunit alpha OS=Arabidopsis thaliana OX=3702 GN=CCT1 PE=1 SV=1	TCPA_ARATH	VLVELAELQDR	VLVELAELQDR
	P28769	T-complex protein 1 subunit alpha OS=Arabidopsis thaliana OX=3702 GN=CCT1 PE=1 SV=1	TCPA_ARATH	MLVDDIGDVTITNDGATILR	MLVDDIGDVTITNDGATILR
	P28769	T-complex protein 1 subunit alpha OS=Arabidopsis thaliana OX=3702 GN=CCT1 PE=1 SV=1	TCPA_ARATH	EQLAIAEFADALLIIPK	EQLAIAEFADALLIIPK
	P28769	T-complex protein 1 subunit alpha OS=Arabidopsis thaliana OX=3702 GN=CCT1 PE=1 SV=1	TCPA_ARATH	QREADMTK	QREADMTK
	P28769	T-complex protein 1 subunit alpha OS=Arabidopsis thaliana OX=3702 GN=CCT1 PE=1 SV=1	TCPA_ARATH	MQLGVQVVVNDPR	MQLGVQVVVNDPR
	P28769	T-complex protein 1 subunit alpha OS=Arabidopsis thaliana OX=3702 GN=CCT1 PE=1 SV=1	TCPA_ARATH	IRQREADMTK	IRQREADMTK
AT2G24200	P30184	Leucine aminopeptidase 1 OS=Arabidopsis thaliana OX=3702 GN=LAP1 PE=1 SV=1	AMPL1_ARATH	cytosol, mitochondrion, chloroplast	Chaperone, glutathione-degradation, Protease	[3,8,10-12]
				peptide.seq	peptide.OriginatingSeq
	P30184	Leucine aminopeptidase 1 OS=Arabidopsis thaliana OX=3702 GN=LAP1 PE=1 SV=1	AMPL1_ARATH	ADMVNTGGR	SGVADMVNTGGR
	P30184	Leucine aminopeptidase 1 OS=Arabidopsis thaliana OX=3702 GN=LAP1 PE=1 SV=1	AMPL1_ARATH	DLAKDGNSK	DLAKDGNSK
	P30184	Leucine aminopeptidase 1 OS=Arabidopsis thaliana OX=3702 GN=LAP1 PE=1 SV=1	AMPL1_ARATH	DMVNTGGR	SGVADMVNTGGR
	P30184	Leucine aminopeptidase 1 OS=Arabidopsis thaliana OX=3702 GN=LAP1 PE=1 SV=1	AMPL1_ARATH	EIDVIEWK	EIDVIEWK
	P30184	Leucine aminopeptidase 1 OS=Arabidopsis thaliana OX=3702 GN=LAP1 PE=1 SV=1	AMPL1_ARATH	FENPILSK	FENPILSK
	P30184	Leucine aminopeptidase 1 OS=Arabidopsis thaliana OX=3702 GN=LAP1 PE=1 SV=1	AMPL1_ARATH	GLTFDSGGYNIK	GLTFDSGGYNIK
	P30184	Leucine aminopeptidase 1 OS=Arabidopsis thaliana OX=3702 GN=LAP1 PE=1 SV=1	AMPL1_ARATH	MVNTGGR	SGVADMVNTGGR
	P30184	Leucine aminopeptidase 1 OS=Arabidopsis thaliana OX=3702 GN=LAP1 PE=1 SV=1	AMPL1_ARATH	SGVADMVNTGGR	SGVADMVNTGGR
	P30184	Leucine aminopeptidase 1 OS=Arabidopsis thaliana OX=3702 GN=LAP1 PE=1 SV=1	AMPL1_ARATH	TIEVNNTDAEGR	TIEVNNTDAEGR
	P30184	Leucine aminopeptidase 1 OS=Arabidopsis thaliana OX=3702 GN=LAP1 PE=1 SV=1	AMPL1_ARATH	VQWMHIDMAGPVWNEKK	VQWMHIDMAGPVWNEKK
	P30184	Leucine aminopeptidase 1 OS=Arabidopsis thaliana OX=3702 GN=LAP1 PE=1 SV=1	AMPL1_ARATH	LTLADALVYACNQGVDK	LTLADALVYACNQGVDK
	P30184	Leucine aminopeptidase 1 OS=Arabidopsis thaliana OX=3702 GN=LAP1 PE=1 SV=1	AMPL1_ARATH	FDMGGSAAVLGAAK	FDMGGSAAVLGAAK
	P30184	Leucine aminopeptidase 1 OS=Arabidopsis thaliana OX=3702 GN=LAP1 PE=1 SV=1	AMPL1_ARATH	EVIAASERSGEK	EVIAASERSGEK
	P30184	Leucine aminopeptidase 1 OS=Arabidopsis thaliana OX=3702 GN=LAP1 PE=1 SV=1	AMPL1_ARATH	CNQGVDK	LTLADALVYACNQGVDK
	P30184	Leucine aminopeptidase 1 OS=Arabidopsis thaliana OX=3702 GN=LAP1 PE=1 SV=1	AMPL1_ARATH	IVDLATLTGACVIALGTSMAGIYTPSDELAK	IVDLATLTGACVIALGTSMAGIYTPSDELAK
	P30184	Leucine aminopeptidase 1 OS=Arabidopsis thaliana OX=3702 GN=LAP1 PE=1 SV=1	AMPL1_ARATH	LSSVSALASGIVLGLFEDGR	LSSVSALASGIVLGLFEDGR
	P30184	Leucine aminopeptidase 1 OS=Arabidopsis thaliana OX=3702 GN=LAP1 PE=1 SV=1	AMPL1_ARATH	MGSYLAVAAASANPPHFIHLVYKPPNGSVK	MGSYLAVAAASANPPHFIHLVYKPPNGSVK
	P30184	Leucine aminopeptidase 1 OS=Arabidopsis thaliana OX=3702 GN=LAP1 PE=1 SV=1	AMPL1_ARATH	SGTGFGVATLVEWVQK	SGTGFGVATLVEWVQK
	P30184	Leucine aminopeptidase 1 OS=Arabidopsis thaliana OX=3702 GN=LAP1 PE=1 SV=1	AMPL1_ARATH	ELINSPANVLTPAVLAEEAAK	ELINSPANVLTPAVLAEEAAK
	P30184	Leucine aminopeptidase 1 OS=Arabidopsis thaliana OX=3702 GN=LAP1 PE=1 SV=1	AMPL1_ARATH	VQWMHIDMAGPVWNEKKK	VQWMHIDMAGPVWNEKKK
	P30184	Leucine aminopeptidase 1 OS=Arabidopsis thaliana OX=3702 GN=LAP1 PE=1 SV=1	AMPL1_ARATH	GLTFDSGGYNIKTGPGCSIELMK	GLTFDSGGYNIKTGPGCSIELMK
	P30184	Leucine aminopeptidase 1 OS=Arabidopsis thaliana OX=3702 GN=LAP1 PE=1 SV=1	AMPL1_ARATH	MGSYLAVAAASANPPHFIHLVYKPPNGSVKTKLALVGK	MGSYLAVAAASANPPHFIHLVYKPPNGSVKTKLALVGK
	P30184	Leucine aminopeptidase 1 OS=Arabidopsis thaliana OX=3702 GN=LAP1 PE=1 SV=1	AMPL1_ARATH	LGLFEDGR	LSSVSALASGIVLGLFEDGR
	P30184	Leucine aminopeptidase 1 OS=Arabidopsis thaliana OX=3702 GN=LAP1 PE=1 SV=1	AMPL1_ARATH	GTSMAGIYTPSDELAK	IVDLATLTGACVIALGTSMAGIYTPSDELAK
	P30184	Leucine aminopeptidase 1 OS=Arabidopsis thaliana OX=3702 GN=LAP1 PE=1 SV=1	AMPL1_ARATH	YNIK	GLTFDSGGYNIK
	P30184	Leucine aminopeptidase 1 OS=Arabidopsis thaliana OX=3702 GN=LAP1 PE=1 SV=1	AMPL1_ARATH	LTLADALVYACNQ	LTLADALVYACNQGVDK
	P30184	Leucine aminopeptidase 1 OS=Arabidopsis thaliana OX=3702 GN=LAP1 PE=1 SV=1	AMPL1_ARATH	IALIGLGQSVSSPVAFHSLGEAVATVSK	IALIGLGQSVSSPVAFHSLGEAVATVSK
	P30184	Leucine aminopeptidase 1 OS=Arabidopsis thaliana OX=3702 GN=LAP1 PE=1 SV=1	AMPL1_ARATH	VQWMHIDMAGPVWNEK	VQWMHIDMAGPVWNEK
	P30184	Leucine aminopeptidase 1 OS=Arabidopsis thaliana OX=3702 GN=LAP1 PE=1 SV=1	AMPL1_ARATH	YAEDVSYGVIFGR	YAEDVSYGVIFGR
	P30184	Leucine aminopeptidase 1 OS=Arabidopsis thaliana OX=3702 GN=LAP1 PE=1 SV=1	AMPL1_ARATH	IVDLATLTGACVIALGTSMAGIYTPSDELAKEVIAASER	IVDLATLTGACVIALGTSMAGIYTPSDELAKEVIAASER
	P30184	Leucine aminopeptidase 1 OS=Arabidopsis thaliana OX=3702 GN=LAP1 PE=1 SV=1	AMPL1_ARATH	LSSVSALASGIVLGLFEDGRYKSESK	LSSVSALASGIVLGLFEDGRYKSESK
	P30184	Leucine aminopeptidase 1 OS=Arabidopsis thaliana OX=3702 GN=LAP1 PE=1 SV=1	AMPL1_ARATH	LWRMPLEESYWEMMKSGVADMVNTGGR	LWRMPLEESYWEMMKSGVADMVNTGGR
	P30184	Leucine aminopeptidase 1 OS=Arabidopsis thaliana OX=3702 GN=LAP1 PE=1 SV=1	AMPL1_ARATH	VQWMHIDMAGPVWN	VQWMHIDMAGPVWNEK
	P30184	Leucine aminopeptidase 1 OS=Arabidopsis thaliana OX=3702 GN=LAP1 PE=1 SV=1	AMPL1_ARATH	SIELMK	GLTFDSGGYNIKTGPGCSIELMK
	P30184	Leucine aminopeptidase 1 OS=Arabidopsis thaliana OX=3702 GN=LAP1 PE=1 SV=1	AMPL1_ARATH	PSDELAK	IVDLATLTGACVIALGTSMAGIYTPSDELAK
	P30184	Leucine aminopeptidase 1 OS=Arabidopsis thaliana OX=3702 GN=LAP1 PE=1 SV=1	AMPL1_ARATH	PAVLAEEAAK	ELINSPANVLTPAVLAEEAAK
	P30184	Leucine aminopeptidase 1 OS=Arabidopsis thaliana OX=3702 GN=LAP1 PE=1 SV=1	AMPL1_ARATH	GLTF	GLTFDSGGYNIKTGPGCSIELMK
	P30184	Leucine aminopeptidase 1 OS=Arabidopsis thaliana OX=3702 GN=LAP1 PE=1 SV=1	AMPL1_ARATH	LTLADAL	LTLADALVYACNQGVDK
	P30184	Leucine aminopeptidase 1 OS=Arabidopsis thaliana OX=3702 GN=LAP1 PE=1 SV=1	AMPL1_ARATH	LTLADALV	LTLADALVYACNQGVDK
	P30184	Leucine aminopeptidase 1 OS=Arabidopsis thaliana OX=3702 GN=LAP1 PE=1 SV=1	AMPL1_ARATH	MAHTLGLTQPNSTEPHK	MAHTLGLTQPNSTEPHK
	P30184	Leucine aminopeptidase 1 OS=Arabidopsis thaliana OX=3702 GN=LAP1 PE=1 SV=1	AMPL1_ARATH	SGEKLWRMPLEESYWEMMK	SGEKLWRMPLEESYWEMMK
	P30184	Leucine aminopeptidase 1 OS=Arabidopsis thaliana OX=3702 GN=LAP1 PE=1 SV=1	AMPL1_ARATH	SGTGFGVATLVEWVQKNSSS	SGTGFGVATLVEWVQKNSSS
	P30184	Leucine aminopeptidase 1 OS=Arabidopsis thaliana OX=3702 GN=LAP1 PE=1 SV=1	AMPL1_ARATH	VEWVQKNSSS	SGTGFGVATLVEWVQKNSSS
AT3G44300	P32962	Nitrilase 2 OS=Arabidopsis thaliana OX=3702 GN=NIT2 PE=1 SV=1	NRL2_ARATH	cytosol	Hydrolase, hormone biosynthesis	[3,13]
				peptide.seq	peptide.OriginatingSeq
	P32962	Nitrilase 2 OS=Arabidopsis thaliana OX=3702 GN=NIT2 PE=1 SV=1	NRL2_ARATH	LGAAICWENR	LGAAICWENR
	P32962	Nitrilase 2 OS=Arabidopsis thaliana OX=3702 GN=NIT2 PE=1 SV=1	NRL2_ARATH	KLMPTSLER	KLMPTSLER
	P32962	Nitrilase 2 OS=Arabidopsis thaliana OX=3702 GN=NIT2 PE=1 SV=1	NRL2_ARATH	GIELYCAPTADGSK	GIELYCAPTADGSK
	P32962	Nitrilase 2 OS=Arabidopsis thaliana OX=3702 GN=NIT2 PE=1 SV=1	NRL2_ARATH	CIWGQGDGSTIPVYDTPIGKLGAAICWENR	CIWGQGDGSTIPVYDTPIGKLGAAICWENR
	P32962	Nitrilase 2 OS=Arabidopsis thaliana OX=3702 GN=NIT2 PE=1 SV=1	NRL2_ARATH	LGAAICWENRMPLYR	LGAAICWENRMPLYR
	P32962	Nitrilase 2 OS=Arabidopsis thaliana OX=3702 GN=NIT2 PE=1 SV=1	NRL2_ARATH	NNVYLVMGAIEK	NNVYLVMGAIEK
	P32962	Nitrilase 2 OS=Arabidopsis thaliana OX=3702 GN=NIT2 PE=1 SV=1	NRL2_ARATH	EWQSSMLHIAIEGGCFVLSACQFCLR	EWQSSMLHIAIEGGCFVLSACQFCLR
	P32962	Nitrilase 2 OS=Arabidopsis thaliana OX=3702 GN=NIT2 PE=1 SV=1	NRL2_ARATH	ATIVQASTVYNDTPATLEK	ATIVQASTVYNDTPATLEK
	P32962	Nitrilase 2 OS=Arabidopsis thaliana OX=3702 GN=NIT2 PE=1 SV=1	NRL2_ARATH	DGYTLYCTALFFSPQGQFLGK	DGYTLYCTALFFSPQGQFLGK
	P32962	Nitrilase 2 OS=Arabidopsis thaliana OX=3702 GN=NIT2 PE=1 SV=1	NRL2_ARATH	LYFDSVGHYSRPDVLHLTVNEHPK	LYFDSVGHYSRPDVLHLTVNEHPK
	P32962	Nitrilase 2 OS=Arabidopsis thaliana OX=3702 GN=NIT2 PE=1 SV=1	NRL2_ARATH	KDFPDHPDYLFTDWYDDK	KDFPDHPDYLFTDWYDDK
	P32962	Nitrilase 2 OS=Arabidopsis thaliana OX=3702 GN=NIT2 PE=1 SV=1	NRL2_ARATH	CIWGQGDGSTIPVYDTPIGK	CIWGQGDGSTIPVYDTPIGK
	P32962	Nitrilase 2 OS=Arabidopsis thaliana OX=3702 GN=NIT2 PE=1 SV=1	NRL2_ARATH	MPLYR	MPLYR
	P32962	Nitrilase 2 OS=Arabidopsis thaliana OX=3702 GN=NIT2 PE=1 SV=1	NRL2_ARATH	LMPTSLER	LMPTSLER
	P32962	Nitrilase 2 OS=Arabidopsis thaliana OX=3702 GN=NIT2 PE=1 SV=1	NRL2_ARATH	PLYR	MPLYR
	P32962	Nitrilase 2 OS=Arabidopsis thaliana OX=3702 GN=NIT2 PE=1 SV=1	NRL2_ARATH	LYR	MPLYR
	P32962	Nitrilase 2 OS=Arabidopsis thaliana OX=3702 GN=NIT2 PE=1 SV=1	NRL2_ARATH	CIWGQGDGSTI	CIWGQGDGSTIPVYDTPIGK
	P32962	Nitrilase 2 OS=Arabidopsis thaliana OX=3702 GN=NIT2 PE=1 SV=1	NRL2_ARATH	GIELY	GIELYCAPTADGSK
	P32962	Nitrilase 2 OS=Arabidopsis thaliana OX=3702 GN=NIT2 PE=1 SV=1	NRL2_ARATH	SLER	LMPTSLER
	P32962	Nitrilase 2 OS=Arabidopsis thaliana OX=3702 GN=NIT2 PE=1 SV=1	NRL2_ARATH	DGSK	GIELYCAPTADGSK
	P32962	Nitrilase 2 OS=Arabidopsis thaliana OX=3702 GN=NIT2 PE=1 SV=1	NRL2_ARATH	PVYDTPIGK	CIWGQGDGSTIPVYDTPIGK
	P32962	Nitrilase 2 OS=Arabidopsis thaliana OX=3702 GN=NIT2 PE=1 SV=1	NRL2_ARATH	PTADGSK	GIELYCAPTADGSK
	P32962	Nitrilase 2 OS=Arabidopsis thaliana OX=3702 GN=NIT2 PE=1 SV=1	NRL2_ARATH	MPTSLER	LMPTSLER
	P32962	Nitrilase 2 OS=Arabidopsis thaliana OX=3702 GN=NIT2 PE=1 SV=1	NRL2_ARATH	GIEL	GIELYCAPTADGSK
	P32962	Nitrilase 2 OS=Arabidopsis thaliana OX=3702 GN=NIT2 PE=1 SV=1	NRL2_ARATH	MSTSENTPFNGVASSTIVR	MSTSENTPFNGVASSTIVR
	P32962	Nitrilase 2 OS=Arabidopsis thaliana OX=3702 GN=NIT2 PE=1 SV=1	NRL2_ARATH	FGLGVGVHNEEGRDEFR	FGLGVGVHNEEGRDEFR
AT3G62030	P34791	Peptidyl-prolyl cis-trans isomerase CYP20-3_ chloroplastic OS=Arabidopsis thaliana OX=3702 GN=CYP20-3 PE=1 SV=1	CP20C_ARATH	Chloroplast	peptidyl-prolyl cis-trans isomerase activity, chaperone, links stress response to cysteine biosynthesis	[14-16]
				peptide.seq	peptide.OriginatingSeq
	P34791	Peptidyl-prolyl cis-trans isomerase CYP20-3_ chloroplastic OS=Arabidopsis thaliana OX=3702 GN=CYP20-3 PE=1 SV=1	CP20C_ARATH	IVMGLFGEVVPK	IVMGLFGEVVPK
	P34791	Peptidyl-prolyl cis-trans isomerase CYP20-3_ chloroplastic OS=Arabidopsis thaliana OX=3702 GN=CYP20-3 PE=1 SV=1	CP20C_ARATH	VYFDVEIGGEVAGR	VYFDVEIGGEVAGR
	P34791	Peptidyl-prolyl cis-trans isomerase CYP20-3_ chloroplastic OS=Arabidopsis thaliana OX=3702 GN=CYP20-3 PE=1 SV=1	CP20C_ARATH	SQLVSANR	SQLVSANR
	P34791	Peptidyl-prolyl cis-trans isomerase CYP20-3_ chloroplastic OS=Arabidopsis thaliana OX=3702 GN=CYP20-3 PE=1 SV=1	CP20C_ARATH	IVMGLFGEVVPKTVENFRALCTGEK	IVMGLFGEVVPKTVENFRALCTGEK
	P34791	Peptidyl-prolyl cis-trans isomerase CYP20-3_ chloroplastic OS=Arabidopsis thaliana OX=3702 GN=CYP20-3 PE=1 SV=1	CP20C_ARATH	VTNKVYFDVEIGGEVAGR	VTNKVYFDVEIGGEVAGR
	P34791	Peptidyl-prolyl cis-trans isomerase CYP20-3_ chloroplastic OS=Arabidopsis thaliana OX=3702 GN=CYP20-3 PE=1 SV=1	CP20C_ARATH	DFMIQGGDFTEGNGTGGISIYGAKFEDENFTLK	DFMIQGGDFTEGNGTGGISIYGAKFEDENFTLK
	P34791	Peptidyl-prolyl cis-trans isomerase CYP20-3_ chloroplastic OS=Arabidopsis thaliana OX=3702 GN=CYP20-3 PE=1 SV=1	CP20C_ARATH	HVVFGQVIEGMK	HVVFGQVIEGMK
	P34791	Peptidyl-prolyl cis-trans isomerase CYP20-3_ chloroplastic OS=Arabidopsis thaliana OX=3702 GN=CYP20-3 PE=1 SV=1	CP20C_ARATH	HTGPGILSMANAGPNTNGSQFFICTVK	HTGPGILSMANAGPNTNGSQFFICTVK
	P34791	Peptidyl-prolyl cis-trans isomerase CYP20-3_ chloroplastic OS=Arabidopsis thaliana OX=3702 GN=CYP20-3 PE=1 SV=1	CP20C_ARATH	AFDVPK	AFDVPK
	P34791	Peptidyl-prolyl cis-trans isomerase CYP20-3_ chloroplastic OS=Arabidopsis thaliana OX=3702 GN=CYP20-3 PE=1 SV=1	CP20C_ARATH	TSWLDNK	TSWLDNK
	P34791	Peptidyl-prolyl cis-trans isomerase CYP20-3_ chloroplastic OS=Arabidopsis thaliana OX=3702 GN=CYP20-3 PE=1 SV=1	CP20C_ARATH	IIKDFMIQGGDFTEGNGTGGISIYGAK	IIKDFMIQGGDFTEGNGTGGISIYGAK
	P34791	Peptidyl-prolyl cis-trans isomerase CYP20-3_ chloroplastic OS=Arabidopsis thaliana OX=3702 GN=CYP20-3 PE=1 SV=1	CP20C_ARATH	TLESQETR	TLESQETR
	P34791	Peptidyl-prolyl cis-trans isomerase CYP20-3_ chloroplastic OS=Arabidopsis thaliana OX=3702 GN=CYP20-3 PE=1 SV=1	CP20C_ARATH	GCRIYACGELPLDA	GCRIYACGELPLDA
	P34791	Peptidyl-prolyl cis-trans isomerase CYP20-3_ chloroplastic OS=Arabidopsis thaliana OX=3702 GN=CYP20-3 PE=1 SV=1	CP20C_ARATH	TTQSVCFGARSSGIALSSR	TTQSVCFGARSSGIALSSR
	P34791	Peptidyl-prolyl cis-trans isomerase CYP20-3_ chloroplastic OS=Arabidopsis thaliana OX=3702 GN=CYP20-3 PE=1 SV=1	CP20C_ARATH	EGMK	HVVFGQVIEGMK
	P34791	Peptidyl-prolyl cis-trans isomerase CYP20-3_ chloroplastic OS=Arabidopsis thaliana OX=3702 GN=CYP20-3 PE=1 SV=1	CP20C_ARATH	IVMG	IVMGLFGEVVPK
	P34791	Peptidyl-prolyl cis-trans isomerase CYP20-3_ chloroplastic OS=Arabidopsis thaliana OX=3702 GN=CYP20-3 PE=1 SV=1	CP20C_ARATH	FEDENFTLK	FEDENFTLK
	P34791	Peptidyl-prolyl cis-trans isomerase CYP20-3_ chloroplastic OS=Arabidopsis thaliana OX=3702 GN=CYP20-3 PE=1 SV=1	CP20C_ARATH	DFMIQGGDFTEGNGTGGISIYGAK	DFMIQGGDFTEGNGTGGISIYGAK
	P34791	Peptidyl-prolyl cis-trans isomerase CYP20-3_ chloroplastic OS=Arabidopsis thaliana OX=3702 GN=CYP20-3 PE=1 SV=1	CP20C_ARATH	TLESQETRAFDVPKK	TLESQETRAFDVPKK
	P34791	Peptidyl-prolyl cis-trans isomerase CYP20-3_ chloroplastic OS=Arabidopsis thaliana OX=3702 GN=CYP20-3 PE=1 SV=1	CP20C_ARATH	MASSSSMQMVHTSRSIAQIGFGVK	MASSSSMQMVHTSRSIAQIGFGVK
AT5G26000	P37702	Myrosinase 1 OS=Arabidopsis thaliana OX=3702 GN=TGG1 PE=1 SV=1	BGL38_ARATH	peroxisome, chloroplast, vacuole	stress response, Abscisic acid signaling pathway	[17-20]
				peptide.seq	peptide.OriginatingSeq
	P37702	Myrosinase 1 OS=Arabidopsis thaliana OX=3702 GN=TGG1 PE=1 SV=1	BGL38_ARATH	PTR	NWITINQLYTVPTR
	P37702	Myrosinase 1 OS=Arabidopsis thaliana OX=3702 GN=TGG1 PE=1 SV=1	BGL38_ARATH	AKIFFHGWFMGPLTEGKYPDIMR	AKIFFHGWFMGPLTEGKYPDIMR
	P37702	Myrosinase 1 OS=Arabidopsis thaliana OX=3702 GN=TGG1 PE=1 SV=1	BGL38_ARATH	DATERAKIFFHGWFMGPLTEGK	DATERAKIFFHGWFMGPLTEGK
	P37702	Myrosinase 1 OS=Arabidopsis thaliana OX=3702 GN=TGG1 PE=1 SV=1	BGL38_ARATH	FGLSYVDFANITGDR	FGLSYVDFANITGDR
	P37702	Myrosinase 1 OS=Arabidopsis thaliana OX=3702 GN=TGG1 PE=1 SV=1	BGL38_ARATH	GFIFGVASSAYQVEGGR	GFIFGVASSAYQVEGGR
	P37702	Myrosinase 1 OS=Arabidopsis thaliana OX=3702 GN=TGG1 PE=1 SV=1	BGL38_ARATH	LFNSGNFEKGFIFGVASSAYQVEGGRGR	LFNSGNFEKGFIFGVASSAYQVEGGRGR
	P37702	Myrosinase 1 OS=Arabidopsis thaliana OX=3702 GN=TGG1 PE=1 SV=1	BGL38_ARATH	LPEFSETEAALVK	LPEFSETEAALVK
	P37702	Myrosinase 1 OS=Arabidopsis thaliana OX=3702 GN=TGG1 PE=1 SV=1	BGL38_ARATH	TTYGDPLIY	TTYGDPLIYVTENGFSTPGDEDFEK
	P37702	Myrosinase 1 OS=Arabidopsis thaliana OX=3702 GN=TGG1 PE=1 SV=1	BGL38_ARATH	TTYGDPLIYVT	TTYGDPLIYVTENGFSTPGDEDFEK
	P37702	Myrosinase 1 OS=Arabidopsis thaliana OX=3702 GN=TGG1 PE=1 SV=1	BGL38_ARATH	TTYGDPLIYVTENGFSTPGDEDFEK	TTYGDPLIYVTENGFSTPGDEDFEK
	P37702	Myrosinase 1 OS=Arabidopsis thaliana OX=3702 GN=TGG1 PE=1 SV=1	BGL38_ARATH	WFLPFDHSQESKDATER	WFLPFDHSQESKDATER
	P37702	Myrosinase 1 OS=Arabidopsis thaliana OX=3702 GN=TGG1 PE=1 SV=1	BGL38_ARATH	GYALGTDAPGR	GYALGTDAPGR
	P37702	Myrosinase 1 OS=Arabidopsis thaliana OX=3702 GN=TGG1 PE=1 SV=1	BGL38_ARATH	NWITINQLYTVPTR	NWITINQLYTVPTR
	P37702	Myrosinase 1 OS=Arabidopsis thaliana OX=3702 GN=TGG1 PE=1 SV=1	BGL38_ARATH	YYNGLIDGLVAK	YYNGLIDGLVAK
	P37702	Myrosinase 1 OS=Arabidopsis thaliana OX=3702 GN=TGG1 PE=1 SV=1	BGL38_ARATH	IFFHGWFMGPLTEGK	IFFHGWFMGPLTEGK
	P37702	Myrosinase 1 OS=Arabidopsis thaliana OX=3702 GN=TGG1 PE=1 SV=1	BGL38_ARATH	GIYYVMDYFK	GIYYVMDYFK
	P37702	Myrosinase 1 OS=Arabidopsis thaliana OX=3702 GN=TGG1 PE=1 SV=1	BGL38_ARATH	LFNSGNFEK	LFNSGNFEK
	P37702	Myrosinase 1 OS=Arabidopsis thaliana OX=3702 GN=TGG1 PE=1 SV=1	BGL38_ARATH	FSIAWSR	FSIAWSR
	P37702	Myrosinase 1 OS=Arabidopsis thaliana OX=3702 GN=TGG1 PE=1 SV=1	BGL38_ARATH	GLNVWDSFTHR	GLNVWDSFTHR
	P37702	Myrosinase 1 OS=Arabidopsis thaliana OX=3702 GN=TGG1 PE=1 SV=1	BGL38_ARATH	CPGGNSSTEPYIVAHNQLLAHAAAVDVYR	CPGGNSSTEPYIVAHNQLLAHAAAVDVYR
	P37702	Myrosinase 1 OS=Arabidopsis thaliana OX=3702 GN=TGG1 PE=1 SV=1	BGL38_ARATH	GYFAWSLGDNYEFCNGFTVR	GYFAWSLGDNYEFCNGFTVR
	P37702	Myrosinase 1 OS=Arabidopsis thaliana OX=3702 GN=TGG1 PE=1 SV=1	BGL38_ARATH	GGADLGNGDTTCDSYTLWQK	GGADLGNGDTTCDSYTLWQK
	P37702	Myrosinase 1 OS=Arabidopsis thaliana OX=3702 GN=TGG1 PE=1 SV=1	BGL38_ARATH	NATGHAPGPPFNAASYYYPK	NATGHAPGPPFNAASYYYPK
	P37702	Myrosinase 1 OS=Arabidopsis thaliana OX=3702 GN=TGG1 PE=1 SV=1	BGL38_ARATH	EYVGDRLPEFSETEAALVK	EYVGDRLPEFSETEAALVK
	P37702	Myrosinase 1 OS=Arabidopsis thaliana OX=3702 GN=TGG1 PE=1 SV=1	BGL38_ARATH	IFFHGWFMGPLTEGKYPDIMREYVGDR	IFFHGWFMGPLTEGKYPDIMREYVGDR
	P37702	Myrosinase 1 OS=Arabidopsis thaliana OX=3702 GN=TGG1 PE=1 SV=1	BGL38_ARATH	GYALGTDAPGRCSPK	GYALGTDAPGRCSPK
	P37702	Myrosinase 1 OS=Arabidopsis thaliana OX=3702 GN=TGG1 PE=1 SV=1	BGL38_ARATH	GPLTEGK	IFFHGWFMGPLTEGK
	P37702	Myrosinase 1 OS=Arabidopsis thaliana OX=3702 GN=TGG1 PE=1 SV=1	BGL38_ARATH	MGPLTEGK	IFFHGWFMGPLTEGK
	P37702	Myrosinase 1 OS=Arabidopsis thaliana OX=3702 GN=TGG1 PE=1 SV=1	BGL38_ARATH	IFFHGWF	IFFHGWFMGPLTEGK
	P37702	Myrosinase 1 OS=Arabidopsis thaliana OX=3702 GN=TGG1 PE=1 SV=1	BGL38_ARATH	PLTEGK	IFFHGWFMGPLTEGK
	P37702	Myrosinase 1 OS=Arabidopsis thaliana OX=3702 GN=TGG1 PE=1 SV=1	BGL38_ARATH	NWITINQLYTV	NWITINQLYTVPTR
	P37702	Myrosinase 1 OS=Arabidopsis thaliana OX=3702 GN=TGG1 PE=1 SV=1	BGL38_ARATH	GFIFGV	GFIFGVASSAYQVEGGR
	P37702	Myrosinase 1 OS=Arabidopsis thaliana OX=3702 GN=TGG1 PE=1 SV=1	BGL38_ARATH	IFFHGWFMG	IFFHGWFMGPLTEGK
	P37702	Myrosinase 1 OS=Arabidopsis thaliana OX=3702 GN=TGG1 PE=1 SV=1	BGL38_ARATH	GTDAPGRCSPK	GYALGTDAPGRCSPK
	P37702	Myrosinase 1 OS=Arabidopsis thaliana OX=3702 GN=TGG1 PE=1 SV=1	BGL38_ARATH	GIYY	GIYYVMDYFK
	P37702	Myrosinase 1 OS=Arabidopsis thaliana OX=3702 GN=TGG1 PE=1 SV=1	BGL38_ARATH	GFIFGVASSAYQVE	GFIFGVASSAYQVEGGR
	P37702	Myrosinase 1 OS=Arabidopsis thaliana OX=3702 GN=TGG1 PE=1 SV=1	BGL38_ARATH	GYALGTDAPGRC	GYALGTDAPGRCSPK
AT4G09000	P42643	14-3-3-like protein GF14 chi OS=Arabidopsis thaliana OX=3702 GN=GRF1 PE=1 SV=3	14331_ARATH	cytosol, nucleus, chloroplast, golgi	DNA binding, regulation of metabolic process	[3,4,21-23]
				peptide.seq	peptide.OriginatingSeq
	P42643	14-3-3-like protein GF14 chi OS=Arabidopsis thaliana OX=3702 GN=GRF1 PE=1 SV=3	14331_ARATH	LLR	DSTLIMQLLR
	P42643	14-3-3-like protein GF14 chi OS=Arabidopsis thaliana OX=3702 GN=GRF1 PE=1 SV=3	14331_ARATH	AAQDIANSELAPTHPIR	AAQDIANSELAPTHPIR
	P42643	14-3-3-like protein GF14 chi OS=Arabidopsis thaliana OX=3702 GN=GRF1 PE=1 SV=3	14331_ARATH	DAAEHTLTAYK	DAAEHTLTAYK
	P42643	14-3-3-like protein GF14 chi OS=Arabidopsis thaliana OX=3702 GN=GRF1 PE=1 SV=3	14331_ARATH	DEFVYMAKLAEQAER	DEFVYMAKLAEQAER
	P42643	14-3-3-like protein GF14 chi OS=Arabidopsis thaliana OX=3702 GN=GRF1 PE=1 SV=3	14331_ARATH	DEFVYMAKLAEQAERYEEMVEFMEK	DEFVYMAKLAEQAERYEEMVEFMEK
	P42643	14-3-3-like protein GF14 chi OS=Arabidopsis thaliana OX=3702 GN=GRF1 PE=1 SV=3	14331_ARATH	DNLTLWTSDMQDDVADDIK	DNLTLWTSDMQDDVADDIK
	P42643	14-3-3-like protein GF14 chi OS=Arabidopsis thaliana OX=3702 GN=GRF1 PE=1 SV=3	14331_ARATH	DSTLIMQLLRDNLTLWTSDMQDDVADDIK	DSTLIMQLLRDNLTLWTSDMQDDVADDIK
	P42643	14-3-3-like protein GF14 chi OS=Arabidopsis thaliana OX=3702 GN=GRF1 PE=1 SV=3	14331_ARATH	EAAPAAAKPADEQQS	EAAPAAAKPADEQQS
	P42643	14-3-3-like protein GF14 chi OS=Arabidopsis thaliana OX=3702 GN=GRF1 PE=1 SV=3	14331_ARATH	LAEQAERYEEMVEFMEKVAK	LAEQAERYEEMVEFMEKVAK
	P42643	14-3-3-like protein GF14 chi OS=Arabidopsis thaliana OX=3702 GN=GRF1 PE=1 SV=3	14331_ARATH	LGLALNFSVFYYEILNSPDR	LGLALNFSVFYYEILNSPDR
	P42643	14-3-3-like protein GF14 chi OS=Arabidopsis thaliana OX=3702 GN=GRF1 PE=1 SV=3	14331_ARATH	LLDTILVPAAASGDSK	LLDTILVPAAASGDSK
	P42643	14-3-3-like protein GF14 chi OS=Arabidopsis thaliana OX=3702 GN=GRF1 PE=1 SV=3	14331_ARATH	MATPGASSARDEFVYMAKLAEQAER	MATPGASSARDEFVYMAKLAEQAER
	P42643	14-3-3-like protein GF14 chi OS=Arabidopsis thaliana OX=3702 GN=GRF1 PE=1 SV=3	14331_ARATH	QAFDEAIAELDTLGEESYK	QAFDEAIAELDTLGEESYK
	P42643	14-3-3-like protein GF14 chi OS=Arabidopsis thaliana OX=3702 GN=GRF1 PE=1 SV=3	14331_ARATH	YEEMVEFMEK	YEEMVEFMEK
	P42643	14-3-3-like protein GF14 chi OS=Arabidopsis thaliana OX=3702 GN=GRF1 PE=1 SV=3	14331_ARATH	AYK	NLLSVAYK
	P42643	14-3-3-like protein GF14 chi OS=Arabidopsis thaliana OX=3702 GN=GRF1 PE=1 SV=3	14331_ARATH	DSTLIMQLLR	DSTLIMQLLR
	P42643	14-3-3-like protein GF14 chi OS=Arabidopsis thaliana OX=3702 GN=GRF1 PE=1 SV=3	14331_ARATH	MQLLR	DSTLIMQLLR
	P42643	14-3-3-like protein GF14 chi OS=Arabidopsis thaliana OX=3702 GN=GRF1 PE=1 SV=3	14331_ARATH	YLAEFK	YLAEFK
	P42643	14-3-3-like protein GF14 chi OS=Arabidopsis thaliana OX=3702 GN=GRF1 PE=1 SV=3	14331_ARATH	NLLSVAYK	NLLSVAYK
	P42643	14-3-3-like protein GF14 chi OS=Arabidopsis thaliana OX=3702 GN=GRF1 PE=1 SV=3	14331_ARATH	IETELSDICDGILK	IETELSDICDGILK
	P42643	14-3-3-like protein GF14 chi OS=Arabidopsis thaliana OX=3702 GN=GRF1 PE=1 SV=3	14331_ARATH	KDAAEHTLTAYK	KDAAEHTLTAYK
	P42643	14-3-3-like protein GF14 chi OS=Arabidopsis thaliana OX=3702 GN=GRF1 PE=1 SV=3	14331_ARATH	GNDDHVSLIR	GNDDHVSLIR
	P42643	14-3-3-like protein GF14 chi OS=Arabidopsis thaliana OX=3702 GN=GRF1 PE=1 SV=3	14331_ARATH	DSTLIMQLLRDNLTLWTSDMQDDVADDIKEAAPAAAKPADEQQS	DSTLIMQLLRDNLTLWTSDMQDDVADDIKEAAPAAAKPADEQQS
	P42643	14-3-3-like protein GF14 chi OS=Arabidopsis thaliana OX=3702 GN=GRF1 PE=1 SV=3	14331_ARATH	MATPGASSARDEFVYMAK	MATPGASSARDEFVYMAK
	P42643	14-3-3-like protein GF14 chi OS=Arabidopsis thaliana OX=3702 GN=GRF1 PE=1 SV=3	14331_ARATH	GNDDHVSLIRDYR	GNDDHVSLIRDYR
	P42643	14-3-3-like protein GF14 chi OS=Arabidopsis thaliana OX=3702 GN=GRF1 PE=1 SV=3	14331_ARATH	ACNLAKQAFDEAIAELDTLGEESYK	ACNLAKQAFDEAIAELDTLGEESYK
	P42643	14-3-3-like protein GF14 chi OS=Arabidopsis thaliana OX=3702 GN=GRF1 PE=1 SV=3	14331_ARATH	LSVAYK	NLLSVAYK
	P42643	14-3-3-like protein GF14 chi OS=Arabidopsis thaliana OX=3702 GN=GRF1 PE=1 SV=3	14331_ARATH	IMQLLR	DSTLIMQLLR
	P42643	14-3-3-like protein GF14 chi OS=Arabidopsis thaliana OX=3702 GN=GRF1 PE=1 SV=3	14331_ARATH	DSTL	DSTLIMQLLR
	P42643	14-3-3-like protein GF14 chi OS=Arabidopsis thaliana OX=3702 GN=GRF1 PE=1 SV=3	14331_ARATH	LAEQAERYEEMVEFMEK	LAEQAERYEEMVEFMEK
	P42643	14-3-3-like protein GF14 chi OS=Arabidopsis thaliana OX=3702 GN=GRF1 PE=1 SV=3	14331_ARATH	EESRGNDDHVSLIRDYR	EESRGNDDHVSLIRDYR
AT5G16050	P42645	14-3-3-like protein GF14 upsilon OS=Arabidopsis thaliana OX=3702 GN=GRF5 PE=1 SV=2	14335_ARATH	cytosol, chloroplast	DNA binding	[3,24]
				peptide.seq	peptide.OriginatingSeq
	P42645	14-3-3-like protein GF14 upsilon OS=Arabidopsis thaliana OX=3702 GN=GRF5 PE=1 SV=2	14335_ARATH	LLR	DSTLIMQLLR
	P42645	14-3-3-like protein GF14 upsilon OS=Arabidopsis thaliana OX=3702 GN=GRF5 PE=1 SV=2	14335_ARATH	LAEQAERYEEMVEFMEKVAK	LAEQAERYEEMVEFMEKVAK
	P42645	14-3-3-like protein GF14 upsilon OS=Arabidopsis thaliana OX=3702 GN=GRF5 PE=1 SV=2	14335_ARATH	YEEMVEFMEK	YEEMVEFMEK
	P42645	14-3-3-like protein GF14 upsilon OS=Arabidopsis thaliana OX=3702 GN=GRF5 PE=1 SV=2	14335_ARATH	DNLTLWTSDLNDEAGDDIKEAPK	DNLTLWTSDLNDEAGDDIKEAPK
	P42645	14-3-3-like protein GF14 upsilon OS=Arabidopsis thaliana OX=3702 GN=GRF5 PE=1 SV=2	14335_ARATH	DSTLIMQLLRDNLTLWTSDLNDEAGDDIK	DSTLIMQLLRDNLTLWTSDLNDEAGDDIK
	P42645	14-3-3-like protein GF14 upsilon OS=Arabidopsis thaliana OX=3702 GN=GRF5 PE=1 SV=2	14335_ARATH	LGLALNFSVFYYEILNSSDR	LGLALNFSVFYYEILNSSDR
	P42645	14-3-3-like protein GF14 upsilon OS=Arabidopsis thaliana OX=3702 GN=GRF5 PE=1 SV=2	14335_ARATH	QAFDEAISELDTLGEESYK	QAFDEAISELDTLGEESYK
	P42645	14-3-3-like protein GF14 upsilon OS=Arabidopsis thaliana OX=3702 GN=GRF5 PE=1 SV=2	14335_ARATH	SAQDIALADLAPTHPIR	SAQDIALADLAPTHPIR
	P42645	14-3-3-like protein GF14 upsilon OS=Arabidopsis thaliana OX=3702 GN=GRF5 PE=1 SV=2	14335_ARATH	AYK	NLLSVAYK
	P42645	14-3-3-like protein GF14 upsilon OS=Arabidopsis thaliana OX=3702 GN=GRF5 PE=1 SV=2	14335_ARATH	DSTLIMQLLR	DSTLIMQLLR
	P42645	14-3-3-like protein GF14 upsilon OS=Arabidopsis thaliana OX=3702 GN=GRF5 PE=1 SV=2	14335_ARATH	MQLLR	DSTLIMQLLR
	P42645	14-3-3-like protein GF14 upsilon OS=Arabidopsis thaliana OX=3702 GN=GRF5 PE=1 SV=2	14335_ARATH	YLAEFK	YLAEFK
	P42645	14-3-3-like protein GF14 upsilon OS=Arabidopsis thaliana OX=3702 GN=GRF5 PE=1 SV=2	14335_ARATH	NLLSVAYK	NLLSVAYK
	P42645	14-3-3-like protein GF14 upsilon OS=Arabidopsis thaliana OX=3702 GN=GRF5 PE=1 SV=2	14335_ARATH	LSVAYK	NLLSVAYK
	P42645	14-3-3-like protein GF14 upsilon OS=Arabidopsis thaliana OX=3702 GN=GRF5 PE=1 SV=2	14335_ARATH	IMQLLR	DSTLIMQLLR
	P42645	14-3-3-like protein GF14 upsilon OS=Arabidopsis thaliana OX=3702 GN=GRF5 PE=1 SV=2	14335_ARATH	DSTL	DSTLIMQLLR
	P42645	14-3-3-like protein GF14 upsilon OS=Arabidopsis thaliana OX=3702 GN=GRF5 PE=1 SV=2	14335_ARATH	LAEQAERYEEMVEFMEK	LAEQAERYEEMVEFMEK
	P42645	14-3-3-like protein GF14 upsilon OS=Arabidopsis thaliana OX=3702 GN=GRF5 PE=1 SV=2	14335_ARATH	KEAAESTLVAYK	KEAAESTLVAYK
	P42645	14-3-3-like protein GF14 upsilon OS=Arabidopsis thaliana OX=3702 GN=GRF5 PE=1 SV=2	14335_ARATH	ICDGILNLLEAHLIPAASLAESK	ICDGILNLLEAHLIPAASLAESK
	P42645	14-3-3-like protein GF14 upsilon OS=Arabidopsis thaliana OX=3702 GN=GRF5 PE=1 SV=2	14335_ARATH	VDEQAQPPPSQ	VDEQAQPPPSQ
	P42645	14-3-3-like protein GF14 upsilon OS=Arabidopsis thaliana OX=3702 GN=GRF5 PE=1 SV=2	14335_ARATH	ASWRIISSIEQKEDSR	ASWRIISSIEQKEDSR
	P42645	14-3-3-like protein GF14 upsilon OS=Arabidopsis thaliana OX=3702 GN=GRF5 PE=1 SV=2	14335_ARATH	SAQDIALADLAPTHPIRLGLALNFSVFYYEILNSSDRACSLAK	SAQDIALADLAPTHPIRLGLALNFSVFYYEILNSSDRACSLAK
	P42645	14-3-3-like protein GF14 upsilon OS=Arabidopsis thaliana OX=3702 GN=GRF5 PE=1 SV=2	14335_ARATH	EDSRGNSDHVSIIK	EDSRGNSDHVSIIK
AT2G30870	P42761	Glutathione S-transferase F10 OS=Arabidopsis thaliana OX=3702 GN=GSTF10 PE=1 SV=3	GSTFA_ARATH	cytosol	stress response	[2,25]
				peptide.seq	peptide.OriginatingSeq
	P42761	Glutathione S-transferase F10 OS=Arabidopsis thaliana OX=3702 GN=GSTF10 PE=1 SV=3	GSTFA_ARATH	SQGPDLLGK	SQGPDLLGK
	P42761	Glutathione S-transferase F10 OS=Arabidopsis thaliana OX=3702 GN=GSTF10 PE=1 SV=3	GSTFA_ARATH	YRSQGPDLLGK	YRSQGPDLLGK
	P42761	Glutathione S-transferase F10 OS=Arabidopsis thaliana OX=3702 GN=GSTF10 PE=1 SV=3	GSTFA_ARATH	GPIGK	NEYLAGDFVSLADLAHLPFTEYLVGPIGK
	P42761	Glutathione S-transferase F10 OS=Arabidopsis thaliana OX=3702 GN=GSTF10 PE=1 SV=3	GSTFA_ARATH	MVLTIYAPLFASSK	MVLTIYAPLFASSK
	P42761	Glutathione S-transferase F10 OS=Arabidopsis thaliana OX=3702 GN=GSTF10 PE=1 SV=3	GSTFA_ARATH	NEYLAGDFVSLADLAHLPFTEYLVGPIGK	NEYLAGDFVSLADLAHLPFTEYLVGPIGK
	P42761	Glutathione S-transferase F10 OS=Arabidopsis thaliana OX=3702 GN=GSTF10 PE=1 SV=3	GSTFA_ARATH	GVSFETVNVDLMK	GVSFETVNVDLMK
	P42761	Glutathione S-transferase F10 OS=Arabidopsis thaliana OX=3702 GN=GSTF10 PE=1 SV=3	GSTFA_ARATH	LAEVLDVYEAQLSK	LAEVLDVYEAQLSK
	P42761	Glutathione S-transferase F10 OS=Arabidopsis thaliana OX=3702 GN=GSTF10 PE=1 SV=3	GSTFA_ARATH	IPVLVDGDYKIFESR	IPVLVDGDYKIFESR
	P42761	Glutathione S-transferase F10 OS=Arabidopsis thaliana OX=3702 GN=GSTF10 PE=1 SV=3	GSTFA_ARATH	IPVLVDGDYK	IPVLVDGDYK
	P42761	Glutathione S-transferase F10 OS=Arabidopsis thaliana OX=3702 GN=GSTF10 PE=1 SV=3	GSTFA_ARATH	VLTIYAPLFASSK	VLTIYAPLFASSK
	P42761	Glutathione S-transferase F10 OS=Arabidopsis thaliana OX=3702 GN=GSTF10 PE=1 SV=3	GSTFA_ARATH	QPEYLAIQPFGK	QPEYLAIQPFGK
	P42761	Glutathione S-transferase F10 OS=Arabidopsis thaliana OX=3702 GN=GSTF10 PE=1 SV=3	GSTFA_ARATH	MVLTIYAPLFASSKR	MVLTIYAPLFASSKR
	P42761	Glutathione S-transferase F10 OS=Arabidopsis thaliana OX=3702 GN=GSTF10 PE=1 SV=3	GSTFA_ARATH	YIAEKYRSQGPDLLGK	YIAEKYRSQGPDLLGK
	P42761	Glutathione S-transferase F10 OS=Arabidopsis thaliana OX=3702 GN=GSTF10 PE=1 SV=3	GSTFA_ARATH	HVSAWWDK	HVSAWWDK
AT3G44320	P46010	Nitrilase 3 OS=Arabidopsis thaliana OX=3702 GN=NIT3 PE=1 SV=1	NRL3_ARATH	extracellular region, chloroplast	Hormon metabolism,	[2,4,26]
				peptide.seq	peptide.OriginatingSeq
	P46010	Nitrilase 3 OS=Arabidopsis thaliana OX=3702 GN=NIT3 PE=1 SV=1	NRL3_ARATH	GFRFGLAVGVHNEEGRDEFR	GFRFGLAVGVHNEEGRDEFR
	P46010	Nitrilase 3 OS=Arabidopsis thaliana OX=3702 GN=NIT3 PE=1 SV=1	NRL3_ARATH	VTIVQSSTVYNDTPATLDK	VTIVQSSTVYNDTPATLDK
	P46010	Nitrilase 3 OS=Arabidopsis thaliana OX=3702 GN=NIT3 PE=1 SV=1	NRL3_ARATH	VTIVQSSTVYNDTPATLDKAEK	VTIVQSSTVYNDTPATLDKAEK
	P46010	Nitrilase 3 OS=Arabidopsis thaliana OX=3702 GN=NIT3 PE=1 SV=1	NRL3_ARATH	FGLAVGVHNEEGRDEFR	FGLAVGVHNEEGRDEFR
	P46010	Nitrilase 3 OS=Arabidopsis thaliana OX=3702 GN=NIT3 PE=1 SV=1	NRL3_ARATH	CIWGQGDGSTIPVYDTPIGK	CIWGQGDGSTIPVYDTPIGK
	P46010	Nitrilase 3 OS=Arabidopsis thaliana OX=3702 GN=NIT3 PE=1 SV=1	NRL3_ARATH	VLAGPNYESEGLVTADLDLGDIAR	VLAGPNYESEGLVTADLDLGDIAR
	P46010	Nitrilase 3 OS=Arabidopsis thaliana OX=3702 GN=NIT3 PE=1 SV=1	NRL3_ARATH	EFPEHPDYLFNDIVDTK	EFPEHPDYLFNDIVDTK
	P46010	Nitrilase 3 OS=Arabidopsis thaliana OX=3702 GN=NIT3 PE=1 SV=1	NRL3_ARATH	KVMPTSLERCIWGQGDGSTIPVYDTPIGK	KVMPTSLERCIWGQGDGSTIPVYDTPIGK
	P46010	Nitrilase 3 OS=Arabidopsis thaliana OX=3702 GN=NIT3 PE=1 SV=1	NRL3_ARATH	NNVHLVMGAIEKDGYTLYCTALFFSPQGQFLGKHR	NNVHLVMGAIEKDGYTLYCTALFFSPQGQFLGKHR
	P46010	Nitrilase 3 OS=Arabidopsis thaliana OX=3702 GN=NIT3 PE=1 SV=1	NRL3_ARATH	GVHNEEGRDEFR	FGLAVGVHNEEGRDEFR
	P46010	Nitrilase 3 OS=Arabidopsis thaliana OX=3702 GN=NIT3 PE=1 SV=1	NRL3_ARATH	MPLYR	MPLYR
	P46010	Nitrilase 3 OS=Arabidopsis thaliana OX=3702 GN=NIT3 PE=1 SV=1	NRL3_ARATH	PLYR	MPLYR
	P46010	Nitrilase 3 OS=Arabidopsis thaliana OX=3702 GN=NIT3 PE=1 SV=1	NRL3_ARATH	LYR	MPLYR
	P46010	Nitrilase 3 OS=Arabidopsis thaliana OX=3702 GN=NIT3 PE=1 SV=1	NRL3_ARATH	CIWGQGDGSTI	CIWGQGDGSTIPVYDTPIGK
	P46010	Nitrilase 3 OS=Arabidopsis thaliana OX=3702 GN=NIT3 PE=1 SV=1	NRL3_ARATH	FGLAVGVHNE	FGLAVGVHNEEGRDEFR
	P46010	Nitrilase 3 OS=Arabidopsis thaliana OX=3702 GN=NIT3 PE=1 SV=1	NRL3_ARATH	GRDEFR	FGLAVGVHNEEGRDEFR
	P46010	Nitrilase 3 OS=Arabidopsis thaliana OX=3702 GN=NIT3 PE=1 SV=1	NRL3_ARATH	VHNEEGRDEFR	FGLAVGVHNEEGRDEFR
	P46010	Nitrilase 3 OS=Arabidopsis thaliana OX=3702 GN=NIT3 PE=1 SV=1	NRL3_ARATH	PVYDTPIGK	CIWGQGDGSTIPVYDTPIGK
	P46010	Nitrilase 3 OS=Arabidopsis thaliana OX=3702 GN=NIT3 PE=1 SV=1	NRL3_ARATH	REFPEHPDYLFNDIVDTKEHDPTVSGGGSVIISPLGK	REFPEHPDYLFNDIVDTKEHDPTVSGGGSVIISPLGK
	P46010	Nitrilase 3 OS=Arabidopsis thaliana OX=3702 GN=NIT3 PE=1 SV=1	NRL3_ARATH	NNVHLVMGAIEK	NNVHLVMGAIEK
	P46010	Nitrilase 3 OS=Arabidopsis thaliana OX=3702 GN=NIT3 PE=1 SV=1	NRL3_ARATH	KPVTFMTKVEK	KPVTFMTKVEK
	P46010	Nitrilase 3 OS=Arabidopsis thaliana OX=3702 GN=NIT3 PE=1 SV=1	NRL3_ARATH	SSTEEMSSVK	SSTEEMSSVK
	P46010	Nitrilase 3 OS=Arabidopsis thaliana OX=3702 GN=NIT3 PE=1 SV=1	NRL3_ARATH	MSSTEEMSSVK	MSSTEEMSSVK
	P46010	Nitrilase 3 OS=Arabidopsis thaliana OX=3702 GN=NIT3 PE=1 SV=1	NRL3_ARATH	NYHASAIKVPGPEVER	NYHASAIKVPGPEVER
	P46010	Nitrilase 3 OS=Arabidopsis thaliana OX=3702 GN=NIT3 PE=1 SV=1	NRL3_ARATH	CIWGQGDGSTIPVYDTPIGKIGAAICWENRMPLYR	CIWGQGDGSTIPVYDTPIGKIGAAICWENRMPLYR
	P46010	Nitrilase 3 OS=Arabidopsis thaliana OX=3702 GN=NIT3 PE=1 SV=1	NRL3_ARATH	VMPTSLERCIWGQGDGSTIPVYDTPIGK	VMPTSLERCIWGQGDGSTIPVYDTPIGK
	P46010	Nitrilase 3 OS=Arabidopsis thaliana OX=3702 GN=NIT3 PE=1 SV=1	NRL3_ARATH	NDTPATLDK	VTIVQSSTVYNDTPATLDK
AT1G35160	P46077	14-3-3-like protein GF14 phi OS=Arabidopsis thaliana OX=3702 GN=GRF4 PE=1 SV=2	14334_ARATH	cytosol, nucleus, plasma membrane	brassinosteroid mediated signaling pathway	[3,27,28]
				peptide.seq	peptide.OriginatingSeq
	P46077	14-3-3-like protein GF14 phi OS=Arabidopsis thaliana OX=3702 GN=GRF4 PE=1 SV=2	14334_ARATH	LLR	DSTLIMQLLR
	P46077	14-3-3-like protein GF14 phi OS=Arabidopsis thaliana OX=3702 GN=GRF4 PE=1 SV=2	14334_ARATH	DAAEHTLTAYK	DAAEHTLTAYK
	P46077	14-3-3-like protein GF14 phi OS=Arabidopsis thaliana OX=3702 GN=GRF4 PE=1 SV=2	14334_ARATH	LGLALNFSVFYYEILNSPDR	LGLALNFSVFYYEILNSPDR
	P46077	14-3-3-like protein GF14 phi OS=Arabidopsis thaliana OX=3702 GN=GRF4 PE=1 SV=2	14334_ARATH	QAFDEAIAELDTLGEESYK	QAFDEAIAELDTLGEESYK
	P46077	14-3-3-like protein GF14 phi OS=Arabidopsis thaliana OX=3702 GN=GRF4 PE=1 SV=2	14334_ARATH	YEEMVEFMEK	YEEMVEFMEK
	P46077	14-3-3-like protein GF14 phi OS=Arabidopsis thaliana OX=3702 GN=GRF4 PE=1 SV=2	14334_ARATH	DNLTLWTSDMQDESPEEIK	DNLTLWTSDMQDESPEEIK
	P46077	14-3-3-like protein GF14 phi OS=Arabidopsis thaliana OX=3702 GN=GRF4 PE=1 SV=2	14334_ARATH	DSTLIMQLLRDNLTLWTSDMQDESPEEIKEAAAPKPAEEQKEI	DSTLIMQLLRDNLTLWTSDMQDESPEEIKEAAAPKPAEEQKEI
	P46077	14-3-3-like protein GF14 phi OS=Arabidopsis thaliana OX=3702 GN=GRF4 PE=1 SV=2	14334_ARATH	EEFVYLAKLAEQAERYEEMVEFMEK	EEFVYLAKLAEQAERYEEMVEFMEK
	P46077	14-3-3-like protein GF14 phi OS=Arabidopsis thaliana OX=3702 GN=GRF4 PE=1 SV=2	14334_ARATH	GNDDHVTTIR	GNDDHVTTIR
	P46077	14-3-3-like protein GF14 phi OS=Arabidopsis thaliana OX=3702 GN=GRF4 PE=1 SV=2	14334_ARATH	LAEQAERYEEMVE	LAEQAERYEEMVEFMEKVAEAVDK
	P46077	14-3-3-like protein GF14 phi OS=Arabidopsis thaliana OX=3702 GN=GRF4 PE=1 SV=2	14334_ARATH	LAEQAERYEEMVEFMEKVAEAVDK	LAEQAERYEEMVEFMEKVAEAVDK
	P46077	14-3-3-like protein GF14 phi OS=Arabidopsis thaliana OX=3702 GN=GRF4 PE=1 SV=2	14334_ARATH	MAAPPASSSAR	MAAPPASSSAR
	P46077	14-3-3-like protein GF14 phi OS=Arabidopsis thaliana OX=3702 GN=GRF4 PE=1 SV=2	14334_ARATH	SSAR	MAAPPASSSAR
	P46077	14-3-3-like protein GF14 phi OS=Arabidopsis thaliana OX=3702 GN=GRF4 PE=1 SV=2	14334_ARATH	DSTLIMQLLR	DSTLIMQLLR
	P46077	14-3-3-like protein GF14 phi OS=Arabidopsis thaliana OX=3702 GN=GRF4 PE=1 SV=2	14334_ARATH	YLAEFK	YLAEFK
	P46077	14-3-3-like protein GF14 phi OS=Arabidopsis thaliana OX=3702 GN=GRF4 PE=1 SV=2	14334_ARATH	NLLSVAYK	NLLSVAYK
	P46077	14-3-3-like protein GF14 phi OS=Arabidopsis thaliana OX=3702 GN=GRF4 PE=1 SV=2	14334_ARATH	IMQLLR	DSTLIMQLLR
	P46077	14-3-3-like protein GF14 phi OS=Arabidopsis thaliana OX=3702 GN=GRF4 PE=1 SV=2	14334_ARATH	DSTL	DSTLIMQLLR
	P46077	14-3-3-like protein GF14 phi OS=Arabidopsis thaliana OX=3702 GN=GRF4 PE=1 SV=2	14334_ARATH	LAEQAERYEEMVEFMEK	LAEQAERYEEMVEFMEK
AT5G10450	P48349	14-3-3-like protein GF14 lambda OS=Arabidopsis thaliana OX=3702 GN=GRF6 PE=1 SV=1	14336_ARATH	nucleus, cytosol, plasma membrane, chloroplast	DNA binding, stress response, interacts with APX3	[3.12.29.30]
				peptide.seq	peptide.OriginatingSeq
	P48349	14-3-3-like protein GF14 lambda OS=Arabidopsis thaliana OX=3702 GN=GRF6 PE=1 SV=1	14336_ARATH	LLR	DSTLIMQLLR
	P48349	14-3-3-like protein GF14 lambda OS=Arabidopsis thaliana OX=3702 GN=GRF6 PE=1 SV=1	14336_ARATH	DSTLIMQLLR	DSTLIMQLLR
	P48349	14-3-3-like protein GF14 lambda OS=Arabidopsis thaliana OX=3702 GN=GRF6 PE=1 SV=1	14336_ARATH	YEEMVQFMEQLVTGATPAEELTVEER	YEEMVQFMEQLVTGATPAEELTVEER
	P48349	14-3-3-like protein GF14 lambda OS=Arabidopsis thaliana OX=3702 GN=GRF6 PE=1 SV=1	14336_ARATH	QAFEEAIAELDTLGEESYK	QAFEEAIAELDTLGEESYK
	P48349	14-3-3-like protein GF14 lambda OS=Arabidopsis thaliana OX=3702 GN=GRF6 PE=1 SV=1	14336_ARATH	YMAEFK	YMAEFK
	P48349	14-3-3-like protein GF14 lambda OS=Arabidopsis thaliana OX=3702 GN=GRF6 PE=1 SV=1	14336_ARATH	QAFEEAIAELDTLGEESYKDSTLIMQLLR	QAFEEAIAELDTLGEESYKDSTLIMQLLR
	P48349	14-3-3-like protein GF14 lambda OS=Arabidopsis thaliana OX=3702 GN=GRF6 PE=1 SV=1	14336_ARATH	DQYVYMAKLAEQAERYEEMVQFMEQLVTGATPAEELTVEER	DQYVYMAKLAEQAERYEEMVQFMEQLVTGATPAEELTVEER
	P48349	14-3-3-like protein GF14 lambda OS=Arabidopsis thaliana OX=3702 GN=GRF6 PE=1 SV=1	14336_ARATH	MQLLR	DSTLIMQLLR
	P48349	14-3-3-like protein GF14 lambda OS=Arabidopsis thaliana OX=3702 GN=GRF6 PE=1 SV=1	14336_ARATH	AEFK	YMAEFK
	P48349	14-3-3-like protein GF14 lambda OS=Arabidopsis thaliana OX=3702 GN=GRF6 PE=1 SV=1	14336_ARATH	EFK	YMAEFK
	P48349	14-3-3-like protein GF14 lambda OS=Arabidopsis thaliana OX=3702 GN=GRF6 PE=1 SV=1	14336_ARATH	TLIMQLLR	DSTLIMQLLR
	P48349	14-3-3-like protein GF14 lambda OS=Arabidopsis thaliana OX=3702 GN=GRF6 PE=1 SV=1	14336_ARATH	YEEMVQFMEQLV	YEEMVQFMEQLVTGATPAEELTVEER
	P48349	14-3-3-like protein GF14 lambda OS=Arabidopsis thaliana OX=3702 GN=GRF6 PE=1 SV=1	14336_ARATH	NLLSVAYK	NLLSVAYK
	P48349	14-3-3-like protein GF14 lambda OS=Arabidopsis thaliana OX=3702 GN=GRF6 PE=1 SV=1	14336_ARATH	IMQLLR	DSTLIMQLLR
	P48349	14-3-3-like protein GF14 lambda OS=Arabidopsis thaliana OX=3702 GN=GRF6 PE=1 SV=1	14336_ARATH	DSTL	DSTLIMQLLR
AT3G55440	P48491	Triosephosphate isomerase_ cytosolic OS=Arabidopsis thaliana OX=3702 GN=CTIMC PE=1 SV=2	TPIS_ARATH	cytosol, mitochondrion	carbohydrate metabolism	[3,31-33]
				peptide.seq	peptide.OriginatingSeq
	P48491	Triosephosphate isomerase_ cytosolic OS=Arabidopsis thaliana OX=3702 GN=CTIMC PE=1 SV=2	TPIS_ARATH	PVWAIGTGK	VTNWSNVVIAYEPVWAIGTGK
	P48491	Triosephosphate isomerase_ cytosolic OS=Arabidopsis thaliana OX=3702 GN=CTIMC PE=1 SV=2	TPIS_ARATH	PVWAIGTGK	VTNWSNVVIAYEPVWAIGTGK
	P48491	Triosephosphate isomerase_ cytosolic OS=Arabidopsis thaliana OX=3702 GN=CTIMC PE=1 SV=2	TPIS_ARATH	PVWAIGTGK	VTNWSNVVIAYEPVWAIGTGK
	P48491	Triosephosphate isomerase_ cytosolic OS=Arabidopsis thaliana OX=3702 GN=CTIMC PE=1 SV=2	TPIS_ARATH	PVWAIGTGK	VTNWSNVVIAYEPVWAIGTGK
	P48491	Triosephosphate isomerase_ cytosolic OS=Arabidopsis thaliana OX=3702 GN=CTIMC PE=1 SV=2	TPIS_ARATH	PVWAIGTGK	VTNWSNVVIAYEPVWAIGTGK
	P48491	Triosephosphate isomerase_ cytosolic OS=Arabidopsis thaliana OX=3702 GN=CTIMC PE=1 SV=2	TPIS_ARATH	PVWAIGTGK	VTNWSNVVIAYEPVWAIGTGK
	P48491	Triosephosphate isomerase_ cytosolic OS=Arabidopsis thaliana OX=3702 GN=CTIMC PE=1 SV=2	TPIS_ARATH	PVWAIGTGK	VTNWSNVVIAYEPVWAIGTGK
	P48491	Triosephosphate isomerase_ cytosolic OS=Arabidopsis thaliana OX=3702 GN=CTIMC PE=1 SV=2	TPIS_ARATH	PVWAIGTGK	VTNWSNVVIAYEPVWAIGTGK
	P48491	Triosephosphate isomerase_ cytosolic OS=Arabidopsis thaliana OX=3702 GN=CTIMC PE=1 SV=2	TPIS_ARATH	PVWAIGTGK	VTNWSNVVIAYEPVWAIGTGK
	P48491	Triosephosphate isomerase_ cytosolic OS=Arabidopsis thaliana OX=3702 GN=CTIMC PE=1 SV=2	TPIS_ARATH	PVWAIGTGK	VTNWSNVVIAYEPVWAIGTGK
	P48491	Triosephosphate isomerase_ cytosolic OS=Arabidopsis thaliana OX=3702 GN=CTIMC PE=1 SV=2	TPIS_ARATH	PVWAIGTGK	VTNWSNVVIAYEPVWAIGTGK
AT1G78300	Q01525	14-3-3-like protein GF14 omega OS=Arabidopsis thaliana OX=3702 GN=GRF2 PE=2 SV=2	14332_ARATH	cytosol, nucleus	DNA binding, brassinosteroid mediated signaling pathway	[34]
				peptide.seq	peptide.OriginatingSeq
	Q01525	14-3-3-like protein GF14 omega OS=Arabidopsis thaliana OX=3702 GN=GRF2 PE=2 SV=2	14332_ARATH	LLR	DSTLIMQLLR
	Q01525	14-3-3-like protein GF14 omega OS=Arabidopsis thaliana OX=3702 GN=GRF2 PE=2 SV=2	14332_ARATH	LGLALNFSVFYYEILNSPDR	LGLALNFSVFYYEILNSPDR
	Q01525	14-3-3-like protein GF14 omega OS=Arabidopsis thaliana OX=3702 GN=GRF2 PE=2 SV=2	14332_ARATH	QAFDEAIAELDTLGEESYK	QAFDEAIAELDTLGEESYK
	Q01525	14-3-3-like protein GF14 omega OS=Arabidopsis thaliana OX=3702 GN=GRF2 PE=2 SV=2	14332_ARATH	YEEMVEFMEK	YEEMVEFMEK
	Q01525	14-3-3-like protein GF14 omega OS=Arabidopsis thaliana OX=3702 GN=GRF2 PE=2 SV=2	14332_ARATH	AYK	NLLSVAYK
	Q01525	14-3-3-like protein GF14 omega OS=Arabidopsis thaliana OX=3702 GN=GRF2 PE=2 SV=2	14332_ARATH	DSTLIMQLLR	DSTLIMQLLR
	Q01525	14-3-3-like protein GF14 omega OS=Arabidopsis thaliana OX=3702 GN=GRF2 PE=2 SV=2	14332_ARATH	MQLLR	DSTLIMQLLR
	Q01525	14-3-3-like protein GF14 omega OS=Arabidopsis thaliana OX=3702 GN=GRF2 PE=2 SV=2	14332_ARATH	YLAEFK	YLAEFK
	Q01525	14-3-3-like protein GF14 omega OS=Arabidopsis thaliana OX=3702 GN=GRF2 PE=2 SV=2	14332_ARATH	NLLSVAYK	NLLSVAYK
	Q01525	14-3-3-like protein GF14 omega OS=Arabidopsis thaliana OX=3702 GN=GRF2 PE=2 SV=2	14332_ARATH	ACNLAKQAFDEAIAELDTLGEESYK	ACNLAKQAFDEAIAELDTLGEESYK
	Q01525	14-3-3-like protein GF14 omega OS=Arabidopsis thaliana OX=3702 GN=GRF2 PE=2 SV=2	14332_ARATH	LSVAYK	NLLSVAYK
	Q01525	14-3-3-like protein GF14 omega OS=Arabidopsis thaliana OX=3702 GN=GRF2 PE=2 SV=2	14332_ARATH	IMQLLR	DSTLIMQLLR
	Q01525	14-3-3-like protein GF14 omega OS=Arabidopsis thaliana OX=3702 GN=GRF2 PE=2 SV=2	14332_ARATH	DSTL	DSTLIMQLLR
	Q01525	14-3-3-like protein GF14 omega OS=Arabidopsis thaliana OX=3702 GN=GRF2 PE=2 SV=2	14332_ARATH	LAEQAERYEEMVEFMEK	LAEQAERYEEMVEFMEK
AT2G33150	Q56WD9	3-ketoacyl-CoA thiolase 2_ peroxisomal OS=Arabidopsis thaliana OX=3702 GN=PED1 PE=1 SV=2	THIK2_ARATH	peroxisome	hormon metabolism; stress response	[35,36]
				peptide.seq	peptide.OriginatingSeq
	Q56WD9	3-ketoacyl-CoA thiolase 2_ peroxisomal OS=Arabidopsis thaliana OX=3702 GN=PED1 PE=1 SV=2	THIK2_ARATH	TFAAVGVDPAIMGIGPAVAIPAAVK	TFAAVGVDPAIMGIGPAVAIPAAVK
	Q56WD9	3-ketoacyl-CoA thiolase 2_ peroxisomal OS=Arabidopsis thaliana OX=3702 GN=PED1 PE=1 SV=2	THIK2_ARATH	TNLNPSEVGDIVVGTVLAPGSQR	TNLNPSEVGDIVVGTVLAPGSQR
	Q56WD9	3-ketoacyl-CoA thiolase 2_ peroxisomal OS=Arabidopsis thaliana OX=3702 GN=PED1 PE=1 SV=2	THIK2_ARATH	TSLYGDDVVIVAAHR	TSLYGDDVVIVAAHR
	Q56WD9	3-ketoacyl-CoA thiolase 2_ peroxisomal OS=Arabidopsis thaliana OX=3702 GN=PED1 PE=1 SV=2	THIK2_ARATH	AGFYDIGIGAGLESMTTNPMAWEGSVNPAVKK	AGFYDIGIGAGLESMTTNPMAWEGSVNPAVKK
	Q56WD9	3-ketoacyl-CoA thiolase 2_ peroxisomal OS=Arabidopsis thaliana OX=3702 GN=PED1 PE=1 SV=2	THIK2_ARATH	AGFYDIGIGAGLESMTTNPMAWEGSVNPAVK	AGFYDIGIGAGLESMTTNPMAWEGSVNPAVK
	Q56WD9	3-ketoacyl-CoA thiolase 2_ peroxisomal OS=Arabidopsis thaliana OX=3702 GN=PED1 PE=1 SV=2	THIK2_ARATH	FAQAQNCLLPMGVTSENVAQR	FAQAQNCLLPMGVTSENVAQR
	Q56WD9	3-ketoacyl-CoA thiolase 2_ peroxisomal OS=Arabidopsis thaliana OX=3702 GN=PED1 PE=1 SV=2	THIK2_ARATH	KFAQAQNCLLPMGVTSENVAQR	KFAQAQNCLLPMGVTSENVAQR
	Q56WD9	3-ketoacyl-CoA thiolase 2_ peroxisomal OS=Arabidopsis thaliana OX=3702 GN=PED1 PE=1 SV=2	THIK2_ARATH	QCSSGLQAVADVAAAIKAGFYDIGIGAGLESMTTNPMAWEGSVNPAVK	QCSSGLQAVADVAAAIKAGFYDIGIGAGLESMTTNPMAWEGSVNPAVK
	Q56WD9	3-ketoacyl-CoA thiolase 2_ peroxisomal OS=Arabidopsis thaliana OX=3702 GN=PED1 PE=1 SV=2	THIK2_ARATH	AAGLELDDIDLFEINEAFASQFVYCRNK	AAGLELDDIDLFEINEAFASQFVYCRNK
	Q56WD9	3-ketoacyl-CoA thiolase 2_ peroxisomal OS=Arabidopsis thaliana OX=3702 GN=PED1 PE=1 SV=2	THIK2_ARATH	TNLNPSEVGDIVVGTV	TNLNPSEVGDIVVGTVLAPGSQR
	Q56WD9	3-ketoacyl-CoA thiolase 2_ peroxisomal OS=Arabidopsis thaliana OX=3702 GN=PED1 PE=1 SV=2	THIK2_ARATH	PMAWEGSVNPAVKK	AGFYDIGIGAGLESMTTNPMAWEGSVNPAVKK
	Q56WD9	3-ketoacyl-CoA thiolase 2_ peroxisomal OS=Arabidopsis thaliana OX=3702 GN=PED1 PE=1 SV=2	THIK2_ARATH	QCSSGLQAVADVAAAIK	QCSSGLQAVADVAAAIK
	Q56WD9	3-ketoacyl-CoA thiolase 2_ peroxisomal OS=Arabidopsis thaliana OX=3702 GN=PED1 PE=1 SV=2	THIK2_ARATH	TNLNPSEVGDIVVGTVLAPGSQRASECR	TNLNPSEVGDIVVGTVLAPGSQRASECR
	Q56WD9	3-ketoacyl-CoA thiolase 2_ peroxisomal OS=Arabidopsis thaliana OX=3702 GN=PED1 PE=1 SV=2	THIK2_ARATH	PAAVK	TFAAVGVDPAIMGIGPAVAIPAAVK
	Q56WD9	3-ketoacyl-CoA thiolase 2_ peroxisomal OS=Arabidopsis thaliana OX=3702 GN=PED1 PE=1 SV=2	THIK2_ARATH	QEQDQAAVDSHR	QEQDQAAVDSHR
	Q56WD9	3-ketoacyl-CoA thiolase 2_ peroxisomal OS=Arabidopsis thaliana OX=3702 GN=PED1 PE=1 SV=2	THIK2_ARATH	FAQAQNCLLPMGVTSENVAQRFGVSR	FAQAQNCLLPMGVTSENVAQRFGVSR
	Q56WD9	3-ketoacyl-CoA thiolase 2_ peroxisomal OS=Arabidopsis thaliana OX=3702 GN=PED1 PE=1 SV=2	THIK2_ARATH	QRVLLEHLRPSSSSSHNYEASLSASACLAGDSAAYQR	QRVLLEHLRPSSSSSHNYEASLSASACLAGDSAAYQR
AT5G37600	Q56WN1	Glutamine synthetase cytosolic isozyme 1-1 OS=Arabidopsis thaliana OX=3702 GN=GLN1-1 PE=1 SV=2	GLN11_ARATH	cytosol	glutamine synthesis	[2]
				peptide.seq	peptide.OriginatingSeq
	Q56WN1	Glutamine synthetase cytosolic isozyme 1-1 OS=Arabidopsis thaliana OX=3702 GN=GLN1-1 PE=1 SV=2	GLN11_ARATH	GNNILVMCDAYTPAGEPIPTNKR	GNNILVMCDAYTPAGEPIPTNKR
	Q56WN1	Glutamine synthetase cytosolic isozyme 1-1 OS=Arabidopsis thaliana OX=3702 GN=GLN1-1 PE=1 SV=2	GLN11_ARATH	GVANR	RLTGHHETADINTFLWGVANR
	Q56WN1	Glutamine synthetase cytosolic isozyme 1-1 OS=Arabidopsis thaliana OX=3702 GN=GLN1-1 PE=1 SV=2	GLN11_ARATH	GNNILVMCDAYTPAGEPIPTNK	GNNILVMCDAYTPAGEPIPTNK
	Q56WN1	Glutamine synthetase cytosolic isozyme 1-1 OS=Arabidopsis thaliana OX=3702 GN=GLN1-1 PE=1 SV=2	GLN11_ARATH	RLTGHHETADINTFLWGVANR	RLTGHHETADINTFLWGVANR
	Q56WN1	Glutamine synthetase cytosolic isozyme 1-1 OS=Arabidopsis thaliana OX=3702 GN=GLN1-1 PE=1 SV=2	GLN11_ARATH	IIAEYIWVGGSGMDMRSK	IIAEYIWVGGSGMDMRSK
	Q56WN1	Glutamine synthetase cytosolic isozyme 1-1 OS=Arabidopsis thaliana OX=3702 GN=GLN1-1 PE=1 SV=2	GLN11_ARATH	GNNILV	GNNILVMCDAYTPAGEPIPTNKR
	Q56WN1	Glutamine synthetase cytosolic isozyme 1-1 OS=Arabidopsis thaliana OX=3702 GN=GLN1-1 PE=1 SV=2	GLN11_ARATH	RLTGHHETADINT	RLTGHHETADINTFLWGVANR
	Q56WN1	Glutamine synthetase cytosolic isozyme 1-1 OS=Arabidopsis thaliana OX=3702 GN=GLN1-1 PE=1 SV=2	GLN11_ARATH	EHIAAYGEGNER	EHIAAYGEGNER
	Q56WN1	Glutamine synthetase cytosolic isozyme 1-1 OS=Arabidopsis thaliana OX=3702 GN=GLN1-1 PE=1 SV=2	GLN11_ARATH	WPVGWPIGGYPGPQGPYYCGIGADK	WPVGWPIGGYPGPQGPYYCGIGADK
	Q56WN1	Glutamine synthetase cytosolic isozyme 1-1 OS=Arabidopsis thaliana OX=3702 GN=GLN1-1 PE=1 SV=2	GLN11_ARATH	ITEIAGVVVSFDPKPIPGDWNGAGAHCNYSTK	ITEIAGVVVSFDPKPIPGDWNGAGAHCNYSTK
	Q56WN1	Glutamine synthetase cytosolic isozyme 1-1 OS=Arabidopsis thaliana OX=3702 GN=GLN1-1 PE=1 SV=2	GLN11_ARATH	VFSNPDVAAEVPWYGIEQEYTLLQKDVK	VFSNPDVAAEVPWYGIEQEYTLLQKDVK
	Q56WN1	Glutamine synthetase cytosolic isozyme 1-1 OS=Arabidopsis thaliana OX=3702 GN=GLN1-1 PE=1 SV=2	GLN11_ARATH	DVKWPVGWPIGGYPGPQGPYYCGIGADK	DVKWPVGWPIGGYPGPQGPYYCGIGADK
	Q56WN1	Glutamine synthetase cytosolic isozyme 1-1 OS=Arabidopsis thaliana OX=3702 GN=GLN1-1 PE=1 SV=2	GLN11_ARATH	PVGWPIGGYPGPQGPYYCGIGADK	DVKWPVGWPIGGYPGPQGPYYCGIGADK
	Q56WN1	Glutamine synthetase cytosolic isozyme 1-1 OS=Arabidopsis thaliana OX=3702 GN=GLN1-1 PE=1 SV=2	GLN11_ARATH	SMREEGGYEIIKK	SMREEGGYEIIKK
	Q56WN1	Glutamine synthetase cytosolic isozyme 1-1 OS=Arabidopsis thaliana OX=3702 GN=GLN1-1 PE=1 SV=2	GLN11_ARATH	WGVANR	RLTGHHETADINTFLWGVANR
	Q56WN1	Glutamine synthetase cytosolic isozyme 1-1 OS=Arabidopsis thaliana OX=3702 GN=GLN1-1 PE=1 SV=2	GLN11_ARATH		LTGHHETADINTFLWGVANR
	Q56WN1	Glutamine synthetase cytosolic isozyme 1-1 OS=Arabidopsis thaliana OX=3702 GN=GLN1-1 PE=1 SV=2	GLN11_ARATH	TLPGPVTDPSQLPK	TLPGPVTDPSQLPK
	Q56WN1	Glutamine synthetase cytosolic isozyme 1-1 OS=Arabidopsis thaliana OX=3702 GN=GLN1-1 PE=1 SV=2	GLN11_ARATH	VFSNPDVAAEVPWYGIEQEYTLLQK	VFSNPDVAAEVPWYGIEQEYTLLQK
	Q56WN1	Glutamine synthetase cytosolic isozyme 1-1 OS=Arabidopsis thaliana OX=3702 GN=GLN1-1 PE=1 SV=2	GLN11_ARATH	SLVSDLINLNLSDSTDK	SLVSDLINLNLSDSTDK
	Q56WN1	Glutamine synthetase cytosolic isozyme 1-1 OS=Arabidopsis thaliana OX=3702 GN=GLN1-1 PE=1 SV=2	GLN11_ARATH	LTGHHETADINTFLWGVANR	LTGHHETADINTFLWGVANR
	Q56WN1	Glutamine synthetase cytosolic isozyme 1-1 OS=Arabidopsis thaliana OX=3702 GN=GLN1-1 PE=1 SV=2	GLN11_ARATH	IIAEYIWVGGSGMDMR	IIAEYIWVGGSGMDMR
	Q56WN1	Glutamine synthetase cytosolic isozyme 1-1 OS=Arabidopsis thaliana OX=3702 GN=GLN1-1 PE=1 SV=2	GLN11_ARATH	GNNILVMCDAYTPAG	GNNILVMCDAYTPAGEPIPTNK
	Q56WN1	Glutamine synthetase cytosolic isozyme 1-1 OS=Arabidopsis thaliana OX=3702 GN=GLN1-1 PE=1 SV=2	GLN11_ARATH	HKEHIAAYGEGNER	HKEHIAAYGEGNER
	Q56WN1	Glutamine synthetase cytosolic isozyme 1-1 OS=Arabidopsis thaliana OX=3702 GN=GLN1-1 PE=1 SV=2	GLN11_ARATH	MSLVSDLINLNLSDSTDK	MSLVSDLINLNLSDSTDK
	Q56WN1	Glutamine synthetase cytosolic isozyme 1-1 OS=Arabidopsis thaliana OX=3702 GN=GLN1-1 PE=1 SV=2	GLN11_ARATH	GYFEDR	GYFEDR
	Q56WN1	Glutamine synthetase cytosolic isozyme 1-1 OS=Arabidopsis thaliana OX=3702 GN=GLN1-1 PE=1 SV=2	GLN11_ARATH	EHIAAYGEGNERRLTGHHETADINTFLWGVANR	EHIAAYGEGNERRLTGHHETADINTFLWGVANR
AT5G45930	Q5XF33	Magnesium-chelatase subunit ChlI-2_ chloroplastic OS=Arabidopsis thaliana OX=3702 GN=CHLI2 PE=1 SV=1	CHLI2_ARATH	chloroplast	chlorophyll biosynthesis	[37]
				peptide.seq	peptide.OriginatingSeq
	Q5XF33	Magnesium-chelatase subunit ChlI-2_ chloroplastic OS=Arabidopsis thaliana OX=3702 GN=CHLI2 PE=1 SV=1	CHLI2_ARATH	DPLESMDSGILVTEKFYEVFT	DPLESMDSGILVTEKFYEVFT
	Q5XF33	Magnesium-chelatase subunit ChlI-2_ chloroplastic OS=Arabidopsis thaliana OX=3702 GN=CHLI2 PE=1 SV=1	CHLI2_ARATH	ESARPVYPFAAIVGQDEMK	ESARPVYPFAAIVGQDEMK
	Q5XF33	Magnesium-chelatase subunit ChlI-2_ chloroplastic OS=Arabidopsis thaliana OX=3702 GN=CHLI2 PE=1 SV=1	CHLI2_ARATH	ETYQEEQLK	ETYQEEQLK
	Q5XF33	Magnesium-chelatase subunit ChlI-2_ chloroplastic OS=Arabidopsis thaliana OX=3702 GN=CHLI2 PE=1 SV=1	CHLI2_ARATH	FILIGSGNPEEGELRPQLLDR	FILIGSGNPEEGELRPQLLDR
	Q5XF33	Magnesium-chelatase subunit ChlI-2_ chloroplastic OS=Arabidopsis thaliana OX=3702 GN=CHLI2 PE=1 SV=1	CHLI2_ARATH	INMVDLPLGATEDR	INMVDLPLGATEDR
	Q5XF33	Magnesium-chelatase subunit ChlI-2_ chloroplastic OS=Arabidopsis thaliana OX=3702 GN=CHLI2 PE=1 SV=1	CHLI2_ARATH	LQEQITTAR	LQEQITTAR
	Q5XF33	Magnesium-chelatase subunit ChlI-2_ chloroplastic OS=Arabidopsis thaliana OX=3702 GN=CHLI2 PE=1 SV=1	CHLI2_ARATH	GILYVDEVNLLDDHLVDVLLDSAASGWNTVER	GILYVDEVNLLDDHLVDVLLDSAASGWNTVER
	Q5XF33	Magnesium-chelatase subunit ChlI-2_ chloroplastic OS=Arabidopsis thaliana OX=3702 GN=CHLI2 PE=1 SV=1	CHLI2_ARATH	EGISISHPAR	EGISISHPAR
	Q5XF33	Magnesium-chelatase subunit ChlI-2_ chloroplastic OS=Arabidopsis thaliana OX=3702 GN=CHLI2 PE=1 SV=1	CHLI2_ARATH	AFEPGLLAK	AFEPGLLAK
	Q5XF33	Magnesium-chelatase subunit ChlI-2_ chloroplastic OS=Arabidopsis thaliana OX=3702 GN=CHLI2 PE=1 SV=1	CHLI2_ARATH	IGGVMIMGDRGTGKSTTVR	IGGVMIMGDRGTGKSTTVR
	Q5XF33	Magnesium-chelatase subunit ChlI-2_ chloroplastic OS=Arabidopsis thaliana OX=3702 GN=CHLI2 PE=1 SV=1	CHLI2_ARATH	PGLLAK	AFEPGLLAK
	Q5XF33	Magnesium-chelatase subunit ChlI-2_ chloroplastic OS=Arabidopsis thaliana OX=3702 GN=CHLI2 PE=1 SV=1	CHLI2_ARATH	NMVDLPLGATEDR	INMVDLPLGATEDR
	Q5XF33	Magnesium-chelatase subunit ChlI-2_ chloroplastic OS=Arabidopsis thaliana OX=3702 GN=CHLI2 PE=1 SV=1	CHLI2_ARATH	LCLLLNVIDPK	LCLLLNVIDPK
	Q5XF33	Magnesium-chelatase subunit ChlI-2_ chloroplastic OS=Arabidopsis thaliana OX=3702 GN=CHLI2 PE=1 SV=1	CHLI2_ARATH	EPGLLAK	AFEPGLLAK
	Q5XF33	Magnesium-chelatase subunit ChlI-2_ chloroplastic OS=Arabidopsis thaliana OX=3702 GN=CHLI2 PE=1 SV=1	CHLI2_ARATH	SHPAR	EGISISHPAR
	Q5XF33	Magnesium-chelatase subunit ChlI-2_ chloroplastic OS=Arabidopsis thaliana OX=3702 GN=CHLI2 PE=1 SV=1	CHLI2_ARATH	EGIS	EGISISHPAR
	Q5XF33	Magnesium-chelatase subunit ChlI-2_ chloroplastic OS=Arabidopsis thaliana OX=3702 GN=CHLI2 PE=1 SV=1	CHLI2_ARATH	SNLSAVQIDQDLK	SNLSAVQIDQDLK
	Q5XF33	Magnesium-chelatase subunit ChlI-2_ chloroplastic OS=Arabidopsis thaliana OX=3702 GN=CHLI2 PE=1 SV=1	CHLI2_ARATH	DQVTAEDVGIVIPNCLR	DQVTAEDVGIVIPNCLR
	Q5XF33	Magnesium-chelatase subunit ChlI-2_ chloroplastic OS=Arabidopsis thaliana OX=3702 GN=CHLI2 PE=1 SV=1	CHLI2_ARATH	ALAALQGR	ALAALQGR
	Q5XF33	Magnesium-chelatase subunit ChlI-2_ chloroplastic OS=Arabidopsis thaliana OX=3702 GN=CHLI2 PE=1 SV=1	CHLI2_ARATH	GDMVINR	GDMVINR
	Q5XF33	Magnesium-chelatase subunit ChlI-2_ chloroplastic OS=Arabidopsis thaliana OX=3702 GN=CHLI2 PE=1 SV=1	CHLI2_ARATH	KDPLESMDSGILVTEKFYEVFT	KDPLESMDSGILVTEKFYEVFT
	Q5XF33	Magnesium-chelatase subunit ChlI-2_ chloroplastic OS=Arabidopsis thaliana OX=3702 GN=CHLI2 PE=1 SV=1	CHLI2_ARATH	SRYHVSVMNVATEINSVEQAK	SRYHVSVMNVATEINSVEQAK
	Q5XF33	Magnesium-chelatase subunit ChlI-2_ chloroplastic OS=Arabidopsis thaliana OX=3702 GN=CHLI2 PE=1 SV=1	CHLI2_ARATH	KDPLESMDSGILVTEK	KDPLESMDSGILVTEK
	Q5XF33	Magnesium-chelatase subunit ChlI-2_ chloroplastic OS=Arabidopsis thaliana OX=3702 GN=CHLI2 PE=1 SV=1	CHLI2_ARATH	SLVDLLPEITVVSGDPYNSDPRDPECMGK	SLVDLLPEITVVSGDPYNSDPRDPECMGK
	Q5XF33	Magnesium-chelatase subunit ChlI-2_ chloroplastic OS=Arabidopsis thaliana OX=3702 GN=CHLI2 PE=1 SV=1	CHLI2_ARATH	ALAALQGRDQVTAEDVGIVIPNCLR	ALAALQGRDQVTAEDVGIVIPNCLR
	Q5XF33	Magnesium-chelatase subunit ChlI-2_ chloroplastic OS=Arabidopsis thaliana OX=3702 GN=CHLI2 PE=1 SV=1	CHLI2_ARATH	MASLLGRSPSSILTCPR	MASLLGRSPSSILTCPR
	Q5XF33	Magnesium-chelatase subunit ChlI-2_ chloroplastic OS=Arabidopsis thaliana OX=3702 GN=CHLI2 PE=1 SV=1	CHLI2_ARATH	ARFDSNPKEFR	ARFDSNPKEFR
	Q5XF33	Magnesium-chelatase subunit ChlI-2_ chloroplastic OS=Arabidopsis thaliana OX=3702 GN=CHLI2 PE=1 SV=1	CHLI2_ARATH	NRSRYHVSVMNVATEINSVEQAK	NRSRYHVSVMNVATEINSVEQAK
AT1G32440	Q93Z53	Plastidial pyruvate kinase 3_ chloroplastic OS=Arabidopsis thaliana OX=3702 GN=PKP3 PE=1 SV=1	PKP3_ARATH	chloroplast	glycolysis	[38,39]
				peptide.seq	peptide.OriginatingSeq
	Q93Z53	Plastidial pyruvate kinase 3_ chloroplastic OS=Arabidopsis thaliana OX=3702 GN=PKP3 PE=1 SV=1	PKP3_ARATH	AEVSDIAIAVREGADAIMLSGETAHGK	AEVSDIAIAVREGADAIMLSGETAHGK
	Q93Z53	Plastidial pyruvate kinase 3_ chloroplastic OS=Arabidopsis thaliana OX=3702 GN=PKP3 PE=1 SV=1	PKP3_ARATH	AVNVMHTVALR	AVNVMHTVALR
	Q93Z53	Plastidial pyruvate kinase 3_ chloroplastic OS=Arabidopsis thaliana OX=3702 GN=PKP3 PE=1 SV=1	PKP3_ARATH	AYAENGAFDVGVLDSSSYR	AYAENGAFDVGVLDSSSYR
	Q93Z53	Plastidial pyruvate kinase 3_ chloroplastic OS=Arabidopsis thaliana OX=3702 GN=PKP3 PE=1 SV=1	PKP3_ARATH	EGADAIMLSGETAHGK	EGADAIMLSGETAHGK
	Q93Z53	Plastidial pyruvate kinase 3_ chloroplastic OS=Arabidopsis thaliana OX=3702 GN=PKP3 PE=1 SV=1	PKP3_ARATH	EGQHVTLVQSGSQPIWREESTHLIQVR	EGQHVTLVQSGSQPIWREESTHLIQVR
	Q93Z53	Plastidial pyruvate kinase 3_ chloroplastic OS=Arabidopsis thaliana OX=3702 GN=PKP3 PE=1 SV=1	PKP3_ARATH	GDLGAELPIEEVPLLQEEIIR	GDLGAELPIEEVPLLQEEIIR
	Q93Z53	Plastidial pyruvate kinase 3_ chloroplastic OS=Arabidopsis thaliana OX=3702 GN=PKP3 PE=1 SV=1	PKP3_ARATH	GHMGQMFAFHASIMANTLSSPLIVFTR	GHMGQMFAFHASIMANTLSSPLIVFTR
	Q93Z53	Plastidial pyruvate kinase 3_ chloroplastic OS=Arabidopsis thaliana OX=3702 GN=PKP3 PE=1 SV=1	PKP3_ARATH	PLLQEEIIR	GDLGAELPIEEVPLLQEEIIR
	Q93Z53	Plastidial pyruvate kinase 3_ chloroplastic OS=Arabidopsis thaliana OX=3702 GN=PKP3 PE=1 SV=1	PKP3_ARATH	SATLPSITDK	SATLPSITDK
	Q93Z53	Plastidial pyruvate kinase 3_ chloroplastic OS=Arabidopsis thaliana OX=3702 GN=PKP3 PE=1 SV=1	PKP3_ARATH	SATLPSITDKDWEDIK	SATLPSITDKDWEDIK
	Q93Z53	Plastidial pyruvate kinase 3_ chloroplastic OS=Arabidopsis thaliana OX=3702 GN=PKP3 PE=1 SV=1	PKP3_ARATH	SIHKPVIVATNMLESMINHPTPTR	SIHKPVIVATNMLESMINHPTPTR
	Q93Z53	Plastidial pyruvate kinase 3_ chloroplastic OS=Arabidopsis thaliana OX=3702 GN=PKP3 PE=1 SV=1	PKP3_ARATH	TSSNDSR	TSSNDSR
	Q93Z53	Plastidial pyruvate kinase 3_ chloroplastic OS=Arabidopsis thaliana OX=3702 GN=PKP3 PE=1 SV=1	PKP3_ARATH	AEVSDIAIAVR	AEVSDIAIAVR
	Q93Z53	Plastidial pyruvate kinase 3_ chloroplastic OS=Arabidopsis thaliana OX=3702 GN=PKP3 PE=1 SV=1	PKP3_ARATH	SDIAIAVR	AEVSDIAIAVR
	Q93Z53	Plastidial pyruvate kinase 3_ chloroplastic OS=Arabidopsis thaliana OX=3702 GN=PKP3 PE=1 SV=1	PKP3_ARATH	AIAVR	AEVSDIAIAVR
	Q93Z53	Plastidial pyruvate kinase 3_ chloroplastic OS=Arabidopsis thaliana OX=3702 GN=PKP3 PE=1 SV=1	PKP3_ARATH	LLQDENMLK	LLQDENMLK
	Q93Z53	Plastidial pyruvate kinase 3_ chloroplastic OS=Arabidopsis thaliana OX=3702 GN=PKP3 PE=1 SV=1	PKP3_ARATH	IVCTIGPSSSSR	IVCTIGPSSSSR
	Q93Z53	Plastidial pyruvate kinase 3_ chloroplastic OS=Arabidopsis thaliana OX=3702 GN=PKP3 PE=1 SV=1	PKP3_ARATH	EGQHVTLVQSGSQPIWR	EGQHVTLVQSGSQPIWR
	Q93Z53	Plastidial pyruvate kinase 3_ chloroplastic OS=Arabidopsis thaliana OX=3702 GN=PKP3 PE=1 SV=1	PKP3_ARATH	SGDVPQPIFLEEGQEFNFTIK	SGDVPQPIFLEEGQEFNFTIK
	Q93Z53	Plastidial pyruvate kinase 3_ chloroplastic OS=Arabidopsis thaliana OX=3702 GN=PKP3 PE=1 SV=1	PKP3_ARATH	MAAYGQISSGMTVDPQVLSSSR	MAAYGQISSGMTVDPQVLSSSR
	Q93Z53	Plastidial pyruvate kinase 3_ chloroplastic OS=Arabidopsis thaliana OX=3702 GN=PKP3 PE=1 SV=1	PKP3_ARATH	SGDVPQPIFLEEGQEFNFTIKR	SGDVPQPIFLEEGQEFNFTIKR
	Q93Z53	Plastidial pyruvate kinase 3_ chloroplastic OS=Arabidopsis thaliana OX=3702 GN=PKP3 PE=1 SV=1	PKP3_ARATH	TGSMAVLLSHYRPSATIFAFTNQRR	TGSMAVLLSHYRPSATIFAFTNQRR
	Q93Z53	Plastidial pyruvate kinase 3_ chloroplastic OS=Arabidopsis thaliana OX=3702 GN=PKP3 PE=1 SV=1	PKP3_ARATH	SLKLLQDENMLK	SLKLLQDENMLK
	Q93Z53	Plastidial pyruvate kinase 3_ chloroplastic OS=Arabidopsis thaliana OX=3702 GN=PKP3 PE=1 SV=1	PKP3_ARATH	AAYGQISSGMTVDPQVLSSSR	AAYGQISSGMTVDPQVLSSSR
	Q93Z53	Plastidial pyruvate kinase 3_ chloroplastic OS=Arabidopsis thaliana OX=3702 GN=PKP3 PE=1 SV=1	PKP3_ARATH	AVNV	AVNVMHTVALR
	Q93Z53	Plastidial pyruvate kinase 3_ chloroplastic OS=Arabidopsis thaliana OX=3702 GN=PKP3 PE=1 SV=1	PKP3_ARATH	SSGMTVDPQVLSSSR	AAYGQISSGMTVDPQVLSSSR
AT5G20890	Q940P8	T-complex protein 1 subunit beta OS=Arabidopsis thaliana OX=3702 GN=CCT2 PE=1 SV=1	TCPB_ARATH	cytosol	chaperone	[2,3]
				peptide.seq	peptide.OriginatingSeq
	Q940P8	T-complex protein 1 subunit beta OS=Arabidopsis thaliana OX=3702 GN=CCT2 PE=1 SV=1	TCPB_ARATH	QLR	ALVAIPTTIADNAGLDSAELVAQLR
	Q940P8	T-complex protein 1 subunit beta OS=Arabidopsis thaliana OX=3702 GN=CCT2 PE=1 SV=1	TCPB_ARATH	ALVAIPTTIADNAGLDSAELVAQLR	ALVAIPTTIADNAGLDSAELVAQLR
	Q940P8	T-complex protein 1 subunit beta OS=Arabidopsis thaliana OX=3702 GN=CCT2 PE=1 SV=1	TCPB_ARATH	LIEEIMIGEDK	LIEEIMIGEDK
	Q940P8	T-complex protein 1 subunit beta OS=Arabidopsis thaliana OX=3702 GN=CCT2 PE=1 SV=1	TCPB_ARATH	QAVLLSATEASEMILR	QAVLLSATEASEMILR
	Q940P8	T-complex protein 1 subunit beta OS=Arabidopsis thaliana OX=3702 GN=CCT2 PE=1 SV=1	TCPB_ARATH	IENANILVANTAMDTDK	IENANILVANTAMDTDK
	Q940P8	T-complex protein 1 subunit beta OS=Arabidopsis thaliana OX=3702 GN=CCT2 PE=1 SV=1	TCPB_ARATH	VLLGGGWPEMVMAK	VLLGGGWPEMVMAK
	Q940P8	T-complex protein 1 subunit beta OS=Arabidopsis thaliana OX=3702 GN=CCT2 PE=1 SV=1	TCPB_ARATH	DSFLDEGFILDK	DSFLDEGFILDK
	Q940P8	T-complex protein 1 subunit beta OS=Arabidopsis thaliana OX=3702 GN=CCT2 PE=1 SV=1	TCPB_ARATH	VQDDEVGDGTTSVVVLAGELLR	VQDDEVGDGTTSVVVLAGELLR
	Q940P8	T-complex protein 1 subunit beta OS=Arabidopsis thaliana OX=3702 GN=CCT2 PE=1 SV=1	TCPB_ARATH	SLHDALCVLSQTVNDTR	SLHDALCVLSQTVNDTR
	Q940P8	T-complex protein 1 subunit beta OS=Arabidopsis thaliana OX=3702 GN=CCT2 PE=1 SV=1	TCPB_ARATH	ARMASFVGAMAISDLVK	ARMASFVGAMAISDLVK
	Q940P8	T-complex protein 1 subunit beta OS=Arabidopsis thaliana OX=3702 GN=CCT2 PE=1 SV=1	TCPB_ARATH	VIDNKDNAEKFR	VIDNKDNAEKFR
	Q940P8	T-complex protein 1 subunit beta OS=Arabidopsis thaliana OX=3702 GN=CCT2 PE=1 SV=1	TCPB_ARATH	TAGKKSHAIEAFSR	TAGKKSHAIEAFSR
	Q940P8	T-complex protein 1 subunit beta OS=Arabidopsis thaliana OX=3702 GN=CCT2 PE=1 SV=1	TCPB_ARATH	IHPMTIIAGYR	IHPMTIIAGYR
	Q940P8	T-complex protein 1 subunit beta OS=Arabidopsis thaliana OX=3702 GN=CCT2 PE=1 SV=1	TCPB_ARATH	MASFVGAMAISDLVKSTLGPK	MASFVGAMAISDLVKSTLGPK
	Q940P8	T-complex protein 1 subunit beta OS=Arabidopsis thaliana OX=3702 GN=CCT2 PE=1 SV=1	TCPB_ARATH	GMDKILQSTGRGHAVTVTNDGATILK	GMDKILQSTGRGHAVTVTNDGATILK
	Q940P8	T-complex protein 1 subunit beta OS=Arabidopsis thaliana OX=3702 GN=CCT2 PE=1 SV=1	TCPB_ARATH	ALVAI	ALVAIPTTIADNAGLDSAELVAQLR
	Q940P8	T-complex protein 1 subunit beta OS=Arabidopsis thaliana OX=3702 GN=CCT2 PE=1 SV=1	TCPB_ARATH	ALVA	ALVAIPTTIADNAGLDSAELVAQLR
	Q940P8	T-complex protein 1 subunit beta OS=Arabidopsis thaliana OX=3702 GN=CCT2 PE=1 SV=1	TCPB_ARATH	VDEIITCAPR	VDEIITCAPR
	Q940P8	T-complex protein 1 subunit beta OS=Arabidopsis thaliana OX=3702 GN=CCT2 PE=1 SV=1	TCPB_ARATH	GASHHVLDEAER	GASHHVLDEAER
	Q940P8	T-complex protein 1 subunit beta OS=Arabidopsis thaliana OX=3702 GN=CCT2 PE=1 SV=1	TCPB_ARATH	GHAVTVTNDGATILK	GHAVTVTNDGATILK
	Q940P8	T-complex protein 1 subunit beta OS=Arabidopsis thaliana OX=3702 GN=CCT2 PE=1 SV=1	TCPB_ARATH	RIENANILVANTAMDTDK	RIENANILVANTAMDTDK
	Q940P8	T-complex protein 1 subunit beta OS=Arabidopsis thaliana OX=3702 GN=CCT2 PE=1 SV=1	TCPB_ARATH	KSHAIEAFSR	KSHAIEAFSR
	Q940P8	T-complex protein 1 subunit beta OS=Arabidopsis thaliana OX=3702 GN=CCT2 PE=1 SV=1	TCPB_ARATH	QAVLLSATEASEMILRVDEIITCAPR	QAVLLSATEASEMILRVDEIITCAPR
	Q940P8	T-complex protein 1 subunit beta OS=Arabidopsis thaliana OX=3702 GN=CCT2 PE=1 SV=1	TCPB_ARATH	EHFAEMAVDAVFRLKGSTNLEAIQIIK	EHFAEMAVDAVFRLKGSTNLEAIQIIK
	Q940P8	T-complex protein 1 subunit beta OS=Arabidopsis thaliana OX=3702 GN=CCT2 PE=1 SV=1	TCPB_ARATH	SLHDALCVLSQTVNDTRVLLGGGWPEMVMAK	SLHDALCVLSQTVNDTRVLLGGGWPEMVMAK
	Q940P8	T-complex protein 1 subunit beta OS=Arabidopsis thaliana OX=3702 GN=CCT2 PE=1 SV=1	TCPB_ARATH	MASFVGAMAISDLVK	MASFVGAMAISDLVK
	Q940P8	T-complex protein 1 subunit beta OS=Arabidopsis thaliana OX=3702 GN=CCT2 PE=1 SV=1	TCPB_ARATH	VNDTR	SLHDALCVLSQTVNDTR
	Q940P8	T-complex protein 1 subunit beta OS=Arabidopsis thaliana OX=3702 GN=CCT2 PE=1 SV=1	TCPB_ARATH	HVLDEAER	GASHHVLDEAER
	Q940P8	T-complex protein 1 subunit beta OS=Arabidopsis thaliana OX=3702 GN=CCT2 PE=1 SV=1	TCPB_ARATH	VAEIEGAEKEK	VAEIEGAEKEK
	Q940P8	T-complex protein 1 subunit beta OS=Arabidopsis thaliana OX=3702 GN=CCT2 PE=1 SV=1	TCPB_ARATH	SLHIDNPAAK	SLHIDNPAAK
	Q940P8	T-complex protein 1 subunit beta OS=Arabidopsis thaliana OX=3702 GN=CCT2 PE=1 SV=1	TCPB_ARATH	LIHFSGCEMGQACSIVLR	LIHFSGCEMGQACSIVLR
	Q940P8	T-complex protein 1 subunit beta OS=Arabidopsis thaliana OX=3702 GN=CCT2 PE=1 SV=1	TCPB_ARATH	AEHHTEGCNAGIDVITGAVGDMEER	AEHHTEGCNAGIDVITGAVGDMEER
	Q940P8	T-complex protein 1 subunit beta OS=Arabidopsis thaliana OX=3702 GN=CCT2 PE=1 SV=1	TCPB_ARATH	IFKDDASEEKGER	IFKDDASEEKGER
	Q940P8	T-complex protein 1 subunit beta OS=Arabidopsis thaliana OX=3702 GN=CCT2 PE=1 SV=1	TCPB_ARATH	KIIGHGINCFVNRQLIYNFPEELFADAGILAIEHADFEGIER	KIIGHGINCFVNRQLIYNFPEELFADAGILAIEHADFEGIER
	Q940P8	T-complex protein 1 subunit beta OS=Arabidopsis thaliana OX=3702 GN=CCT2 PE=1 SV=1	TCPB_ARATH	STLGPKGMDK	STLGPKGMDK
	Q940P8	T-complex protein 1 subunit beta OS=Arabidopsis thaliana OX=3702 GN=CCT2 PE=1 SV=1	TCPB_ARATH	AGELLR	VQDDEVGDGTTSVVVLAGELLR
	Q940P8	T-complex protein 1 subunit beta OS=Arabidopsis thaliana OX=3702 GN=CCT2 PE=1 SV=1	TCPB_ARATH	VLDEAER	GASHHVLDEAER
	Q940P8	T-complex protein 1 subunit beta OS=Arabidopsis thaliana OX=3702 GN=CCT2 PE=1 SV=1	TCPB_ARATH	LLSATEASEMILR	QAVLLSATEASEMILR
	Q940P8	T-complex protein 1 subunit beta OS=Arabidopsis thaliana OX=3702 GN=CCT2 PE=1 SV=1	TCPB_ARATH	GASHHVLDE	GASHHVLDEAER
AT2G17870	Q94C69	Cold shock domain-containing protein 3 OS=Arabidopsis thaliana OX=3702 GN=CSP3 PE=1 SV=1	CSP3_ARATH	nucleus	stress respone, chaperone	[40]
				peptide.seq	peptide.OriginatingSeq
	Q94C69	Cold shock domain-containing protein 3 OS=Arabidopsis thaliana OX=3702 GN=CSP3 PE=1 SV=1	CSP3_ARATH	AIEVTAPGGGSLNK	AIEVTAPGGGSLNK
	Q94C69	Cold shock domain-containing protein 3 OS=Arabidopsis thaliana OX=3702 GN=CSP3 PE=1 SV=1	CSP3_ARATH	GYGFITPDDGGEELFVHQSSIVSDGFR	GYGFITPDDGGEELFVHQSSIVSDGFR
	Q94C69	Cold shock domain-containing protein 3 OS=Arabidopsis thaliana OX=3702 GN=CSP3 PE=1 SV=1	CSP3_ARATH	SLTLGESVEYEIALGSDGK	SLTLGESVEYEIALGSDGK
	Q94C69	Cold shock domain-containing protein 3 OS=Arabidopsis thaliana OX=3702 GN=CSP3 PE=1 SV=1	CSP3_ARATH	VSWFSDGK	VSWFSDGK
	Q94C69	Cold shock domain-containing protein 3 OS=Arabidopsis thaliana OX=3702 GN=CSP3 PE=1 SV=1	CSP3_ARATH	GSGGNCFNCGEVGHMAK	GSGGNCFNCGEVGHMAK
	Q94C69	Cold shock domain-containing protein 3 OS=Arabidopsis thaliana OX=3702 GN=CSP3 PE=1 SV=1	CSP3_ARATH	QNGGGNVGGGGSTCYTCGGVGHIAK	QNGGGNVGGGGSTCYTCGGVGHIAK
	Q94C69	Cold shock domain-containing protein 3 OS=Arabidopsis thaliana OX=3702 GN=CSP3 PE=1 SV=1	CSP3_ARATH	SFGGGGGRR	SFGGGGGRR
	Q94C69	Cold shock domain-containing protein 3 OS=Arabidopsis thaliana OX=3702 GN=CSP3 PE=1 SV=1	CSP3_ARATH	NCGEVGHMAK	GSGGNCFNCGEVGHMAK
	Q94C69	Cold shock domain-containing protein 3 OS=Arabidopsis thaliana OX=3702 GN=CSP3 PE=1 SV=1	CSP3_ARATH	LGESVEYEIALGSDGK	SLTLGESVEYEIALGSDGK
AT3G22200	Q94CE5	Gamma-aminobutyrate transaminase POP2_ mitochondrial OS=Arabidopsis thaliana OX=3702 GN=POP2 PE=1 SV=1	GATP_ARATH	Mitochondrion	transaminase, metabolism	[41]
				peptide.seq	peptide.OriginatingSeq
	Q94CE5	Gamma-aminobutyrate transaminase POP2_ mitochondrial OS=Arabidopsis thaliana OX=3702 GN=POP2 PE=1 SV=1	GATP_ARATH	AFFTSGGSDANDTQVK	AFFTSGGSDANDTQVK
	Q94CE5	Gamma-aminobutyrate transaminase POP2_ mitochondrial OS=Arabidopsis thaliana OX=3702 GN=POP2 PE=1 SV=1	GATP_ARATH	FHLPGETEEEFSTR	FHLPGETEEEFSTR
	Q94CE5	Gamma-aminobutyrate transaminase POP2_ mitochondrial OS=Arabidopsis thaliana OX=3702 GN=POP2 PE=1 SV=1	GATP_ARATH	GHDMLAPFTAGWQSADLDPLVIAK	GHDMLAPFTAGWQSADLDPLVIAK
	Q94CE5	Gamma-aminobutyrate transaminase POP2_ mitochondrial OS=Arabidopsis thaliana OX=3702 GN=POP2 PE=1 SV=1	GATP_ARATH	GTGLILGTEFVDNK	GTGLILGTEFVDNK
	Q94CE5	Gamma-aminobutyrate transaminase POP2_ mitochondrial OS=Arabidopsis thaliana OX=3702 GN=POP2 PE=1 SV=1	GATP_ARATH	SEGSYVYDDTGKK	SEGSYVYDDTGKK
	Q94CE5	Gamma-aminobutyrate transaminase POP2_ mitochondrial OS=Arabidopsis thaliana OX=3702 GN=POP2 PE=1 SV=1	GATP_ARATH	ALSSAYMPIGAILMSQEVADVINSHSSK	ALSSAYMPIGAILMSQEVADVINSHSSK
	Q94CE5	Gamma-aminobutyrate transaminase POP2_ mitochondrial OS=Arabidopsis thaliana OX=3702 GN=POP2 PE=1 SV=1	GATP_ARATH	IFTTEAAPEKK	IFTTEAAPEKK
	Q94CE5	Gamma-aminobutyrate transaminase POP2_ mitochondrial OS=Arabidopsis thaliana OX=3702 GN=POP2 PE=1 SV=1	GATP_ARATH	LVSAAVEQLNTLPFYHSFWNR	LVSAAVEQLNTLPFYHSFWNR
	Q94CE5	Gamma-aminobutyrate transaminase POP2_ mitochondrial OS=Arabidopsis thaliana OX=3702 GN=POP2 PE=1 SV=1	GATP_ARATH	SPNEPFPPEWGVGAFFGAECQK	SPNEPFPPEWGVGAFFGAECQK
	Q94CE5	Gamma-aminobutyrate transaminase POP2_ mitochondrial OS=Arabidopsis thaliana OX=3702 GN=POP2 PE=1 SV=1	GATP_ARATH	(Leer)	GHDMLAPFTAGWQSADLDPLVIAKSEGSYVYDDTGK
	Q94CE5	Gamma-aminobutyrate transaminase POP2_ mitochondrial OS=Arabidopsis thaliana OX=3702 GN=POP2 PE=1 SV=1	GATP_ARATH	EDLIIK	NLEDLIIK
	Q94CE5	Gamma-aminobutyrate transaminase POP2_ mitochondrial OS=Arabidopsis thaliana OX=3702 GN=POP2 PE=1 SV=1	GATP_ARATH	EGPETIGAFIAE	EGPETIGAFIAEPVMGAGGVIPPPATYFEK
	Q94CE5	Gamma-aminobutyrate transaminase POP2_ mitochondrial OS=Arabidopsis thaliana OX=3702 GN=POP2 PE=1 SV=1	GATP_ARATH	EGPETIGAFIAEPVMGAGGVIPPPATYFEK	EGPETIGAFIAEPVMGAGGVIPPPATYFEK
	Q94CE5	Gamma-aminobutyrate transaminase POP2_ mitochondrial OS=Arabidopsis thaliana OX=3702 GN=POP2 PE=1 SV=1	GATP_ARATH	FSTR	FHLPGETEEEFSTR
	Q94CE5	Gamma-aminobutyrate transaminase POP2_ mitochondrial OS=Arabidopsis thaliana OX=3702 GN=POP2 PE=1 SV=1	GATP_ARATH	IFTTEAAPEK	IFTTEAAPEK
	Q94CE5	Gamma-aminobutyrate transaminase POP2_ mitochondrial OS=Arabidopsis thaliana OX=3702 GN=POP2 PE=1 SV=1	GATP_ARATH	LGTMFGCDK	LGTMFGCDK
	Q94CE5	Gamma-aminobutyrate transaminase POP2_ mitochondrial OS=Arabidopsis thaliana OX=3702 GN=POP2 PE=1 SV=1	GATP_ARATH	LGVFSHGFTYSGHPVSCAVAIEALK	LGVFSHGFTYSGHPVSCAVAIEALK
	Q94CE5	Gamma-aminobutyrate transaminase POP2_ mitochondrial OS=Arabidopsis thaliana OX=3702 GN=POP2 PE=1 SV=1	GATP_ARATH	MAKAFFTSGGSDANDTQVK	MAKAFFTSGGSDANDTQVK
	Q94CE5	Gamma-aminobutyrate transaminase POP2_ mitochondrial OS=Arabidopsis thaliana OX=3702 GN=POP2 PE=1 SV=1	GATP_ARATH	NLEDLIIK	NLEDLIIK
	Q94CE5	Gamma-aminobutyrate transaminase POP2_ mitochondrial OS=Arabidopsis thaliana OX=3702 GN=POP2 PE=1 SV=1	GATP_ARATH	SEGSYVYDDTGK	SEGSYVYDDTGK
	Q94CE5	Gamma-aminobutyrate transaminase POP2_ mitochondrial OS=Arabidopsis thaliana OX=3702 GN=POP2 PE=1 SV=1	GATP_ARATH	TTQVHLHSKYATCMSGNSTSR	TTQVHLHSKYATCMSGNSTSR
	Q94CE5	Gamma-aminobutyrate transaminase POP2_ mitochondrial OS=Arabidopsis thaliana OX=3702 GN=POP2 PE=1 SV=1	GATP_ARATH	TTQVHLHSK	TTQVHLHSK
	Q94CE5	Gamma-aminobutyrate transaminase POP2_ mitochondrial OS=Arabidopsis thaliana OX=3702 GN=POP2 PE=1 SV=1	GATP_ARATH	YATCMSGNSTSRR	YATCMSGNSTSRR
	Q94CE5	Gamma-aminobutyrate transaminase POP2_ mitochondrial OS=Arabidopsis thaliana OX=3702 GN=POP2 PE=1 SV=1	GATP_ARATH	FHLPGETEEEFSTRLAKNLEDLIIK	FHLPGETEEEFSTRLAKNLEDLIIK
	Q94CE5	Gamma-aminobutyrate transaminase POP2_ mitochondrial OS=Arabidopsis thaliana OX=3702 GN=POP2 PE=1 SV=1	GATP_ARATH	PPPATYFEK	EGPETIGAFIAEPVMGAGGVIPPPATYFEK
	Q94CE5	Gamma-aminobutyrate transaminase POP2_ mitochondrial OS=Arabidopsis thaliana OX=3702 GN=POP2 PE=1 SV=1	GATP_ARATH	VAGDGILMSPPLIISPEEIDELISIYGK	VAGDGILMSPPLIISPEEIDELISIYGK
	Q94CE5	Gamma-aminobutyrate transaminase POP2_ mitochondrial OS=Arabidopsis thaliana OX=3702 GN=POP2 PE=1 SV=1	GATP_ARATH	YLDSLAGLWCTALGGNEPR	YLDSLAGLWCTALGGNEPR
	Q94CE5	Gamma-aminobutyrate transaminase POP2_ mitochondrial OS=Arabidopsis thaliana OX=3702 GN=POP2 PE=1 SV=1	GATP_ARATH	VLLEMFTANK	VLLEMFTANK
	Q94CE5	Gamma-aminobutyrate transaminase POP2_ mitochondrial OS=Arabidopsis thaliana OX=3702 GN=POP2 PE=1 SV=1	GATP_ARATH	YNIKPDLVTLAK	YNIKPDLVTLAK
	Q94CE5	Gamma-aminobutyrate transaminase POP2_ mitochondrial OS=Arabidopsis thaliana OX=3702 GN=POP2 PE=1 SV=1	GATP_ARATH	LVWYYNNALGRPEK	LVWYYNNALGRPEK
	Q94CE5	Gamma-aminobutyrate transaminase POP2_ mitochondrial OS=Arabidopsis thaliana OX=3702 GN=POP2 PE=1 SV=1	GATP_ARATH	YDILFIADEVICAFGR	YDILFIADEVICAFGR
	Q94CE5	Gamma-aminobutyrate transaminase POP2_ mitochondrial OS=Arabidopsis thaliana OX=3702 GN=POP2 PE=1 SV=1	GATP_ARATH	TTKPSLDLAK	TTKPSLDLAK
	Q94CE5	Gamma-aminobutyrate transaminase POP2_ mitochondrial OS=Arabidopsis thaliana OX=3702 GN=POP2 PE=1 SV=1	GATP_ARATH	AFASGSPIIGETRGTGLILGTEFVDNK	AFASGSPIIGETRGTGLILGTEFVDNK
	Q94CE5	Gamma-aminobutyrate transaminase POP2_ mitochondrial OS=Arabidopsis thaliana OX=3702 GN=POP2 PE=1 SV=1	GATP_ARATH	GHDMLAPFTAGWQSADLDPLVIAKSEGSYVYDDTGK	GHDMLAPFTAGWQSADLDPLVIAKSEGSYVYDDTGK
	Q94CE5	Gamma-aminobutyrate transaminase POP2_ mitochondrial OS=Arabidopsis thaliana OX=3702 GN=POP2 PE=1 SV=1	GATP_ARATH	KYLDSLAGLWCTALGGNEPR	KYLDSLAGLWCTALGGNEPR
	Q94CE5	Gamma-aminobutyrate transaminase POP2_ mitochondrial OS=Arabidopsis thaliana OX=3702 GN=POP2 PE=1 SV=1	GATP_ARATH	DELISIYGK	VAGDGILMSPPLIISPEEIDELISIYGK
	Q94CE5	Gamma-aminobutyrate transaminase POP2_ mitochondrial OS=Arabidopsis thaliana OX=3702 GN=POP2 PE=1 SV=1	GATP_ARATH	VLLEMFTAN	VLLEMFTANK
	Q94CE5	Gamma-aminobutyrate transaminase POP2_ mitochondrial OS=Arabidopsis thaliana OX=3702 GN=POP2 PE=1 SV=1	GATP_ARATH	GGNEPR	YLDSLAGLWCTALGGNEPR
	Q94CE5	Gamma-aminobutyrate transaminase POP2_ mitochondrial OS=Arabidopsis thaliana OX=3702 GN=POP2 PE=1 SV=1	GATP_ARATH	AIEALK	LGVFSHGFTYSGHPVSCAVAIEALK
	Q94CE5	Gamma-aminobutyrate transaminase POP2_ mitochondrial OS=Arabidopsis thaliana OX=3702 GN=POP2 PE=1 SV=1	GATP_ARATH	LILGTEFVDNK	AFASGSPIIGETRGTGLILGTEFVDNK
	Q94CE5	Gamma-aminobutyrate transaminase POP2_ mitochondrial OS=Arabidopsis thaliana OX=3702 GN=POP2 PE=1 SV=1	GATP_ARATH	LMSQEVADVINSHSSK	ALSSAYMPIGAILMSQEVADVINSHSSK
	Q94CE5	Gamma-aminobutyrate transaminase POP2_ mitochondrial OS=Arabidopsis thaliana OX=3702 GN=POP2 PE=1 SV=1	GATP_ARATH	LGVFSHGFTYSGH	LGVFSHGFTYSGHPVSCAVAIEALK
	Q94CE5	Gamma-aminobutyrate transaminase POP2_ mitochondrial OS=Arabidopsis thaliana OX=3702 GN=POP2 PE=1 SV=1	GATP_ARATH	LVSAA	LVSAAVEQLNTLPFYHSFWNR
	Q94CE5	Gamma-aminobutyrate transaminase POP2_ mitochondrial OS=Arabidopsis thaliana OX=3702 GN=POP2 PE=1 SV=1	GATP_ARATH	ALSSAYMPIGAI	ALSSAYMPIGAILMSQEVADVINSHSSK
	Q94CE5	Gamma-aminobutyrate transaminase POP2_ mitochondrial OS=Arabidopsis thaliana OX=3702 GN=POP2 PE=1 SV=1	GATP_ARATH	ALSSA	ALSSAYMPIGAILMSQEVADVINSHSSK
	Q94CE5	Gamma-aminobutyrate transaminase POP2_ mitochondrial OS=Arabidopsis thaliana OX=3702 GN=POP2 PE=1 SV=1	GATP_ARATH	FQDGVK	FQDGVK
	Q94CE5	Gamma-aminobutyrate transaminase POP2_ mitochondrial OS=Arabidopsis thaliana OX=3702 GN=POP2 PE=1 SV=1	GATP_ARATH	KYDILFIADEVICAFGR	KYDILFIADEVICAFGR
	Q94CE5	Gamma-aminobutyrate transaminase POP2_ mitochondrial OS=Arabidopsis thaliana OX=3702 GN=POP2 PE=1 SV=1	GATP_ARATH	GHDMLAPFTAGWQSADLDPLVI	GHDMLAPFTAGWQSADLDPLVIAK
	Q94CE5	Gamma-aminobutyrate transaminase POP2_ mitochondrial OS=Arabidopsis thaliana OX=3702 GN=POP2 PE=1 SV=1	GATP_ARATH	SSAYMPIGAILMSQEVADVINSHSSK	ALSSAYMPIGAILMSQEVADVINSHSSK
	Q94CE5	Gamma-aminobutyrate transaminase POP2_ mitochondrial OS=Arabidopsis thaliana OX=3702 GN=POP2 PE=1 SV=1	GATP_ARATH	TANK	VLLEMFTANK
	Q94CE5	Gamma-aminobutyrate transaminase POP2_ mitochondrial OS=Arabidopsis thaliana OX=3702 GN=POP2 PE=1 SV=1	GATP_ARATH	LGVFSHGFTYSGHPVSCAVAIEAL	LGVFSHGFTYSGHPVSCAVAIEALK
	Q94CE5	Gamma-aminobutyrate transaminase POP2_ mitochondrial OS=Arabidopsis thaliana OX=3702 GN=POP2 PE=1 SV=1	GATP_ARATH	YLD	YLDSLAGLWCTALGGNEPR
	Q94CE5	Gamma-aminobutyrate transaminase POP2_ mitochondrial OS=Arabidopsis thaliana OX=3702 GN=POP2 PE=1 SV=1	GATP_ARATH	GHDMLAPFTAGWQS	GHDMLAPFTAGWQSADLDPLVIAK
AT3G02520	Q96300	14-3-3-like protein GF14 nu OS=Arabidopsis thaliana OX=3702 GN=GRF7 PE=1 SV=1	14337_ARATH	chloroplast, cytosol	DNA binding	[24]
				peptide.seq	peptide.OriginatingSeq
	Q96300	14-3-3-like protein GF14 nu OS=Arabidopsis thaliana OX=3702 GN=GRF7 PE=1 SV=1	14337_ARATH	LLR	DSTLIMQLLR
	Q96300	14-3-3-like protein GF14 nu OS=Arabidopsis thaliana OX=3702 GN=GRF7 PE=1 SV=1	14337_ARATH	LAEQAERYEEMVEFMEKVAK	LAEQAERYEEMVEFMEKVAK
	Q96300	14-3-3-like protein GF14 nu OS=Arabidopsis thaliana OX=3702 GN=GRF7 PE=1 SV=1	14337_ARATH	LGLALNFSVFYYEILNSPDR	LGLALNFSVFYYEILNSPDR
	Q96300	14-3-3-like protein GF14 nu OS=Arabidopsis thaliana OX=3702 GN=GRF7 PE=1 SV=1	14337_ARATH	YEEMVEFMEK	YEEMVEFMEK
	Q96300	14-3-3-like protein GF14 nu OS=Arabidopsis thaliana OX=3702 GN=GRF7 PE=1 SV=1	14337_ARATH	QAFDEAISELDTLGEESYK	QAFDEAISELDTLGEESYK
	Q96300	14-3-3-like protein GF14 nu OS=Arabidopsis thaliana OX=3702 GN=GRF7 PE=1 SV=1	14337_ARATH	SAQDIALADLAPTHPIR	SAQDIALADLAPTHPIR
	Q96300	14-3-3-like protein GF14 nu OS=Arabidopsis thaliana OX=3702 GN=GRF7 PE=1 SV=1	14337_ARATH	MSSSREENVYLAK	MSSSREENVYLAK
	Q96300	14-3-3-like protein GF14 nu OS=Arabidopsis thaliana OX=3702 GN=GRF7 PE=1 SV=1	14337_ARATH	TVDTDELTVEERNLLSVAYK	TVDTDELTVEERNLLSVAYK
	Q96300	14-3-3-like protein GF14 nu OS=Arabidopsis thaliana OX=3702 GN=GRF7 PE=1 SV=1	14337_ARATH	AYK	NLLSVAYK
	Q96300	14-3-3-like protein GF14 nu OS=Arabidopsis thaliana OX=3702 GN=GRF7 PE=1 SV=1	14337_ARATH	DSTLIMQLLR	DSTLIMQLLR
	Q96300	14-3-3-like protein GF14 nu OS=Arabidopsis thaliana OX=3702 GN=GRF7 PE=1 SV=1	14337_ARATH	MQLLR	DSTLIMQLLR
	Q96300	14-3-3-like protein GF14 nu OS=Arabidopsis thaliana OX=3702 GN=GRF7 PE=1 SV=1	14337_ARATH	YLAEFK	YLAEFK
	Q96300	14-3-3-like protein GF14 nu OS=Arabidopsis thaliana OX=3702 GN=GRF7 PE=1 SV=1	14337_ARATH	NLLSVAYK	NLLSVAYK
	Q96300	14-3-3-like protein GF14 nu OS=Arabidopsis thaliana OX=3702 GN=GRF7 PE=1 SV=1	14337_ARATH	LSVAYK	NLLSVAYK
	Q96300	14-3-3-like protein GF14 nu OS=Arabidopsis thaliana OX=3702 GN=GRF7 PE=1 SV=1	14337_ARATH	IMQLLR	DSTLIMQLLR
	Q96300	14-3-3-like protein GF14 nu OS=Arabidopsis thaliana OX=3702 GN=GRF7 PE=1 SV=1	14337_ARATH	DSTL	DSTLIMQLLR
	Q96300	14-3-3-like protein GF14 nu OS=Arabidopsis thaliana OX=3702 GN=GRF7 PE=1 SV=1	14337_ARATH	LAEQAERYEEMVEFMEK	LAEQAERYEEMVEFMEK
	Q96300	14-3-3-like protein GF14 nu OS=Arabidopsis thaliana OX=3702 GN=GRF7 PE=1 SV=1	14337_ARATH	KEAAESTLVAYK	KEAAESTLVAYK
AT1G68010	Q9C9W5	Glycerate dehydrogenase HPR_ peroxisomal OS=Arabidopsis thaliana OX=3702 GN=HPR PE=1 SV=1	HPR1_ARATH	Peroxisome	photorespiration, reduction of hydroxypyruvate	[42-45]
				peptide.seq	peptide.OriginatingSeq
	Q9C9W5	Glycerate dehydrogenase HPR_ peroxisomal OS=Arabidopsis thaliana OX=3702 GN=HPR PE=1 SV=1	HPR1_ARATH	ANGEQPVTWKRASSMEEVLR	ANGEQPVTWKRASSMEEVLR
	Q9C9W5	Glycerate dehydrogenase HPR_ peroxisomal OS=Arabidopsis thaliana OX=3702 GN=HPR PE=1 SV=1	HPR1_ARATH	FVTAYGQF	FVTAYGQFLK
	Q9C9W5	Glycerate dehydrogenase HPR_ peroxisomal OS=Arabidopsis thaliana OX=3702 GN=HPR PE=1 SV=1	HPR1_ARATH	FVTAYGQFLK	FVTAYGQFLK
	Q9C9W5	Glycerate dehydrogenase HPR_ peroxisomal OS=Arabidopsis thaliana OX=3702 GN=HPR PE=1 SV=1	HPR1_ARATH	GPVIDEAALVEHLK	GPVIDEAALVEHLK
	Q9C9W5	Glycerate dehydrogenase HPR_ peroxisomal OS=Arabidopsis thaliana OX=3702 GN=HPR PE=1 SV=1	HPR1_ARATH	GQTVGVIGAGR	GQTVGVIGAGR
	Q9C9W5	Glycerate dehydrogenase HPR_ peroxisomal OS=Arabidopsis thaliana OX=3702 GN=HPR PE=1 SV=1	HPR1_ARATH	IGSAYARMMVEGFKMNLIYFDLYQSTR	IGSAYARMMVEGFKMNLIYFDLYQSTR
	Q9C9W5	Glycerate dehydrogenase HPR_ peroxisomal OS=Arabidopsis thaliana OX=3702 GN=HPR PE=1 SV=1	HPR1_ARATH	IVEADEFMR	IVEADEFMR
	Q9C9W5	Glycerate dehydrogenase HPR_ peroxisomal OS=Arabidopsis thaliana OX=3702 GN=HPR PE=1 SV=1	HPR1_ARATH	MAKPVSIEVYNPNGKYRVVSTKPMPGTR	MAKPVSIEVYNPNGKYRVVSTKPMPGTR
	Q9C9W5	Glycerate dehydrogenase HPR_ peroxisomal OS=Arabidopsis thaliana OX=3702 GN=HPR PE=1 SV=1	HPR1_ARATH	MNLIYFDLYQSTR	MNLIYFDLYQSTR
	Q9C9W5	Glycerate dehydrogenase HPR_ peroxisomal OS=Arabidopsis thaliana OX=3702 GN=HPR PE=1 SV=1	HPR1_ARATH	TILSVEDIIDLIGDK	TILSVEDIIDLIGDK
	Q9C9W5	Glycerate dehydrogenase HPR_ peroxisomal OS=Arabidopsis thaliana OX=3702 GN=HPR PE=1 SV=1	HPR1_ARATH	VDPFLNENASPPNASPSIVNSK	VDPFLNENASPPNASPSIVNSK
	Q9C9W5	Glycerate dehydrogenase HPR_ peroxisomal OS=Arabidopsis thaliana OX=3702 GN=HPR PE=1 SV=1	HPR1_ARATH	VEADEFMR	IVEADEFMR
	Q9C9W5	Glycerate dehydrogenase HPR_ peroxisomal OS=Arabidopsis thaliana OX=3702 GN=HPR PE=1 SV=1	HPR1_ARATH	VGLDVFEEEPFMKPGLADTK	VGLDVFEEEPFMKPGLADTK
	Q9C9W5	Glycerate dehydrogenase HPR_ peroxisomal OS=Arabidopsis thaliana OX=3702 GN=HPR PE=1 SV=1	HPR1_ARATH	YGQFLK	FVTAYGQFLK
	Q9C9W5	Glycerate dehydrogenase HPR_ peroxisomal OS=Arabidopsis thaliana OX=3702 GN=HPR PE=1 SV=1	HPR1_ARATH	MAKPVSIEVYNPNGK	MAKPVSIEVYNPNGK
	Q9C9W5	Glycerate dehydrogenase HPR_ peroxisomal OS=Arabidopsis thaliana OX=3702 GN=HPR PE=1 SV=1	HPR1_ARATH	EADLISLHPVLDK	EADLISLHPVLDK
	Q9C9W5	Glycerate dehydrogenase HPR_ peroxisomal OS=Arabidopsis thaliana OX=3702 GN=HPR PE=1 SV=1	HPR1_ARATH	TTYHLVNK	TTYHLVNK
	Q9C9W5	Glycerate dehydrogenase HPR_ peroxisomal OS=Arabidopsis thaliana OX=3702 GN=HPR PE=1 SV=1	HPR1_ARATH	AKPVSIEVYNPNGK	AKPVSIEVYNPNGK
	Q9C9W5	Glycerate dehydrogenase HPR_ peroxisomal OS=Arabidopsis thaliana OX=3702 GN=HPR PE=1 SV=1	HPR1_ARATH	FVTAYGQFLKANGEQPVTWK	FVTAYGQFLKANGEQPVTWK
	Q9C9W5	Glycerate dehydrogenase HPR_ peroxisomal OS=Arabidopsis thaliana OX=3702 GN=HPR PE=1 SV=1	HPR1_ARATH	EGMATLAALNVLGR	EGMATLAALNVLGR
	Q9C9W5	Glycerate dehydrogenase HPR_ peroxisomal OS=Arabidopsis thaliana OX=3702 GN=HPR PE=1 SV=1	HPR1_ARATH	WINLLVDQGCR	WINLLVDQGCR
	Q9C9W5	Glycerate dehydrogenase HPR_ peroxisomal OS=Arabidopsis thaliana OX=3702 GN=HPR PE=1 SV=1	HPR1_ARATH	GYPIWHDPNRVDPFLNENASPPNASPSIVNSK	GYPIWHDPNRVDPFLNENASPPNASPSIVNSK
	Q9C9W5	Glycerate dehydrogenase HPR_ peroxisomal OS=Arabidopsis thaliana OX=3702 GN=HPR PE=1 SV=1	HPR1_ARATH	TAYGQFLK	FVTAYGQFLK
	Q9C9W5	Glycerate dehydrogenase HPR_ peroxisomal OS=Arabidopsis thaliana OX=3702 GN=HPR PE=1 SV=1	HPR1_ARATH	ANGEQPVTWK	ANGEQPVTWK
	Q9C9W5	Glycerate dehydrogenase HPR_ peroxisomal OS=Arabidopsis thaliana OX=3702 GN=HPR PE=1 SV=1	HPR1_ARATH	GGLYEGWLPHLFVGNLLK	GGLYEGWLPHLFVGNLLK
	Q9C9W5	Glycerate dehydrogenase HPR_ peroxisomal OS=Arabidopsis thaliana OX=3702 GN=HPR PE=1 SV=1	HPR1_ARATH	EAILVNCSR	EAILVNCSR
	Q9C9W5	Glycerate dehydrogenase HPR_ peroxisomal OS=Arabidopsis thaliana OX=3702 GN=HPR PE=1 SV=1	HPR1_ARATH	LEKFVTAYGQFLK	LEKFVTAYGQFLK
	Q9C9W5	Glycerate dehydrogenase HPR_ peroxisomal OS=Arabidopsis thaliana OX=3702 GN=HPR PE=1 SV=1	HPR1_ARATH	PHLFVGNLLK	GGLYEGWLPHLFVGNLLK
	Q9C9W5	Glycerate dehydrogenase HPR_ peroxisomal OS=Arabidopsis thaliana OX=3702 GN=HPR PE=1 SV=1	HPR1_ARATH	GGLYE	GGLYEGWLPHLFVGNLLK
AT5G52920	Q9FLW9	Plastidial pyruvate kinase 2 OS=Arabidopsis thaliana OX=3702 GN=PKP2 PE=1 SV=1	PKP2_ARATH	chloroplast, mitochondrion	glycolysis	[32,39,46]
				peptide.seq	peptide.OriginatingSeq
	Q9FLW9	Plastidial pyruvate kinase 2 OS=Arabidopsis thaliana OX=3702 GN=PKP2 PE=1 SV=1	PKP2_ARATH	AQVVATR	AQVVATR
	Q9FLW9	Plastidial pyruvate kinase 2 OS=Arabidopsis thaliana OX=3702 GN=PKP2 PE=1 SV=1	PKP2_ARATH	GDLGAELPIEEVPILQEEIINLCR	GDLGAELPIEEVPILQEEIINLCR
	Q9FLW9	Plastidial pyruvate kinase 2 OS=Arabidopsis thaliana OX=3702 GN=PKP2 PE=1 SV=1	PKP2_ARATH	VDFYAVSFVK	VDFYAVSFVK
	Q9FLW9	Plastidial pyruvate kinase 2 OS=Arabidopsis thaliana OX=3702 GN=PKP2 PE=1 SV=1	PKP2_ARATH	AAGVMHTVALR	AAGVMHTVALR
	Q9FLW9	Plastidial pyruvate kinase 2 OS=Arabidopsis thaliana OX=3702 GN=PKP2 PE=1 SV=1	PKP2_ARATH	VETEVIPVSPEDVPNR	VETEVIPVSPEDVPNR
	Q9FLW9	Plastidial pyruvate kinase 2 OS=Arabidopsis thaliana OX=3702 GN=PKP2 PE=1 SV=1	PKP2_ARATH	SATLPSITEKDWEDIK	SATLPSITEKDWEDIK
	Q9FLW9	Plastidial pyruvate kinase 2 OS=Arabidopsis thaliana OX=3702 GN=PKP2 PE=1 SV=1	PKP2_ARATH	VETEVIPVSPEDVPNREEQLER	VETEVIPVSPEDVPNREEQLER
	Q9FLW9	Plastidial pyruvate kinase 2 OS=Arabidopsis thaliana OX=3702 GN=PKP2 PE=1 SV=1	PKP2_ARATH	IVCTVGPSTNTR	IVCTVGPSTNTR
	Q9FLW9	Plastidial pyruvate kinase 2 OS=Arabidopsis thaliana OX=3702 GN=PKP2 PE=1 SV=1	PKP2_ARATH	IESADSIPNLHSIITASDGAMVAR	IESADSIPNLHSIITASDGAMVAR
	Q9FLW9	Plastidial pyruvate kinase 2 OS=Arabidopsis thaliana OX=3702 GN=PKP2 PE=1 SV=1	PKP2_ARATH	TGFMAILLSHYRPSGTIYAFTNEKK	TGFMAILLSHYRPSGTIYAFTNEKK
	Q9FLW9	Plastidial pyruvate kinase 2 OS=Arabidopsis thaliana OX=3702 GN=PKP2 PE=1 SV=1	PKP2_ARATH	IVCTVGPSTNTREMIWK	IVCTVGPSTNTREMIWK
	Q9FLW9	Plastidial pyruvate kinase 2 OS=Arabidopsis thaliana OX=3702 GN=PKP2 PE=1 SV=1	PKP2_ARATH	LALYQGVCPIYMEFTDDAEETFANALATLLK	LALYQGVCPIYMEFTDDAEETFANALATLLK
	Q9FLW9	Plastidial pyruvate kinase 2 OS=Arabidopsis thaliana OX=3702 GN=PKP2 PE=1 SV=1	PKP2_ARATH	SARVETEVIPVSPEDVPNREEQLER	SARVETEVIPVSPEDVPNREEQLER
	Q9FLW9	Plastidial pyruvate kinase 2 OS=Arabidopsis thaliana OX=3702 GN=PKP2 PE=1 SV=1	PKP2_ARATH	VVDTTVRSARVETEVIPVSPEDVPNR	VVDTTVRSARVETEVIPVSPEDVPNR
	Q9FLW9	Plastidial pyruvate kinase 2 OS=Arabidopsis thaliana OX=3702 GN=PKP2 PE=1 SV=1	PKP2_ARATH	DWEDIKFGVENK	DWEDIKFGVENK
	Q9FLW9	Plastidial pyruvate kinase 2 OS=Arabidopsis thaliana OX=3702 GN=PKP2 PE=1 SV=1	PKP2_ARATH	EYNAQTKDNTIAIMLDTKGPEVR	EYNAQTKDNTIAIMLDTKGPEVR
	Q9FLW9	Plastidial pyruvate kinase 2 OS=Arabidopsis thaliana OX=3702 GN=PKP2 PE=1 SV=1	PKP2_ARATH	AEVSDIAIAVREGADAVMLSGETAHGK	AEVSDIAIAVREGADAVMLSGETAHGK
	Q9FLW9	Plastidial pyruvate kinase 2 OS=Arabidopsis thaliana OX=3702 GN=PKP2 PE=1 SV=1	PKP2_ARATH	EMIWKLAEAGMNVARMNMSHGDHASHK	EMIWKLAEAGMNVARMNMSHGDHASHK
	Q9FLW9	Plastidial pyruvate kinase 2 OS=Arabidopsis thaliana OX=3702 GN=PKP2 PE=1 SV=1	PKP2_ARATH	AEVSDIAIAVR	AEVSDIAIAVR
	Q9FLW9	Plastidial pyruvate kinase 2 OS=Arabidopsis thaliana OX=3702 GN=PKP2 PE=1 SV=1	PKP2_ARATH	SDIAIAVR	AEVSDIAIAVR
	Q9FLW9	Plastidial pyruvate kinase 2 OS=Arabidopsis thaliana OX=3702 GN=PKP2 PE=1 SV=1	PKP2_ARATH	AIAVR	AEVSDIAIAVR
	Q9FLW9	Plastidial pyruvate kinase 2 OS=Arabidopsis thaliana OX=3702 GN=PKP2 PE=1 SV=1	PKP2_ARATH	SGDLPQPIMLDPGQEFTFTIER	SGDLPQPIMLDPGQEFTFTIER
	Q9FLW9	Plastidial pyruvate kinase 2 OS=Arabidopsis thaliana OX=3702 GN=PKP2 PE=1 SV=1	PKP2_ARATH	CEVVDGGELK	CEVVDGGELK
	Q9FLW9	Plastidial pyruvate kinase 2 OS=Arabidopsis thaliana OX=3702 GN=PKP2 PE=1 SV=1	PKP2_ARATH	LLEMQQFGDTSVGMWSKPTVR	LLEMQQFGDTSVGMWSKPTVR
	Q9FLW9	Plastidial pyruvate kinase 2 OS=Arabidopsis thaliana OX=3702 GN=PKP2 PE=1 SV=1	PKP2_ARATH	GVSTPSCVSVNYDDFVNDVEAGDMLLVDGGMMSFMVK	GVSTPSCVSVNYDDFVNDVEAGDMLLVDGGMMSFMVK
	Q9FLW9	Plastidial pyruvate kinase 2 OS=Arabidopsis thaliana OX=3702 GN=PKP2 PE=1 SV=1	PKP2_ARATH	LAEAGMNVARMNMSHGDHASHK	LAEAGMNVARMNMSHGDHASHK
	Q9FLW9	Plastidial pyruvate kinase 2 OS=Arabidopsis thaliana OX=3702 GN=PKP2 PE=1 SV=1	PKP2_ARATH	INLCR	GDLGAELPIEEVPILQEEIINLCR
	Q9FLW9	Plastidial pyruvate kinase 2 OS=Arabidopsis thaliana OX=3702 GN=PKP2 PE=1 SV=1	PKP2_ARATH	IER	SGDLPQPIMLDPGQEFTFTIER
	Q9FLW9	Plastidial pyruvate kinase 2 OS=Arabidopsis thaliana OX=3702 GN=PKP2 PE=1 SV=1	PKP2_ARATH	LCR	GDLGAELPIEEVPILQEEIINLCR
AT5G16570	Q9FMD9	Glutamine synthetase cytosolic isozyme 1-4 OS=Arabidopsis thaliana OX=3702 GN=GLN1-4 PE=1 SV=1	GLN14_ARATH	cytosol	glutamine synthesis	[2]
				peptide.seq	peptide.OriginatingSeq
	Q9FMD9	Glutamine synthetase cytosolic isozyme 1-4 OS=Arabidopsis thaliana OX=3702 GN=GLN1-4 PE=1 SV=1	GLN14_ARATH	GNNILVMCDAYTPAGEPIPTNKR	GNNILVMCDAYTPAGEPIPTNKR
	Q9FMD9	Glutamine synthetase cytosolic isozyme 1-4 OS=Arabidopsis thaliana OX=3702 GN=GLN1-4 PE=1 SV=1	GLN14_ARATH	GNNILVMCDAYTPAGEPIPTNK	GNNILVMCDAYTPAGEPIPTNK
	Q9FMD9	Glutamine synthetase cytosolic isozyme 1-4 OS=Arabidopsis thaliana OX=3702 GN=GLN1-4 PE=1 SV=1	GLN14_ARATH	GNNILV	GNNILVMCDAYTPAGEPIPTNKR
	Q9FMD9	Glutamine synthetase cytosolic isozyme 1-4 OS=Arabidopsis thaliana OX=3702 GN=GLN1-4 PE=1 SV=1	GLN14_ARATH	EHIAAYGEGNER	EHIAAYGEGNER
	Q9FMD9	Glutamine synthetase cytosolic isozyme 1-4 OS=Arabidopsis thaliana OX=3702 GN=GLN1-4 PE=1 SV=1	GLN14_ARATH	TLPGPVTDPSQLPK	TLPGPVTDPSQLPK
	Q9FMD9	Glutamine synthetase cytosolic isozyme 1-4 OS=Arabidopsis thaliana OX=3702 GN=GLN1-4 PE=1 SV=1	GLN14_ARATH	RPASNMDPYTVTSMIAESTILWKP	RPASNMDPYTVTSMIAESTILWKP
	Q9FMD9	Glutamine synthetase cytosolic isozyme 1-4 OS=Arabidopsis thaliana OX=3702 GN=GLN1-4 PE=1 SV=1	GLN14_ARATH	WNYDGSSTGQAPGDDSEVIIYPQAIFK	WNYDGSSTGQAPGDDSEVIIYPQAIFK
	Q9FMD9	Glutamine synthetase cytosolic isozyme 1-4 OS=Arabidopsis thaliana OX=3702 GN=GLN1-4 PE=1 SV=1	GLN14_ARATH	HETADINTFLWGVANR	HETADINTFLWGVANR
	Q9FMD9	Glutamine synthetase cytosolic isozyme 1-4 OS=Arabidopsis thaliana OX=3702 GN=GLN1-4 PE=1 SV=1	GLN14_ARATH	ACLYAGINVSGTNGEVMPGQWEFQVGPTVGIAAADQVWVAR	ACLYAGINVSGTNGEVMPGQWEFQVGPTVGIAAADQVWVAR
	Q9FMD9	Glutamine synthetase cytosolic isozyme 1-4 OS=Arabidopsis thaliana OX=3702 GN=GLN1-4 PE=1 SV=1	GLN14_ARATH	IFEDPSVVAEETWYGIEQEYTLLQK	IFEDPSVVAEETWYGIEQEYTLLQK
	Q9FMD9	Glutamine synthetase cytosolic isozyme 1-4 OS=Arabidopsis thaliana OX=3702 GN=GLN1-4 PE=1 SV=1	GLN14_ARATH	IFEDPSVVAEETWYGIEQEYTLLQKDIK	IFEDPSVVAEETWYGIEQEYTLLQKDIK
	Q9FMD9	Glutamine synthetase cytosolic isozyme 1-4 OS=Arabidopsis thaliana OX=3702 GN=GLN1-4 PE=1 SV=1	GLN14_ARATH	WNYDGSSTGQAPGDDSEVIIYPQAIFKDPFR	WNYDGSSTGQAPGDDSEVIIYPQAIFKDPFR
	Q9FMD9	Glutamine synthetase cytosolic isozyme 1-4 OS=Arabidopsis thaliana OX=3702 GN=GLN1-4 PE=1 SV=1	GLN14_ARATH	HETADINTFLWGVANRGASIR	HETADINTFLWGVANRGASIR
	Q9FMD9	Glutamine synthetase cytosolic isozyme 1-4 OS=Arabidopsis thaliana OX=3702 GN=GLN1-4 PE=1 SV=1	GLN14_ARATH	DIKWPVGWPVGGFPGPQGPYYCGVGADK	DIKWPVGWPVGGFPGPQGPYYCGVGADK
	Q9FMD9	Glutamine synthetase cytosolic isozyme 1-4 OS=Arabidopsis thaliana OX=3702 GN=GLN1-4 PE=1 SV=1	GLN14_ARATH	SMREDGGYEVIK	SMREDGGYEVIK
	Q9FMD9	Glutamine synthetase cytosolic isozyme 1-4 OS=Arabidopsis thaliana OX=3702 GN=GLN1-4 PE=1 SV=1	GLN14_ARATH	RPASNMDPYTVTSMI	RPASNMDPYTVTSMIAESTILWKP
	Q9FMD9	Glutamine synthetase cytosolic isozyme 1-4 OS=Arabidopsis thaliana OX=3702 GN=GLN1-4 PE=1 SV=1	GLN14_ARATH	GNNILVMCDAYTPAG	GNNILVMCDAYTPAGEPIPTNK
	Q9FMD9	Glutamine synthetase cytosolic isozyme 1-4 OS=Arabidopsis thaliana OX=3702 GN=GLN1-4 PE=1 SV=1	GLN14_ARATH	HKEHIAAYGEGNER	HKEHIAAYGEGNER
	Q9FMD9	Glutamine synthetase cytosolic isozyme 1-4 OS=Arabidopsis thaliana OX=3702 GN=GLN1-4 PE=1 SV=1	GLN14_ARATH	GYFEDR	GYFEDR
	Q9FMD9	Glutamine synthetase cytosolic isozyme 1-4 OS=Arabidopsis thaliana OX=3702 GN=GLN1-4 PE=1 SV=1	GLN14_ARATH	AFGRDIVDSHYK	AFGRDIVDSHYK
	Q9FMD9	Glutamine synthetase cytosolic isozyme 1-4 OS=Arabidopsis thaliana OX=3702 GN=GLN1-4 PE=1 SV=1	GLN14_ARATH	DIVDSHYK	DIVDSHYK
	Q9FMD9	Glutamine synthetase cytosolic isozyme 1-4 OS=Arabidopsis thaliana OX=3702 GN=GLN1-4 PE=1 SV=1	GLN14_ARATH	DTEQAGKGYFEDR	DTEQAGKGYFEDR
AT5G52520	Q9FYR6	Proline--tRNA ligase_ chloroplastic/mitochondrial OS=Arabidopsis thaliana OX=3702 GN=OVA6 PE=2 SV=1	SYPM_ARATH	chloroplast, mitochondrion	proline-tRNA ligase, translation, regulation of photosynthesis	[38,47]
				peptide.seq	peptide.OriginatingSeq
	Q9FYR6	Proline--tRNA ligase_ chloroplastic/mitochondrial OS=Arabidopsis thaliana OX=3702 GN=OVA6 PE=2 SV=1	SYPM_ARATH	VKEETGATIR	VKEETGATIR
	Q9FYR6	Proline--tRNA ligase_ chloroplastic/mitochondrial OS=Arabidopsis thaliana OX=3702 GN=OVA6 PE=2 SV=1	SYPM_ARATH	VFGISMEPSTLVAYVK	VFGISMEPSTLVAYVK
	Q9FYR6	Proline--tRNA ligase_ chloroplastic/mitochondrial OS=Arabidopsis thaliana OX=3702 GN=OVA6 PE=2 SV=1	SYPM_ARATH	IAPIQVVIVPIWK	IAPIQVVIVPIWK
	Q9FYR6	Proline--tRNA ligase_ chloroplastic/mitochondrial OS=Arabidopsis thaliana OX=3702 GN=OVA6 PE=2 SV=1	SYPM_ARATH	TGVLSAASSVKEALQTAGVR	TGVLSAASSVKEALQTAGVR
	Q9FYR6	Proline--tRNA ligase_ chloroplastic/mitochondrial OS=Arabidopsis thaliana OX=3702 GN=OVA6 PE=2 SV=1	SYPM_ARATH	LVVRPTSETIVNHMFTQWIHSYR	LVVRPTSETIVNHMFTQWIHSYR
	Q9FYR6	Proline--tRNA ligase_ chloroplastic/mitochondrial OS=Arabidopsis thaliana OX=3702 GN=OVA6 PE=2 SV=1	SYPM_ARATH	ALSFRDSNIVDVNSYAELK	ALSFRDSNIVDVNSYAELK
	Q9FYR6	Proline--tRNA ligase_ chloroplastic/mitochondrial OS=Arabidopsis thaliana OX=3702 GN=OVA6 PE=2 SV=1	SYPM_ARATH	NRPLSGFATAPSGTASPETK	NRPLSGFATAPSGTASPETK
	Q9FYR6	Proline--tRNA ligase_ chloroplastic/mitochondrial OS=Arabidopsis thaliana OX=3702 GN=OVA6 PE=2 SV=1	SYPM_ARATH	ETGHSNMYFPQFIPYSFIEKEASHVEGFSPELALVTVGGGK	ETGHSNMYFPQFIPYSFIEKEASHVEGFSPELALVTVGGGK
	Q9FYR6	Proline--tRNA ligase_ chloroplastic/mitochondrial OS=Arabidopsis thaliana OX=3702 GN=OVA6 PE=2 SV=1	SYPM_ARATH	ALQAGTSHNLGQNFSRAFGTQFADENGER	ALQAGTSHNLGQNFSRAFGTQFADENGER
	Q9FYR6	Proline--tRNA ligase_ chloroplastic/mitochondrial OS=Arabidopsis thaliana OX=3702 GN=OVA6 PE=2 SV=1	SYPM_ARATH	VKEETGAT	VKEETGATIR
	Q9FYR6	Proline--tRNA ligase_ chloroplastic/mitochondrial OS=Arabidopsis thaliana OX=3702 GN=OVA6 PE=2 SV=1	SYPM_ARATH	CFPFEQTQGTK	CFPFEQTQGTK
	Q9FYR6	Proline--tRNA ligase_ chloroplastic/mitochondrial OS=Arabidopsis thaliana OX=3702 GN=OVA6 PE=2 SV=1	SYPM_ARATH	MVSSSLR	MVSSSLR
	Q9FYR6	Proline--tRNA ligase_ chloroplastic/mitochondrial OS=Arabidopsis thaliana OX=3702 GN=OVA6 PE=2 SV=1	SYPM_ARATH	TLEFLWQEGHTAHATPEEAEK	TLEFLWQEGHTAHATPEEAEK
	Q9FYR6	Proline--tRNA ligase_ chloroplastic/mitochondrial OS=Arabidopsis thaliana OX=3702 GN=OVA6 PE=2 SV=1	SYPM_ARATH	IEIGPRDVSSNSVVVSR	IEIGPRDVSSNSVVVSR
	Q9FYR6	Proline--tRNA ligase_ chloroplastic/mitochondrial OS=Arabidopsis thaliana OX=3702 GN=OVA6 PE=2 SV=1	SYPM_ARATH	VFGISMEPSTLVAYVKEK	VFGISMEPSTLVAYVKEK
	Q9FYR6	Proline--tRNA ligase_ chloroplastic/mitochondrial OS=Arabidopsis thaliana OX=3702 GN=OVA6 PE=2 SV=1	SYPM_ARATH	DLPLMINQWANVTRWEMR	DLPLMINQWANVTRWEMR
	Q9FYR6	Proline--tRNA ligase_ chloroplastic/mitochondrial OS=Arabidopsis thaliana OX=3702 GN=OVA6 PE=2 SV=1	SYPM_ARATH	KALQAGTSHNLGQNFSRAFGTQFADENGER	KALQAGTSHNLGQNFSRAFGTQFADENGER
AT5G10860	Q9LEV3	CBS domain-containing protein CBSX3_ mitochondrial OS=Arabidopsis thaliana OX=3702 GN=CBSX3 PE=1 SV=1	CBSX3_ARATH	mitochondrion	redox homeostasis	[48-50]
				peptide.seq	peptide.OriginatingSeq
	Q9LEV3	CBS domain-containing protein CBSX3_ mitochondrial OS=Arabidopsis thaliana OX=3702 GN=CBSX3 PE=1 SV=1	CBSX3_ARATH	MEESGFESTTISDVMK	MEESGFESTTISDVMK
	Q9LEV3	CBS domain-containing protein CBSX3_ mitochondrial OS=Arabidopsis thaliana OX=3702 GN=CBSX3 PE=1 SV=1	CBSX3_ARATH	VGDIMTEENK	VGDIMTEENK
	Q9LEV3	CBS domain-containing protein CBSX3_ mitochondrial OS=Arabidopsis thaliana OX=3702 GN=CBSX3 PE=1 SV=1	CBSX3_ARATH	GMIGMVSIGDVVR	GMIGMVSIGDVVR
	Q9LEV3	CBS domain-containing protein CBSX3_ mitochondrial OS=Arabidopsis thaliana OX=3702 GN=CBSX3 PE=1 SV=1	CBSX3_ARATH	LNAYIQGGY	LNAYIQGGY
	Q9LEV3	CBS domain-containing protein CBSX3_ mitochondrial OS=Arabidopsis thaliana OX=3702 GN=CBSX3 PE=1 SV=1	CBSX3_ARATH	LITVTPETK	LITVTPETK
	Q9LEV3	CBS domain-containing protein CBSX3_ mitochondrial OS=Arabidopsis thaliana OX=3702 GN=CBSX3 PE=1 SV=1	CBSX3_ARATH	VINPAIQPSVFCSR	VINPAIQPSVFCSR
	Q9LEV3	CBS domain-containing protein CBSX3_ mitochondrial OS=Arabidopsis thaliana OX=3702 GN=CBSX3 PE=1 SV=1	CBSX3_ARATH	SESTQPARMEESGFESTTISDVMK	SESTQPARMEESGFESTTISDVMK
	Q9LEV3	CBS domain-containing protein CBSX3_ mitochondrial OS=Arabidopsis thaliana OX=3702 GN=CBSX3 PE=1 SV=1	CBSX3_ARATH	DKGMIGMVSIGDVVR	DKGMIGMVSIGDVVR
	Q9LEV3	CBS domain-containing protein CBSX3_ mitochondrial OS=Arabidopsis thaliana OX=3702 GN=CBSX3 PE=1 SV=1	CBSX3_ARATH	SADGSWLWCTTDDTVYDAVK	SADGSWLWCTTDDTVYDAVK
	Q9LEV3	CBS domain-containing protein CBSX3_ mitochondrial OS=Arabidopsis thaliana OX=3702 GN=CBSX3 PE=1 SV=1	CBSX3_ARATH	AVVHEHREELQR	AVVHEHREELQR
	Q9LEV3	CBS domain-containing protein CBSX3_ mitochondrial OS=Arabidopsis thaliana OX=3702 GN=CBSX3 PE=1 SV=1	CBSX3_ARATH	VGDIMTEENKLITVTPETKVLR	VGDIMTEENKLITVTPETKVLR
AT3G29360	Q9LIA8	UDP-glucose 6-dehydrogenase 2 OS=Arabidopsis thaliana OX=3702 GN=UGD2 PE=1 SV=1	UGDH2_ARATH	cytosol, nucleus	UDP-alpha-D-glucuronate biosynthesis;	[52,52]
				peptide.seq	peptide.OriginatingSeq
	Q9LIA8	UDP-glucose 6-dehydrogenase 2 OS=Arabidopsis thaliana OX=3702 GN=UGD2 PE=1 SV=1	UGDH2_ARATH	EADIVFVSVNTPTK	EADIVFVSVNTPTK
	Q9LIA8	UDP-glucose 6-dehydrogenase 2 OS=Arabidopsis thaliana OX=3702 GN=UGD2 PE=1 SV=1	UGDH2_ARATH	EIGFIVYSIGKPLDDWLK	EIGFIVYSIGKPLDDWLK
	Q9LIA8	UDP-glucose 6-dehydrogenase 2 OS=Arabidopsis thaliana OX=3702 GN=UGD2 PE=1 SV=1	UGDH2_ARATH	INAWNSDTLPIYE	INAWNSDTLPIYEPGLDDVVK
	Q9LIA8	UDP-glucose 6-dehydrogenase 2 OS=Arabidopsis thaliana OX=3702 GN=UGD2 PE=1 SV=1	UGDH2_ARATH	INAWNSDTLPIYEPGLDDVVK	INAWNSDTLPIYEPGLDDVVK
	Q9LIA8	UDP-glucose 6-dehydrogenase 2 OS=Arabidopsis thaliana OX=3702 GN=UGD2 PE=1 SV=1	UGDH2_ARATH	KDTGDTRETPAIDVCK	KDTGDTRETPAIDVCK
	Q9LIA8	UDP-glucose 6-dehydrogenase 2 OS=Arabidopsis thaliana OX=3702 GN=UGD2 PE=1 SV=1	UGDH2_ARATH	LAANAFLAQRISSVNAMSALCEATGADVTQVSYAVGTDSRIGPK	LAANAFLAQRISSVNAMSALCEATGADVTQVSYAVGTDSRIGPK
	Q9LIA8	UDP-glucose 6-dehydrogenase 2 OS=Arabidopsis thaliana OX=3702 GN=UGD2 PE=1 SV=1	UGDH2_ARATH	LSIYDPQVTEDQIQR	LSIYDPQVTEDQIQR
	Q9LIA8	UDP-glucose 6-dehydrogenase 2 OS=Arabidopsis thaliana OX=3702 GN=UGD2 PE=1 SV=1	UGDH2_ARATH	PGLDDVVK	INAWNSDTLPIYEPGLDDVVK
	Q9LIA8	UDP-glucose 6-dehydrogenase 2 OS=Arabidopsis thaliana OX=3702 GN=UGD2 PE=1 SV=1	UGDH2_ARATH	PIYEPGLDDVVK	INAWNSDTLPIYEPGLDDVVK
	Q9LIA8	UDP-glucose 6-dehydrogenase 2 OS=Arabidopsis thaliana OX=3702 GN=UGD2 PE=1 SV=1	UGDH2_ARATH	YEPGLDDVVK	INAWNSDTLPIYEPGLDDVVK
	Q9LIA8	UDP-glucose 6-dehydrogenase 2 OS=Arabidopsis thaliana OX=3702 GN=UGD2 PE=1 SV=1	UGDH2_ARATH	LAANAFLAQR	LAANAFLAQR
	Q9LIA8	UDP-glucose 6-dehydrogenase 2 OS=Arabidopsis thaliana OX=3702 GN=UGD2 PE=1 SV=1	UGDH2_ARATH	AADLTYWESAAR	AADLTYWESAAR
	Q9LIA8	UDP-glucose 6-dehydrogenase 2 OS=Arabidopsis thaliana OX=3702 GN=UGD2 PE=1 SV=1	UGDH2_ARATH	GKNLFFSTDVEK	GKNLFFSTDVEK
	Q9LIA8	UDP-glucose 6-dehydrogenase 2 OS=Arabidopsis thaliana OX=3702 GN=UGD2 PE=1 SV=1	UGDH2_ARATH	DILNLVYICECNGLPEVAEYWK	DILNLVYICECNGLPEVAEYWK
	Q9LIA8	UDP-glucose 6-dehydrogenase 2 OS=Arabidopsis thaliana OX=3702 GN=UGD2 PE=1 SV=1	UGDH2_ARATH	FQILSNPEFLAEGTAIK	FQILSNPEFLAEGTAIK
	Q9LIA8	UDP-glucose 6-dehydrogenase 2 OS=Arabidopsis thaliana OX=3702 GN=UGD2 PE=1 SV=1	UGDH2_ARATH	FQILSNPEFLAEGTAIKDLFNPDR	FQILSNPEFLAEGTAIKDLFNPDR
	Q9LIA8	UDP-glucose 6-dehydrogenase 2 OS=Arabidopsis thaliana OX=3702 GN=UGD2 PE=1 SV=1	UGDH2_ARATH	ISSVNAMSALCEATGADVTQVSYAVGTDSR	ISSVNAMSALCEATGADVTQVSYAVGTDSR
	Q9LIA8	UDP-glucose 6-dehydrogenase 2 OS=Arabidopsis thaliana OX=3702 GN=UGD2 PE=1 SV=1	UGDH2_ARATH	DAHGICIMTEWDEFK	DAHGICIMTEWDEFK
	Q9LIA8	UDP-glucose 6-dehydrogenase 2 OS=Arabidopsis thaliana OX=3702 GN=UGD2 PE=1 SV=1	UGDH2_ARATH	ETPAIDVCKGLLEDK	ETPAIDVCKGLLEDK
	Q9LIA8	UDP-glucose 6-dehydrogenase 2 OS=Arabidopsis thaliana OX=3702 GN=UGD2 PE=1 SV=1	UGDH2_ARATH	ISSVNAMSALCEATGADVTQVSYAVGTDSRIGPK	ISSVNAMSALCEATGADVTQVSYAVGTDSRIGPK
AT5G49910	Q9LTX9	Heat shock 70 kDa protein 7_ chloroplastic OS=Arabidopsis thaliana OX=3702 GN=HSP70-7 PE=2 SV=1	HSP7G_ARATH	chloroplast	protein import into chloroplast, chaperone, heat stress response	[53-55]
				peptide.seq	peptide.OriginatingSeq
	Q9LTX9	Heat shock 70 kDa protein 7_ chloroplastic OS=Arabidopsis thaliana OX=3702 GN=HSP70-7 PE=2 SV=1	HSP7G_ARATH	AVITVPAYFNDSQR	AVITVPAYFNDSQR
	Q9LTX9	Heat shock 70 kDa protein 7_ chloroplastic OS=Arabidopsis thaliana OX=3702 GN=HSP70-7 PE=2 SV=1	HSP7G_ARATH	DEGIDLLKDK	DEGIDLLKDK
	Q9LTX9	Heat shock 70 kDa protein 7_ chloroplastic OS=Arabidopsis thaliana OX=3702 GN=HSP70-7 PE=2 SV=1	HSP7G_ARATH	DIDEVILVGGSTR	DIDEVILVGGSTR
	Q9LTX9	Heat shock 70 kDa protein 7_ chloroplastic OS=Arabidopsis thaliana OX=3702 GN=HSP70-7 PE=2 SV=1	HSP7G_ARATH	IELSSLTQTNMSLPFITATADGPK	IELSSLTQTNMSLPFITATADGPK
	Q9LTX9	Heat shock 70 kDa protein 7_ chloroplastic OS=Arabidopsis thaliana OX=3702 GN=HSP70-7 PE=2 SV=1	HSP7G_ARATH	NQADSVVYQTEK	NQADSVVYQTEK
	Q9LTX9	Heat shock 70 kDa protein 7_ chloroplastic OS=Arabidopsis thaliana OX=3702 GN=HSP70-7 PE=2 SV=1	HSP7G_ARATH	QAVVNPENTFFSVK	QAVVNPENTFFSVK
	Q9LTX9	Heat shock 70 kDa protein 7_ chloroplastic OS=Arabidopsis thaliana OX=3702 GN=HSP70-7 PE=2 SV=1	HSP7G_ARATH	QFAAEEISAQVLR	QFAAEEISAQVLR
	Q9LTX9	Heat shock 70 kDa protein 7_ chloroplastic OS=Arabidopsis thaliana OX=3702 GN=HSP70-7 PE=2 SV=1	HSP7G_ARATH	IINEPTAASLAYGFER	IINEPTAASLAYGFER
	Q9LTX9	Heat shock 70 kDa protein 7_ chloroplastic OS=Arabidopsis thaliana OX=3702 GN=HSP70-7 PE=2 SV=1	HSP7G_ARATH	VVDWLASTFK	VVDWLASTFK
	Q9LTX9	Heat shock 70 kDa protein 7_ chloroplastic OS=Arabidopsis thaliana OX=3702 GN=HSP70-7 PE=2 SV=1	HSP7G_ARATH	IPAVQDLVR	IPAVQDLVR
	Q9LTX9	Heat shock 70 kDa protein 7_ chloroplastic OS=Arabidopsis thaliana OX=3702 GN=HSP70-7 PE=2 SV=1	HSP7G_ARATH	GVPQIEVK	GVPQIEVK
	Q9LTX9	Heat shock 70 kDa protein 7_ chloroplastic OS=Arabidopsis thaliana OX=3702 GN=HSP70-7 PE=2 SV=1	HSP7G_ARATH	SEVFSTAADGQTSVEINVLQGER	SEVFSTAADGQTSVEINVLQGER
	Q9LTX9	Heat shock 70 kDa protein 7_ chloroplastic OS=Arabidopsis thaliana OX=3702 GN=HSP70-7 PE=2 SV=1	HSP7G_ARATH	TSPFTTPTSAFLR	TSPFTTPTSAFLR
	Q9LTX9	Heat shock 70 kDa protein 7_ chloroplastic OS=Arabidopsis thaliana OX=3702 GN=HSP70-7 PE=2 SV=1	HSP7G_ARATH	IASGSTQEIK	IASGSTQEIK
	Q9LTX9	Heat shock 70 kDa protein 7_ chloroplastic OS=Arabidopsis thaliana OX=3702 GN=HSP70-7 PE=2 SV=1	HSP7G_ARATH	IINEPTAASLAYGFERK	IINEPTAASLAYGFERK
	Q9LTX9	Heat shock 70 kDa protein 7_ chloroplastic OS=Arabidopsis thaliana OX=3702 GN=HSP70-7 PE=2 SV=1	HSP7G_ARATH	MASSAAQIHILGGIGFPTSSSSSSTK	MASSAAQIHILGGIGFPTSSSSSSTK
	Q9LTX9	Heat shock 70 kDa protein 7_ chloroplastic OS=Arabidopsis thaliana OX=3702 GN=HSP70-7 PE=2 SV=1	HSP7G_ARATH	LVDDASRFLNDK	LVDDASRFLNDK
	Q9LTX9	Heat shock 70 kDa protein 7_ chloroplastic OS=Arabidopsis thaliana OX=3702 GN=HSP70-7 PE=2 SV=1	HSP7G_ARATH	IAGLEVLRIINEPTAASLAYGFERK	IAGLEVLRIINEPTAASLAYGFERK
	Q9LTX9	Heat shock 70 kDa protein 7_ chloroplastic OS=Arabidopsis thaliana OX=3702 GN=HSP70-7 PE=2 SV=1	HSP7G_ARATH	RQAVVNPENTFFSVK	RQAVVNPENTFFSVK
	Q9LTX9	Heat shock 70 kDa protein 7_ chloroplastic OS=Arabidopsis thaliana OX=3702 GN=HSP70-7 PE=2 SV=1	HSP7G_ARATH	NQADSVVYQTEKQLKELGEK	NQADSVVYQTEKQLKELGEK
	Q9LTX9	Heat shock 70 kDa protein 7_ chloroplastic OS=Arabidopsis thaliana OX=3702 GN=HSP70-7 PE=2 SV=1	HSP7G_ARATH	KQDITITGASTLPKDEVDTMVQEAER	KQDITITGASTLPKDEVDTMVQEAER
	Q9LTX9	Heat shock 70 kDa protein 7_ chloroplastic OS=Arabidopsis thaliana OX=3702 GN=HSP70-7 PE=2 SV=1	HSP7G_ARATH	PQIEVK	GVPQIEVK
	Q9LTX9	Heat shock 70 kDa protein 7_ chloroplastic OS=Arabidopsis thaliana OX=3702 GN=HSP70-7 PE=2 SV=1	HSP7G_ARATH	DWLASTFK	VVDWLASTFK
	Q9LTX9	Heat shock 70 kDa protein 7_ chloroplastic OS=Arabidopsis thaliana OX=3702 GN=HSP70-7 PE=2 SV=1	HSP7G_ARATH	AVITV	AVITVPAYFNDSQR
	Q9LTX9	Heat shock 70 kDa protein 7_ chloroplastic OS=Arabidopsis thaliana OX=3702 GN=HSP70-7 PE=2 SV=1	HSP7G_ARATH	AVIT	AVITVPAYFNDSQR
	Q9LTX9	Heat shock 70 kDa protein 7_ chloroplastic OS=Arabidopsis thaliana OX=3702 GN=HSP70-7 PE=2 SV=1	HSP7G_ARATH	TPVENSLR	TPVENSLR
	Q9LTX9	Heat shock 70 kDa protein 7_ chloroplastic OS=Arabidopsis thaliana OX=3702 GN=HSP70-7 PE=2 SV=1	HSP7G_ARATH	DAIDTKNQADSVVYQTEK	DAIDTKNQADSVVYQTEK
	Q9LTX9	Heat shock 70 kDa protein 7_ chloroplastic OS=Arabidopsis thaliana OX=3702 GN=HSP70-7 PE=2 SV=1	HSP7G_ARATH	PFITATADGPK	IELSSLTQTNMSLPFITATADGPK
	Q9LTX9	Heat shock 70 kDa protein 7_ chloroplastic OS=Arabidopsis thaliana OX=3702 GN=HSP70-7 PE=2 SV=1	HSP7G_ARATH	IELSSLTQTNMSL	IELSSLTQTNMSLPFITATADGPK
	Q9LTX9	Heat shock 70 kDa protein 7_ chloroplastic OS=Arabidopsis thaliana OX=3702 GN=HSP70-7 PE=2 SV=1	HSP7G_ARATH	SLTQTNMSLPFITATADGPK	IELSSLTQTNMSLPFITATADGPK
	Q9LTX9	Heat shock 70 kDa protein 7_ chloroplastic OS=Arabidopsis thaliana OX=3702 GN=HSP70-7 PE=2 SV=1	HSP7G_ARATH	RMNEVAEESKQVSYR	RMNEVAEESKQVSYR
	Q9LTX9	Heat shock 70 kDa protein 7_ chloroplastic OS=Arabidopsis thaliana OX=3702 GN=HSP70-7 PE=2 SV=1	HSP7G_ARATH	MASSAAQIHILGGIGFPTSSSSSSTKNLDNKTNSIPR	MASSAAQIHILGGIGFPTSSSSSSTKNLDNKTNSIPR
	Q9LTX9	Heat shock 70 kDa protein 7_ chloroplastic OS=Arabidopsis thaliana OX=3702 GN=HSP70-7 PE=2 SV=1	HSP7G_ARATH	TSPFTTPTSAF	TSPFTTPTSAFLR
AT3G17820	Q9LVI8	Glutamine synthetase cytosolic isozyme 1-3 OS=Arabidopsis thaliana OX=3702 GN=GLN1-3 PE=1 SV=1	GLN13_ARATH	cytosol	glutamine synthesis	[56]
				peptide.seq	peptide.OriginatingSeq
	Q9LVI8	Glutamine synthetase cytosolic isozyme 1-3 OS=Arabidopsis thaliana OX=3702 GN=GLN1-3 PE=1 SV=1	GLN13_ARATH	DIVDAHYK	DIVDAHYK
	Q9LVI8	Glutamine synthetase cytosolic isozyme 1-3 OS=Arabidopsis thaliana OX=3702 GN=GLN1-3 PE=1 SV=1	GLN13_ARATH	TLPGPVTDPSK	TLPGPVTDPSK
	Q9LVI8	Glutamine synthetase cytosolic isozyme 1-3 OS=Arabidopsis thaliana OX=3702 GN=GLN1-3 PE=1 SV=1	GLN13_ARATH	GVANR	HETADINTFSWGVANR
	Q9LVI8	Glutamine synthetase cytosolic isozyme 1-3 OS=Arabidopsis thaliana OX=3702 GN=GLN1-3 PE=1 SV=1	GLN13_ARATH	VANR	HETADINTFSWGVANR
	Q9LVI8	Glutamine synthetase cytosolic isozyme 1-3 OS=Arabidopsis thaliana OX=3702 GN=GLN1-3 PE=1 SV=1	GLN13_ARATH	EHIAAYGEGNER	EHIAAYGEGNER
	Q9LVI8	Glutamine synthetase cytosolic isozyme 1-3 OS=Arabidopsis thaliana OX=3702 GN=GLN1-3 PE=1 SV=1	GLN13_ARATH	PGPVTDPSK	TLPGPVTDPSK
	Q9LVI8	Glutamine synthetase cytosolic isozyme 1-3 OS=Arabidopsis thaliana OX=3702 GN=GLN1-3 PE=1 SV=1	GLN13_ARATH	HETADINTFSWGVANR	HETADINTFSWGVANR
	Q9LVI8	Glutamine synthetase cytosolic isozyme 1-3 OS=Arabidopsis thaliana OX=3702 GN=GLN1-3 PE=1 SV=1	GLN13_ARATH	RLTGKHETADINTFSWGVANR	RLTGKHETADINTFSWGVANR
	Q9LVI8	Glutamine synthetase cytosolic isozyme 1-3 OS=Arabidopsis thaliana OX=3702 GN=GLN1-3 PE=1 SV=1	GLN13_ARATH	EGKGYFEDRRPASNMDPYVVTSMIAETTILG	EGKGYFEDRRPASNMDPYVVTSMIAETTILG
	Q9LVI8	Glutamine synthetase cytosolic isozyme 1-3 OS=Arabidopsis thaliana OX=3702 GN=GLN1-3 PE=1 SV=1	GLN13_ARATH	HETADINTF	HETADINTFSWGVANR
	Q9LVI8	Glutamine synthetase cytosolic isozyme 1-3 OS=Arabidopsis thaliana OX=3702 GN=GLN1-3 PE=1 SV=1	GLN13_ARATH	IIAEYIWIGGSGMDIR	IIAEYIWIGGSGMDIR
	Q9LVI8	Glutamine synthetase cytosolic isozyme 1-3 OS=Arabidopsis thaliana OX=3702 GN=GLN1-3 PE=1 SV=1	GLN13_ARATH	IFSHPDVAKEEPWYGIEQEYTLMQK	IFSHPDVAKEEPWYGIEQEYTLMQK
	Q9LVI8	Glutamine synthetase cytosolic isozyme 1-3 OS=Arabidopsis thaliana OX=3702 GN=GLN1-3 PE=1 SV=1	GLN13_ARATH	RPASNMDPYVVTSMIAETTILG	RPASNMDPYVVTSMIAETTILG
	Q9LVI8	Glutamine synthetase cytosolic isozyme 1-3 OS=Arabidopsis thaliana OX=3702 GN=GLN1-3 PE=1 SV=1	GLN13_ARATH	GYFEDRRPASNMDPYVVTSMIAETTILG	GYFEDRRPASNMDPYVVTSMIAETTILG
	Q9LVI8	Glutamine synthetase cytosolic isozyme 1-3 OS=Arabidopsis thaliana OX=3702 GN=GLN1-3 PE=1 SV=1	GLN13_ARATH	YLLERITEISGVIVSFDPKPVPGDWNGAGAHCNYSTK	YLLERITEISGVIVSFDPKPVPGDWNGAGAHCNYSTK
	Q9LVI8	Glutamine synthetase cytosolic isozyme 1-3 OS=Arabidopsis thaliana OX=3702 GN=GLN1-3 PE=1 SV=1	GLN13_ARATH	HETA	HETADINTFSWGVANR
	Q9LVI8	Glutamine synthetase cytosolic isozyme 1-3 OS=Arabidopsis thaliana OX=3702 GN=GLN1-3 PE=1 SV=1	GLN13_ARATH	YLLER	YLLER
	Q9LVI8	Glutamine synthetase cytosolic isozyme 1-3 OS=Arabidopsis thaliana OX=3702 GN=GLN1-3 PE=1 SV=1	GLN13_ARATH	LLER	YLLER
	Q9LVI8	Glutamine synthetase cytosolic isozyme 1-3 OS=Arabidopsis thaliana OX=3702 GN=GLN1-3 PE=1 SV=1	GLN13_ARATH	LER	YLLER
	Q9LVI8	Glutamine synthetase cytosolic isozyme 1-3 OS=Arabidopsis thaliana OX=3702 GN=GLN1-3 PE=1 SV=1	GLN13_ARATH	HKEHIAAYGEGNER	HKEHIAAYGEGNER
	Q9LVI8	Glutamine synthetase cytosolic isozyme 1-3 OS=Arabidopsis thaliana OX=3702 GN=GLN1-3 PE=1 SV=1	GLN13_ARATH	GYFEDR	GYFEDR
	Q9LVI8	Glutamine synthetase cytosolic isozyme 1-3 OS=Arabidopsis thaliana OX=3702 GN=GLN1-3 PE=1 SV=1	GLN13_ARATH	TLPGPVTDPSKLPK	TLPGPVTDPSKLPK
	Q9LVI8	Glutamine synthetase cytosolic isozyme 1-3 OS=Arabidopsis thaliana OX=3702 GN=GLN1-3 PE=1 SV=1	GLN13_ARATH	AHYK	DIVDAHYK
	Q9LVI8	Glutamine synthetase cytosolic isozyme 1-3 OS=Arabidopsis thaliana OX=3702 GN=GLN1-3 PE=1 SV=1	GLN13_ARATH	PVTDPSKLPK	TLPGPVTDPSKLPK
	Q9LVI8	Glutamine synthetase cytosolic isozyme 1-3 OS=Arabidopsis thaliana OX=3702 GN=GLN1-3 PE=1 SV=1	GLN13_ARATH	PSKLPK	TLPGPVTDPSKLPK
	Q9LVI8	Glutamine synthetase cytosolic isozyme 1-3 OS=Arabidopsis thaliana OX=3702 GN=GLN1-3 PE=1 SV=1	GLN13_ARATH	WNYDGSSTGQAAGEDSEVILYPQAIFK	WNYDGSSTGQAAGEDSEVILYPQAIFK
	Q9LVI8	Glutamine synthetase cytosolic isozyme 1-3 OS=Arabidopsis thaliana OX=3702 GN=GLN1-3 PE=1 SV=1	GLN13_ARATH	MSLLSDLVNLNLTDATGK	MSLLSDLVNLNLTDATGK
	Q9LVI8	Glutamine synthetase cytosolic isozyme 1-3 OS=Arabidopsis thaliana OX=3702 GN=GLN1-3 PE=1 SV=1	GLN13_ARATH	GNNILVMCDAYTPAGDPIPTNKR	GNNILVMCDAYTPAGDPIPTNKR
	Q9LVI8	Glutamine synthetase cytosolic isozyme 1-3 OS=Arabidopsis thaliana OX=3702 GN=GLN1-3 PE=1 SV=1	GLN13_ARATH	SLLSDLVNLNLTDATGK	SLLSDLVNLNLTDATGK
	Q9LVI8	Glutamine synthetase cytosolic isozyme 1-3 OS=Arabidopsis thaliana OX=3702 GN=GLN1-3 PE=1 SV=1	GLN13_ARATH	HNAAKIFSHPDVAK	HNAAKIFSHPDVAK
	Q9LVI8	Glutamine synthetase cytosolic isozyme 1-3 OS=Arabidopsis thaliana OX=3702 GN=GLN1-3 PE=1 SV=1	GLN13_ARATH	HETADINTFSWGVANRGASVR	HETADINTFSWGVANRGASVR
	Q9LVI8	Glutamine synthetase cytosolic isozyme 1-3 OS=Arabidopsis thaliana OX=3702 GN=GLN1-3 PE=1 SV=1	GLN13_ARATH	LTGKHETADINTFSWGVANRGASVR	LTGKHETADINTFSWGVANRGASVR
	Q9LVI8	Glutamine synthetase cytosolic isozyme 1-3 OS=Arabidopsis thaliana OX=3702 GN=GLN1-3 PE=1 SV=1	GLN13_ARATH	DPFRKGNNILVMCDAYTPAGDPIPTNK	DPFRKGNNILVMCDAYTPAGDPIPTNK
AT3G60880	Q9LZX6	4-hydroxy-tetrahydrodipicolinate synthase 1_ chloroplastic OS=Arabidopsis thaliana OX=3702 GN=DHDPS1 PE=2 SV=2	DAPA1_ARATH	chloroplast	L-lysine biosynthesis	[2,4]
				peptide.seq	peptide.OriginatingSeq
	Q9LZX6	4-hydroxy-tetrahydrodipicolinate synthase 1_ chloroplastic OS=Arabidopsis thaliana OX=3702 GN=DHDPS1 PE=2 SV=2	DAPA1_ARATH	LPYVPLPLSK	LPYVPLPLSK
	Q9LZX6	4-hydroxy-tetrahydrodipicolinate synthase 1_ chloroplastic OS=Arabidopsis thaliana OX=3702 GN=DHDPS1 PE=2 SV=2	DAPA1_ARATH	TPYLPDGR	TPYLPDGR
	Q9LZX6	4-hydroxy-tetrahydrodipicolinate synthase 1_ chloroplastic OS=Arabidopsis thaliana OX=3702 GN=DHDPS1 PE=2 SV=2	DAPA1_ARATH	YVPLPLSK	LPYVPLPLSK
	Q9LZX6	4-hydroxy-tetrahydrodipicolinate synthase 1_ chloroplastic OS=Arabidopsis thaliana OX=3702 GN=DHDPS1 PE=2 SV=2	DAPA1_ARATH	PYVPLPLSK	LPYVPLPLSK
	Q9LZX6	4-hydroxy-tetrahydrodipicolinate synthase 1_ chloroplastic OS=Arabidopsis thaliana OX=3702 GN=DHDPS1 PE=2 SV=2	DAPA1_ARATH	EHFVGDRDVQVLDDDDFILIGR	EHFVGDRDVQVLDDDDFILIGR
	Q9LZX6	4-hydroxy-tetrahydrodipicolinate synthase 1_ chloroplastic OS=Arabidopsis thaliana OX=3702 GN=DHDPS1 PE=2 SV=2	DAPA1_ARATH	TCQDIPPQVIFK	TCQDIPPQVIFK
	Q9LZX6	4-hydroxy-tetrahydrodipicolinate synthase 1_ chloroplastic OS=Arabidopsis thaliana OX=3702 GN=DHDPS1 PE=2 SV=2	DAPA1_ARATH	EAIHATEQGFAMGMHGALHINPYYGK	EAIHATEQGFAMGMHGALHINPYYGK
	Q9LZX6	4-hydroxy-tetrahydrodipicolinate synthase 1_ chloroplastic OS=Arabidopsis thaliana OX=3702 GN=DHDPS1 PE=2 SV=2	DAPA1_ARATH	TNTDDIRSLRVITAIK	TNTDDIRSLRVITAIK
	Q9LZX6	4-hydroxy-tetrahydrodipicolinate synthase 1_ chloroplastic OS=Arabidopsis thaliana OX=3702 GN=DHDPS1 PE=2 SV=2	DAPA1_ARATH	ECVGNNRVEEYTEK	ECVGNNRVEEYTEK
	Q9LZX6	4-hydroxy-tetrahydrodipicolinate synthase 1_ chloroplastic OS=Arabidopsis thaliana OX=3702 GN=DHDPS1 PE=2 SV=2	DAPA1_ARATH	NAKWVSPIAAVVPNFHLPMR	NAKWVSPIAAVVPNFHLPMR
	Q9LZX6	4-hydroxy-tetrahydrodipicolinate synthase 1_ chloroplastic OS=Arabidopsis thaliana OX=3702 GN=DHDPS1 PE=2 SV=2	DAPA1_ARATH	MSALKNYGLISIDSALHFPRSNQLQSYK	MSALKNYGLISIDSALHFPRSNQLQSYK
	Q9LZX6	4-hydroxy-tetrahydrodipicolinate synthase 1_ chloroplastic OS=Arabidopsis thaliana OX=3702 GN=DHDPS1 PE=2 SV=2	DAPA1_ARATH	ECVGNNRVEEY	ECVGNNRVEEYTEK
	Q9LZX6	4-hydroxy-tetrahydrodipicolinate synthase 1_ chloroplastic OS=Arabidopsis thaliana OX=3702 GN=DHDPS1 PE=2 SV=2	DAPA1_ARATH	EAIHATEQGFAMGMH	EAIHATEQGFAMGMHGALHINPYYGK
	Q9LZX6	4-hydroxy-tetrahydrodipicolinate synthase 1_ chloroplastic OS=Arabidopsis thaliana OX=3702 GN=DHDPS1 PE=2 SV=2	DAPA1_ARATH	WDHGATGVISVTSNLVPGLMR	WDHGATGVISVTSNLVPGLMR
	Q9LZX6	4-hydroxy-tetrahydrodipicolinate synthase 1_ chloroplastic OS=Arabidopsis thaliana OX=3702 GN=DHDPS1 PE=2 SV=2	DAPA1_ARATH	GIVVWSGNDDQCHDSR	GIVVWSGNDDQCHDSR
	Q9LZX6	4-hydroxy-tetrahydrodipicolinate synthase 1_ chloroplastic OS=Arabidopsis thaliana OX=3702 GN=DHDPS1 PE=2 SV=2	DAPA1_ARATH	SNQLQSYKR	SNQLQSYKR
	Q9LZX6	4-hydroxy-tetrahydrodipicolinate synthase 1_ chloroplastic OS=Arabidopsis thaliana OX=3702 GN=DHDPS1 PE=2 SV=2	DAPA1_ARATH	TSIEGMNAHFQTVLHMGPTIIYNVPGR	TSIEGMNAHFQTVLHMGPTIIYNVPGR
	Q9LZX6	4-hydroxy-tetrahydrodipicolinate synthase 1_ chloroplastic OS=Arabidopsis thaliana OX=3702 GN=DHDPS1 PE=2 SV=2	DAPA1_ARATH	LSQNPNMAGVKECVGNNRVEEYTEK	LSQNPNMAGVKECVGNNRVEEYTEK
	Q9LZX6	4-hydroxy-tetrahydrodipicolinate synthase 1_ chloroplastic OS=Arabidopsis thaliana OX=3702 GN=DHDPS1 PE=2 SV=2	DAPA1_ARATH	PLPLSK	LPYVPLPLSK
AT1G53310	Q9MAH0	Phosphoenolpyruvate carboxylase 1 OS=Arabidopsis thaliana OX=3702 GN=PPC1 PE=1 SV=1	CAPP1_ARATH	cytosol	tricarboxylic acid cycle	[3]
				peptide.seq	peptide.OriginatingSeq
	Q9MAH0	Phosphoenolpyruvate carboxylase 1 OS=Arabidopsis thaliana OX=3702 GN=PPC1 PE=1 SV=1	CAPP1_ARATH	AAFR	DITPDDKQELDEALQREIQAAFR
	Q9MAH0	Phosphoenolpyruvate carboxylase 1 OS=Arabidopsis thaliana OX=3702 GN=PPC1 PE=1 SV=1	CAPP1_ARATH	FAK	VTIDLIEMVFAK
	Q9MAH0	Phosphoenolpyruvate carboxylase 1 OS=Arabidopsis thaliana OX=3702 GN=PPC1 PE=1 SV=1	CAPP1_ARATH	AIPWIFAWTQTR	AIPWIFAWTQTR
	Q9MAH0	Phosphoenolpyruvate carboxylase 1 OS=Arabidopsis thaliana OX=3702 GN=PPC1 PE=1 SV=1	CAPP1_ARATH	ELIELNPTSEYAPGLEDTLILTMK	ELIELNPTSEYAPGLEDTLILTMK
	Q9MAH0	Phosphoenolpyruvate carboxylase 1 OS=Arabidopsis thaliana OX=3702 GN=PPC1 PE=1 SV=1	CAPP1_ARATH	LLVSEELWPFGEK	LLVSEELWPFGEK
	Q9MAH0	Phosphoenolpyruvate carboxylase 1 OS=Arabidopsis thaliana OX=3702 GN=PPC1 PE=1 SV=1	CAPP1_ARATH	ALLDEMAVVATEEYR	ALLDEMAVVATEEYR
	Q9MAH0	Phosphoenolpyruvate carboxylase 1 OS=Arabidopsis thaliana OX=3702 GN=PPC1 PE=1 SV=1	CAPP1_ARATH	FLDILQDLHGEDLR	FLDILQDLHGEDLR
	Q9MAH0	Phosphoenolpyruvate carboxylase 1 OS=Arabidopsis thaliana OX=3702 GN=PPC1 PE=1 SV=1	CAPP1_ARATH	LFSVDWYK	LFSVDWYK
	Q9MAH0	Phosphoenolpyruvate carboxylase 1 OS=Arabidopsis thaliana OX=3702 GN=PPC1 PE=1 SV=1	CAPP1_ARATH	AFSHMLNLANLAEEVQIAYR	AFSHMLNLANLAEEVQIAYR
	Q9MAH0	Phosphoenolpyruvate carboxylase 1 OS=Arabidopsis thaliana OX=3702 GN=PPC1 PE=1 SV=1	CAPP1_ARATH	IRDPSYHVTLRPHISKEIAESSKPAK	IRDPSYHVTLRPHISKEIAESSKPAK
	Q9MAH0	Phosphoenolpyruvate carboxylase 1 OS=Arabidopsis thaliana OX=3702 GN=PPC1 PE=1 SV=1	CAPP1_ARATH	AHQLLSNGHSDVPVEATFINLEQFLEPLELCYR	AHQLLSNGHSDVPVEATFINLEQFLEPLELCYR
	Q9MAH0	Phosphoenolpyruvate carboxylase 1 OS=Arabidopsis thaliana OX=3702 GN=PPC1 PE=1 SV=1	CAPP1_ARATH	DSYITTLNVCQAYTLKR	DSYITTLNVCQAYTLKR
	Q9MAH0	Phosphoenolpyruvate carboxylase 1 OS=Arabidopsis thaliana OX=3702 GN=PPC1 PE=1 SV=1	CAPP1_ARATH	DSYITTLNVCQAYTLK	DSYITTLNVCQAYTLK
	Q9MAH0	Phosphoenolpyruvate carboxylase 1 OS=Arabidopsis thaliana OX=3702 GN=PPC1 PE=1 SV=1	CAPP1_ARATH	GIAAGLQNTG	GIAAGLQNTG
	Q9MAH0	Phosphoenolpyruvate carboxylase 1 OS=Arabidopsis thaliana OX=3702 GN=PPC1 PE=1 SV=1	CAPP1_ARATH	DITPDDK	DITPDDK
	Q9MAH0	Phosphoenolpyruvate carboxylase 1 OS=Arabidopsis thaliana OX=3702 GN=PPC1 PE=1 SV=1	CAPP1_ARATH	HTDVLDAITTHLDIGSYREWSEER	HTDVLDAITTHLDIGSYREWSEER
	Q9MAH0	Phosphoenolpyruvate carboxylase 1 OS=Arabidopsis thaliana OX=3702 GN=PPC1 PE=1 SV=1	CAPP1_ARATH	FTAATLEHGMRPPISPKPEWR	FTAATLEHGMRPPISPKPEWR
	Q9MAH0	Phosphoenolpyruvate carboxylase 1 OS=Arabidopsis thaliana OX=3702 GN=PPC1 PE=1 SV=1	CAPP1_ARATH	GDPGIAALYDK	GDPGIAALYDK
	Q9MAH0	Phosphoenolpyruvate carboxylase 1 OS=Arabidopsis thaliana OX=3702 GN=PPC1 PE=1 SV=1	CAPP1_ARATH	NRINGKQEVMIGYSDSGK	NRINGKQEVMIGYSDSGK
	Q9MAH0	Phosphoenolpyruvate carboxylase 1 OS=Arabidopsis thaliana OX=3702 GN=PPC1 PE=1 SV=1	CAPP1_ARATH	DILQDLHGEDLR	FLDILQDLHGEDLR
	Q9MAH0	Phosphoenolpyruvate carboxylase 1 OS=Arabidopsis thaliana OX=3702 GN=PPC1 PE=1 SV=1	CAPP1_ARATH	TQTR	AIPWIFAWTQTR
	Q9MAH0	Phosphoenolpyruvate carboxylase 1 OS=Arabidopsis thaliana OX=3702 GN=PPC1 PE=1 SV=1	CAPP1_ARATH	QTR	AIPWIFAWTQTR
	Q9MAH0	Phosphoenolpyruvate carboxylase 1 OS=Arabidopsis thaliana OX=3702 GN=PPC1 PE=1 SV=1	CAPP1_ARATH	AYR	AFSHMLNLANLAEEVQIAYR
	Q9MAH0	Phosphoenolpyruvate carboxylase 1 OS=Arabidopsis thaliana OX=3702 GN=PPC1 PE=1 SV=1	CAPP1_ARATH	VPYNAPLIQFSSWMGGDR	VPYNAPLIQFSSWMGGDR
	Q9MAH0	Phosphoenolpyruvate carboxylase 1 OS=Arabidopsis thaliana OX=3702 GN=PPC1 PE=1 SV=1	CAPP1_ARATH	AGMSYFHETIWK	AGMSYFHETIWK
	Q9MAH0	Phosphoenolpyruvate carboxylase 1 OS=Arabidopsis thaliana OX=3702 GN=PPC1 PE=1 SV=1	CAPP1_ARATH	FVEYFR	FVEYFR
	Q9MAH0	Phosphoenolpyruvate carboxylase 1 OS=Arabidopsis thaliana OX=3702 GN=PPC1 PE=1 SV=1	CAPP1_ARATH	VVPLFEK	VVPLFEK
	Q9MAH0	Phosphoenolpyruvate carboxylase 1 OS=Arabidopsis thaliana OX=3702 GN=PPC1 PE=1 SV=1	CAPP1_ARATH	VPYNAPLIQFSSWMGGDRDGNPR	VPYNAPLIQFSSWMGGDRDGNPR
	Q9MAH0	Phosphoenolpyruvate carboxylase 1 OS=Arabidopsis thaliana OX=3702 GN=PPC1 PE=1 SV=1	CAPP1_ARATH	NQTVDLVLTAHPTQSVRR	NQTVDLVLTAHPTQSVRR
	Q9MAH0	Phosphoenolpyruvate carboxylase 1 OS=Arabidopsis thaliana OX=3702 GN=PPC1 PE=1 SV=1	CAPP1_ARATH	RQEWLLSELSGK	RQEWLLSELSGK
	Q9MAH0	Phosphoenolpyruvate carboxylase 1 OS=Arabidopsis thaliana OX=3702 GN=PPC1 PE=1 SV=1	CAPP1_ARATH	QEVMIGYSDSGKDAGRLSAAWQLYK	QEVMIGYSDSGKDAGRLSAAWQLYK
	Q9MAH0	Phosphoenolpyruvate carboxylase 1 OS=Arabidopsis thaliana OX=3702 GN=PPC1 PE=1 SV=1	CAPP1_ARATH	DITPDDKQELDEALQREIQAAFR	DITPDDKQELDEALQREIQAAFR
	Q9MAH0	Phosphoenolpyruvate carboxylase 1 OS=Arabidopsis thaliana OX=3702 GN=PPC1 PE=1 SV=1	CAPP1_ARATH	PLFEK	VVPLFEK
	Q9MAH0	Phosphoenolpyruvate carboxylase 1 OS=Arabidopsis thaliana OX=3702 GN=PPC1 PE=1 SV=1	CAPP1_ARATH	VEYFR	FVEYFR
	Q9MAH0	Phosphoenolpyruvate carboxylase 1 OS=Arabidopsis thaliana OX=3702 GN=PPC1 PE=1 SV=1	CAPP1_ARATH	VPYNAPLIQ	VPYNAPLIQFSSWMGGDR
	Q9MAH0	Phosphoenolpyruvate carboxylase 1 OS=Arabidopsis thaliana OX=3702 GN=PPC1 PE=1 SV=1	CAPP1_ARATH	VPYNAPLIQF	VPYNAPLIQFSSWMGGDR
	Q9MAH0	Phosphoenolpyruvate carboxylase 1 OS=Arabidopsis thaliana OX=3702 GN=PPC1 PE=1 SV=1	CAPP1_ARATH	AGMSYFHET	AGMSYFHETIWK
	Q9MAH0	Phosphoenolpyruvate carboxylase 1 OS=Arabidopsis thaliana OX=3702 GN=PPC1 PE=1 SV=1	CAPP1_ARATH	GGDR	VPYNAPLIQFSSWMGGDR
	Q9MAH0	Phosphoenolpyruvate carboxylase 1 OS=Arabidopsis thaliana OX=3702 GN=PPC1 PE=1 SV=1	CAPP1_ARATH	NQTVDLVLTAHPTQSVR	NQTVDLVLTAHPTQSVR
	Q9MAH0	Phosphoenolpyruvate carboxylase 1 OS=Arabidopsis thaliana OX=3702 GN=PPC1 PE=1 SV=1	CAPP1_ARATH	LATPELEYGR	LATPELEYGR
	Q9MAH0	Phosphoenolpyruvate carboxylase 1 OS=Arabidopsis thaliana OX=3702 GN=PPC1 PE=1 SV=1	CAPP1_ARATH	QEVMIGYSDSGK	QEVMIGYSDSGK
	Q9MAH0	Phosphoenolpyruvate carboxylase 1 OS=Arabidopsis thaliana OX=3702 GN=PPC1 PE=1 SV=1	CAPP1_ARATH	VTVQGEVIEQSFGEEHLCFR	VTVQGEVIEQSFGEEHLCFR
	Q9MAH0	Phosphoenolpyruvate carboxylase 1 OS=Arabidopsis thaliana OX=3702 GN=PPC1 PE=1 SV=1	CAPP1_ARATH	DITPDDKQELDEALQR	DITPDDKQELDEALQR
	Q9MAH0	Phosphoenolpyruvate carboxylase 1 OS=Arabidopsis thaliana OX=3702 GN=PPC1 PE=1 SV=1	CAPP1_ARATH	MGGDR	VPYNAPLIQFSSWMGGDR
	Q9MAH0	Phosphoenolpyruvate carboxylase 1 OS=Arabidopsis thaliana OX=3702 GN=PPC1 PE=1 SV=1	CAPP1_ARATH	QFSSWMGGDR	VPYNAPLIQFSSWMGGDR
	Q9MAH0	Phosphoenolpyruvate carboxylase 1 OS=Arabidopsis thaliana OX=3702 GN=PPC1 PE=1 SV=1	CAPP1_ARATH	QEVMIGY	QEVMIGYSDSGK
	Q9MAH0	Phosphoenolpyruvate carboxylase 1 OS=Arabidopsis thaliana OX=3702 GN=PPC1 PE=1 SV=1	CAPP1_ARATH	LADLEAAPAAVAR	LADLEAAPAAVAR
	Q9MAH0	Phosphoenolpyruvate carboxylase 1 OS=Arabidopsis thaliana OX=3702 GN=PPC1 PE=1 SV=1	CAPP1_ARATH	IRDCLAQLYAK	IRDCLAQLYAK
	Q9MAH0	Phosphoenolpyruvate carboxylase 1 OS=Arabidopsis thaliana OX=3702 GN=PPC1 PE=1 SV=1	CAPP1_ARATH	VTIDLIEMVFAK	VTIDLIEMVFAK
	Q9MAH0	Phosphoenolpyruvate carboxylase 1 OS=Arabidopsis thaliana OX=3702 GN=PPC1 PE=1 SV=1	CAPP1_ARATH	QVSTFGLSLVR	QVSTFGLSLVR
	Q9MAH0	Phosphoenolpyruvate carboxylase 1 OS=Arabidopsis thaliana OX=3702 GN=PPC1 PE=1 SV=1	CAPP1_ARATH	SVVFQEPRFVEYFRLATPELEYGR	SVVFQEPRFVEYFRLATPELEYGR
	Q9MAH0	Phosphoenolpyruvate carboxylase 1 OS=Arabidopsis thaliana OX=3702 GN=PPC1 PE=1 SV=1	CAPP1_ARATH	ALLDEMAVVATEEYRSVVFQEPR	ALLDEMAVVATEEYRSVVFQEPR
	Q9MAH0	Phosphoenolpyruvate carboxylase 1 OS=Arabidopsis thaliana OX=3702 GN=PPC1 PE=1 SV=1	CAPP1_ARATH	PAAVAR	LADLEAAPAAVAR
	Q9MAH0	Phosphoenolpyruvate carboxylase 1 OS=Arabidopsis thaliana OX=3702 GN=PPC1 PE=1 SV=1	CAPP1_ARATH	FLD	FLDILQDLHGEDLR
	Q9MAH0	Phosphoenolpyruvate carboxylase 1 OS=Arabidopsis thaliana OX=3702 GN=PPC1 PE=1 SV=1	CAPP1_ARATH	SPEEIFDALK	SPEEIFDALK
	Q9MAH0	Phosphoenolpyruvate carboxylase 1 OS=Arabidopsis thaliana OX=3702 GN=PPC1 PE=1 SV=1	CAPP1_ARATH	SVVFQEPRFVEYFR	SVVFQEPRFVEYFR
	Q9MAH0	Phosphoenolpyruvate carboxylase 1 OS=Arabidopsis thaliana OX=3702 GN=PPC1 PE=1 SV=1	CAPP1_ARATH	SLCSCGDRPIADGSLLDFLR	SLCSCGDRPIADGSLLDFLR
	Q9MAH0	Phosphoenolpyruvate carboxylase 1 OS=Arabidopsis thaliana OX=3702 GN=PPC1 PE=1 SV=1	CAPP1_ARATH	GGGPTHLAILSQPPDTINGSLR	GGGPTHLAILSQPPDTINGSLR
	Q9MAH0	Phosphoenolpyruvate carboxylase 1 OS=Arabidopsis thaliana OX=3702 GN=PPC1 PE=1 SV=1	CAPP1_ARATH	HTDVLDAITTHLDIGSYR	HTDVLDAITTHLDIGSYR
	Q9MAH0	Phosphoenolpyruvate carboxylase 1 OS=Arabidopsis thaliana OX=3702 GN=PPC1 PE=1 SV=1	CAPP1_ARATH	FHLPVWLGFGSAIR	FHLPVWLGFGSAIR
	Q9MAH0	Phosphoenolpyruvate carboxylase 1 OS=Arabidopsis thaliana OX=3702 GN=PPC1 PE=1 SV=1	CAPP1_ARATH	EIAESSKPAK	EIAESSKPAK
	Q9MAH0	Phosphoenolpyruvate carboxylase 1 OS=Arabidopsis thaliana OX=3702 GN=PPC1 PE=1 SV=1	CAPP1_ARATH	RPLFGSDLPK	RPLFGSDLPK
	Q9MAH0	Phosphoenolpyruvate carboxylase 1 OS=Arabidopsis thaliana OX=3702 GN=PPC1 PE=1 SV=1	CAPP1_ARATH	LILQTAGHKDLLEGDPYLK	LILQTAGHKDLLEGDPYLK
	Q9MAH0	Phosphoenolpyruvate carboxylase 1 OS=Arabidopsis thaliana OX=3702 GN=PPC1 PE=1 SV=1	CAPP1_ARATH	KGDFVDESSATTESDLEETFKK	KGDFVDESSATTESDLEETFKK
	Q9MAH0	Phosphoenolpyruvate carboxylase 1 OS=Arabidopsis thaliana OX=3702 GN=PPC1 PE=1 SV=1	CAPP1_ARATH	TLQRFTAATLEHGMRPPISPKPEWR	TLQRFTAATLEHGMRPPISPKPEWR
	Q9MAH0	Phosphoenolpyruvate carboxylase 1 OS=Arabidopsis thaliana OX=3702 GN=PPC1 PE=1 SV=1	CAPP1_ARATH	LDIRQESDR	LDIRQESDR
	Q9MAH0	Phosphoenolpyruvate carboxylase 1 OS=Arabidopsis thaliana OX=3702 GN=PPC1 PE=1 SV=1	CAPP1_ARATH	EIAESSK	EIAESSKPAK
	Q9MAH0	Phosphoenolpyruvate carboxylase 1 OS=Arabidopsis thaliana OX=3702 GN=PPC1 PE=1 SV=1	CAPP1_ARATH	GFGSAIR	FHLPVWLGFGSAIR
	Q9MAH0	Phosphoenolpyruvate carboxylase 1 OS=Arabidopsis thaliana OX=3702 GN=PPC1 PE=1 SV=1	CAPP1_ARATH	PFGEK	LLVSEELWPFGEK
	Q9MAH0	Phosphoenolpyruvate carboxylase 1 OS=Arabidopsis thaliana OX=3702 GN=PPC1 PE=1 SV=1	CAPP1_ARATH	HTDV	HTDVLDAITTHLDIGSYR
	Q9MAH0	Phosphoenolpyruvate carboxylase 1 OS=Arabidopsis thaliana OX=3702 GN=PPC1 PE=1 SV=1	CAPP1_ARATH	EIAESS	EIAESSKPAK
	Q9MAH0	Phosphoenolpyruvate carboxylase 1 OS=Arabidopsis thaliana OX=3702 GN=PPC1 PE=1 SV=1	CAPP1_ARATH	SYR	HTDVLDAITTHLDIGSYR
	Q9MAH0	Phosphoenolpyruvate carboxylase 1 OS=Arabidopsis thaliana OX=3702 GN=PPC1 PE=1 SV=1	CAPP1_ARATH	MASIDVHLR	MASIDVHLR
	Q9MAH0	Phosphoenolpyruvate carboxylase 1 OS=Arabidopsis thaliana OX=3702 GN=PPC1 PE=1 SV=1	CAPP1_ARATH	KLEELGSVLTSLDPGDSIVIAK	KLEELGSVLTSLDPGDSIVIAK
	Q9MAH0	Phosphoenolpyruvate carboxylase 1 OS=Arabidopsis thaliana OX=3702 GN=PPC1 PE=1 SV=1	CAPP1_ARATH	DCLAQLYAKDITPDDKQELDEALQR	DCLAQLYAKDITPDDKQELDEALQR
	Q9MAH0	Phosphoenolpyruvate carboxylase 1 OS=Arabidopsis thaliana OX=3702 GN=PPC1 PE=1 SV=1	CAPP1_ARATH	GDPGIAALYDKLLVSEELWPFGEKLR	GDPGIAALYDKLLVSEELWPFGEKLR
	Q9MAH0	Phosphoenolpyruvate carboxylase 1 OS=Arabidopsis thaliana OX=3702 GN=PPC1 PE=1 SV=1	CAPP1_ARATH	AFSHMLNLANLAEEVQIAYRR	AFSHMLNLANLAEEVQIAYRR
	Q9MAH0	Phosphoenolpyruvate carboxylase 1 OS=Arabidopsis thaliana OX=3702 GN=PPC1 PE=1 SV=1	CAPP1_ARATH	PGDSIVIAK	KLEELGSVLTSLDPGDSIVIAK
AT1G02560	Q9S834	ATP-dependent Clp protease proteolytic subunit 5_ chloroplastic OS=Arabidopsis thaliana OX=3702 GN=CLPP5 PE=1 SV=1	CLPP5_ARATH	chloroplast	Protease	[57,58]
				peptide.seq	peptide.OriginatingSeq
	Q9S834	ATP-dependent Clp protease proteolytic subunit 5_ chloroplastic OS=Arabidopsis thaliana OX=3702 GN=CLPP5 PE=1 SV=1	CLPP5_ARATH	DPTK	CGGAVDDDMANIIVAQLLYLDAVDPTK
	Q9S834	ATP-dependent Clp protease proteolytic subunit 5_ chloroplastic OS=Arabidopsis thaliana OX=3702 GN=CLPP5 PE=1 SV=1	CLPP5_ARATH	FQSIISQLFQYR	FQSIISQLFQYR
	Q9S834	ATP-dependent Clp protease proteolytic subunit 5_ chloroplastic OS=Arabidopsis thaliana OX=3702 GN=CLPP5 PE=1 SV=1	CLPP5_ARATH	EYGLIDGVIMNPLK	EYGLIDGVIMNPLK
	Q9S834	ATP-dependent Clp protease proteolytic subunit 5_ chloroplastic OS=Arabidopsis thaliana OX=3702 GN=CLPP5 PE=1 SV=1	CLPP5_ARATH	IMIHQPLGGAQGGQTDIDIQANEMLHHK	IMIHQPLGGAQGGQTDIDIQANEMLHHK
	Q9S834	ATP-dependent Clp protease proteolytic subunit 5_ chloroplastic OS=Arabidopsis thaliana OX=3702 GN=CLPP5 PE=1 SV=1	CLPP5_ARATH	YSLPNSR	YSLPNSR
	Q9S834	ATP-dependent Clp protease proteolytic subunit 5_ chloroplastic OS=Arabidopsis thaliana OX=3702 GN=CLPP5 PE=1 SV=1	CLPP5_ARATH	ALQPLAAA	ALQPLAAA
	Q9S834	ATP-dependent Clp protease proteolytic subunit 5_ chloroplastic OS=Arabidopsis thaliana OX=3702 GN=CLPP5 PE=1 SV=1	CLPP5_ARATH	DDLQVPSSPYFPAYAQGQGPPPMVQER	DDLQVPSSPYFPAYAQGQGPPPMVQER
	Q9S834	ATP-dependent Clp protease proteolytic subunit 5_ chloroplastic OS=Arabidopsis thaliana OX=3702 GN=CLPP5 PE=1 SV=1	CLPP5_ARATH	EAKEYGLIDGVIMNPLK	EAKEYGLIDGVIMNPLK
	Q9S834	ATP-dependent Clp protease proteolytic subunit 5_ chloroplastic OS=Arabidopsis thaliana OX=3702 GN=CLPP5 PE=1 SV=1	CLPP5_ARATH	MAHACVSTSASSLRFTAGFVSASPNGSSFDSPK	MAHACVSTSASSLRFTAGFVSASPNGSSFDSPK
	Q9S834	ATP-dependent Clp protease proteolytic subunit 5_ chloroplastic OS=Arabidopsis thaliana OX=3702 GN=CLPP5 PE=1 SV=1	CLPP5_ARATH	ANLNGYLAYHTGQSLEK	ANLNGYLAYHTGQSLEK
	Q9S834	ATP-dependent Clp protease proteolytic subunit 5_ chloroplastic OS=Arabidopsis thaliana OX=3702 GN=CLPP5 PE=1 SV=1	CLPP5_ARATH	CGGAVDDDMANIIVAQLLYLDAVDPTK	CGGAVDDDMANIIVAQLLYLDAVDPTK
	Q9S834	ATP-dependent Clp protease proteolytic subunit 5_ chloroplastic OS=Arabidopsis thaliana OX=3702 GN=CLPP5 PE=1 SV=1	CLPP5_ARATH	AVYSGNLWTPEIPSPQGVWSIR	AVYSGNLWTPEIPSPQGVWSIR
	Q9S834	ATP-dependent Clp protease proteolytic subunit 5_ chloroplastic OS=Arabidopsis thaliana OX=3702 GN=CLPP5 PE=1 SV=1	CLPP5_ARATH	DFFMSAKEAKEYGLIDGVIMNPLK	DFFMSAKEAKEYGLIDGVIMNPLK
	Q9S834	ATP-dependent Clp protease proteolytic subunit 5_ chloroplastic OS=Arabidopsis thaliana OX=3702 GN=CLPP5 PE=1 SV=1	CLPP5_ARATH	INQDTDRDFFMSAK	INQDTDRDFFMSAK
	Q9S834	ATP-dependent Clp protease proteolytic subunit 5_ chloroplastic OS=Arabidopsis thaliana OX=3702 GN=CLPP5 PE=1 SV=1	CLPP5_ARATH	HIRPDVSTVCVGLAASMGAFLLSAGTKGK	HIRPDVSTVCVGLAASMGAFLLSAGTKGK
	Q9S834	ATP-dependent Clp protease proteolytic subunit 5_ chloroplastic OS=Arabidopsis thaliana OX=3702 GN=CLPP5 PE=1 SV=1	CLPP5_ARATH	INQDTDR	INQDTDRDFFMSAK
	Q9S834	ATP-dependent Clp protease proteolytic subunit 5_ chloroplastic OS=Arabidopsis thaliana OX=3702 GN=CLPP5 PE=1 SV=1	CLPP5_ARATH	FQYR	FQSIISQLFQYR
	Q9S834	ATP-dependent Clp protease proteolytic subunit 5_ chloroplastic OS=Arabidopsis thaliana OX=3702 GN=CLPP5 PE=1 SV=1	CLPP5_ARATH	PLK	EYGLIDGVIMNPLK
	Q9S834	ATP-dependent Clp protease proteolytic subunit 5_ chloroplastic OS=Arabidopsis thaliana OX=3702 GN=CLPP5 PE=1 SV=1	CLPP5_ARATH	FTAGFVSASPNGSSFDSPK	FTAGFVSASPNGSSFDSPK
	Q9S834	ATP-dependent Clp protease proteolytic subunit 5_ chloroplastic OS=Arabidopsis thaliana OX=3702 GN=CLPP5 PE=1 SV=1	CLPP5_ARATH	INQDTDRDFFMSAKEAKEYGLIDGVIMNPLK	INQDTDRDFFMSAKEAKEYGLIDGVIMNPLK
	Q9S834	ATP-dependent Clp protease proteolytic subunit 5_ chloroplastic OS=Arabidopsis thaliana OX=3702 GN=CLPP5 PE=1 SV=1	CLPP5_ARATH	ANLNGYLAYHTGQSLEKINQDTDR	ANLNGYLAYHTGQSLEKINQDTDR
AT1G70730	Q9SGC1	Probable phosphoglucomutase_ cytoplasmic 2 OS=Arabidopsis thaliana OX=3702 GN=At1g70730 PE=1 SV=1	PGMC2_ARATH	cytosol	intramoleculare transferase activity	[2,3]
				peptide.seq	peptide.OriginatingSeq
	Q9SGC1	Probable phosphoglucomutase_ cytoplasmic 2 OS=Arabidopsis thaliana OX=3702 GN=At1g70730 PE=1 SV=1	PGMC2_ARATH	ATGAFILTASHNPGGPTEDFGIK	ATGAFILTASHNPGGPTEDFGIK
	Q9SGC1	Probable phosphoglucomutase_ cytoplasmic 2 OS=Arabidopsis thaliana OX=3702 GN=At1g70730 PE=1 SV=1	PGMC2_ARATH	FFVT	FFVTPSDSVAIIAANAVGAIPYFSSGLK
	Q9SGC1	Probable phosphoglucomutase_ cytoplasmic 2 OS=Arabidopsis thaliana OX=3702 GN=At1g70730 PE=1 SV=1	PGMC2_ARATH	FFVTPSDSVAIIAANAVGAIPYFSSGLK	FFVTPSDSVAIIAANAVGAIPYFSSGLK
	Q9SGC1	Probable phosphoglucomutase_ cytoplasmic 2 OS=Arabidopsis thaliana OX=3702 GN=At1g70730 PE=1 SV=1	PGMC2_ARATH	VSLVSTSPIDGQKPGTSGLR	VSLVSTSPIDGQKPGTSGLR
	Q9SGC1	Probable phosphoglucomutase_ cytoplasmic 2 OS=Arabidopsis thaliana OX=3702 GN=At1g70730 PE=1 SV=1	PGMC2_ARATH	QPNYLENFVQATFNALTTEK	QPNYLENFVQATFNALTTEK
	Q9SGC1	Probable phosphoglucomutase_ cytoplasmic 2 OS=Arabidopsis thaliana OX=3702 GN=At1g70730 PE=1 SV=1	PGMC2_ARATH	IFVEELGAPESSLLNCVPK	IFVEELGAPESSLLNCVPK
	Q9SGC1	Probable phosphoglucomutase_ cytoplasmic 2 OS=Arabidopsis thaliana OX=3702 GN=At1g70730 PE=1 SV=1	PGMC2_ARATH	EDFGGGHPDPNLTYAKELVAR	EDFGGGHPDPNLTYAKELVAR
	Q9SGC1	Probable phosphoglucomutase_ cytoplasmic 2 OS=Arabidopsis thaliana OX=3702 GN=At1g70730 PE=1 SV=1	PGMC2_ARATH	YLFEDGSR	YLFEDGSR
	Q9SGC1	Probable phosphoglucomutase_ cytoplasmic 2 OS=Arabidopsis thaliana OX=3702 GN=At1g70730 PE=1 SV=1	PGMC2_ARATH	GIHPEVANVASADEFEYKDPVDGSVSK	GIHPEVANVASADEFEYKDPVDGSVSK
	Q9SGC1	Probable phosphoglucomutase_ cytoplasmic 2 OS=Arabidopsis thaliana OX=3702 GN=At1g70730 PE=1 SV=1	PGMC2_ARATH	TIKEYPIAEDLPR	TIKEYPIAEDLPR
	Q9SGC1	Probable phosphoglucomutase_ cytoplasmic 2 OS=Arabidopsis thaliana OX=3702 GN=At1g70730 PE=1 SV=1	PGMC2_ARATH	TDDAGGEPPEFGAAADGDADR	TDDAGGEPPEFGAAADGDADR
	Q9SGC1	Probable phosphoglucomutase_ cytoplasmic 2 OS=Arabidopsis thaliana OX=3702 GN=At1g70730 PE=1 SV=1	PGMC2_ARATH	NLGLKFFEVPTGWK	NLGLKFFEVPTGWK
	Q9SGC1	Probable phosphoglucomutase_ cytoplasmic 2 OS=Arabidopsis thaliana OX=3702 GN=At1g70730 PE=1 SV=1	PGMC2_ARATH	ELVARMGLSK	ELVARMGLSK
	Q9SGC1	Probable phosphoglucomutase_ cytoplasmic 2 OS=Arabidopsis thaliana OX=3702 GN=At1g70730 PE=1 SV=1	PGMC2_ARATH	HQGIRYLFEDGSR	HQGIRYLFEDGSR
	Q9SGC1	Probable phosphoglucomutase_ cytoplasmic 2 OS=Arabidopsis thaliana OX=3702 GN=At1g70730 PE=1 SV=1	PGMC2_ARATH	ETLDGNAKLVTVEDIVRQHWATYGR	ETLDGNAKLVTVEDIVRQHWATYGR
	Q9SGC1	Probable phosphoglucomutase_ cytoplasmic 2 OS=Arabidopsis thaliana OX=3702 GN=At1g70730 PE=1 SV=1	PGMC2_ARATH	YNMENGGPAPESITDKIYENTK	YNMENGGPAPESITDKIYENTK
	Q9SGC1	Probable phosphoglucomutase_ cytoplasmic 2 OS=Arabidopsis thaliana OX=3702 GN=At1g70730 PE=1 SV=1	PGMC2_ARATH	EYKDPVDGSVSK	GIHPEVANVASADEFEYKDPVDGSVSK
	Q9SGC1	Probable phosphoglucomutase_ cytoplasmic 2 OS=Arabidopsis thaliana OX=3702 GN=At1g70730 PE=1 SV=1	PGMC2_ARATH	FFEVPTGWK	NLGLKFFEVPTGWK
	Q9SGC1	Probable phosphoglucomutase_ cytoplasmic 2 OS=Arabidopsis thaliana OX=3702 GN=At1g70730 PE=1 SV=1	PGMC2_ARATH	QPNYLENFVQAT	QPNYLENFVQATFNALTTEK
	Q9SGC1	Probable phosphoglucomutase_ cytoplasmic 2 OS=Arabidopsis thaliana OX=3702 GN=At1g70730 PE=1 SV=1	PGMC2_ARATH	ATFNALTTEK	QPNYLENFVQATFNALTTEK
	Q9SGC1	Probable phosphoglucomutase_ cytoplasmic 2 OS=Arabidopsis thaliana OX=3702 GN=At1g70730 PE=1 SV=1	PGMC2_ARATH	TTEK	QPNYLENFVQATFNALTTEK
	Q9SGC1	Probable phosphoglucomutase_ cytoplasmic 2 OS=Arabidopsis thaliana OX=3702 GN=At1g70730 PE=1 SV=1	PGMC2_ARATH	TEK	QPNYLENFVQATFNALTTEK
	Q9SGC1	Probable phosphoglucomutase_ cytoplasmic 2 OS=Arabidopsis thaliana OX=3702 GN=At1g70730 PE=1 SV=1	PGMC2_ARATH	IPYFSSGLK	FFVTPSDSVAIIAANAVGAIPYFSSGLK
	Q9SGC1	Probable phosphoglucomutase_ cytoplasmic 2 OS=Arabidopsis thaliana OX=3702 GN=At1g70730 PE=1 SV=1	PGMC2_ARATH	LSGTGSEGATIR	LSGTGSEGATIR
	Q9SGC1	Probable phosphoglucomutase_ cytoplasmic 2 OS=Arabidopsis thaliana OX=3702 GN=At1g70730 PE=1 SV=1	PGMC2_ARATH	NKETLDGNAK	NKETLDGNAK
	Q9SGC1	Probable phosphoglucomutase_ cytoplasmic 2 OS=Arabidopsis thaliana OX=3702 GN=At1g70730 PE=1 SV=1	PGMC2_ARATH	YDYENVDATAAKELMGLLVK	YDYENVDATAAKELMGLLVK
	Q9SGC1	Probable phosphoglucomutase_ cytoplasmic 2 OS=Arabidopsis thaliana OX=3702 GN=At1g70730 PE=1 SV=1	PGMC2_ARATH	GATLVVSGDGR	GATLVVSGDGR
	Q9SGC1	Probable phosphoglucomutase_ cytoplasmic 2 OS=Arabidopsis thaliana OX=3702 GN=At1g70730 PE=1 SV=1	PGMC2_ARATH	SSPTVIT	SSPTVIT
	Q9SGC1	Probable phosphoglucomutase_ cytoplasmic 2 OS=Arabidopsis thaliana OX=3702 GN=At1g70730 PE=1 SV=1	PGMC2_ARATH	DPVDGSVSK	DPVDGSVSK
	Q9SGC1	Probable phosphoglucomutase_ cytoplasmic 2 OS=Arabidopsis thaliana OX=3702 GN=At1g70730 PE=1 SV=1	PGMC2_ARATH	LSKMQEFTGR	LSKMQEFTGR
	Q9SGC1	Probable phosphoglucomutase_ cytoplasmic 2 OS=Arabidopsis thaliana OX=3702 GN=At1g70730 PE=1 SV=1	PGMC2_ARATH	VDISTIGITSFEGPEGKFDVEVFDSADDYVKLMK	VDISTIGITSFEGPEGKFDVEVFDSADDYVKLMK
	Q9SGC1	Probable phosphoglucomutase_ cytoplasmic 2 OS=Arabidopsis thaliana OX=3702 GN=At1g70730 PE=1 SV=1	PGMC2_ARATH	EKDGIWAVLAWLSILAHKNK	EKDGIWAVLAWLSILAHKNK
	Q9SGC1	Probable phosphoglucomutase_ cytoplasmic 2 OS=Arabidopsis thaliana OX=3702 GN=At1g70730 PE=1 SV=1	PGMC2_ARATH	DPVDGSVSKHQGIRYLFEDGSR	DPVDGSVSKHQGIRYLFEDGSR
AT2G36880	Q9SJL8	S-adenosylmethionine synthase 3 OS=Arabidopsis thaliana OX=3702 GN=METK3 PE=1 SV=1	METK3_ARATH	cytosol	S-adenosyl-L-methionine biosynthesis	[59,60]
				peptide.seq	peptide.OriginatingSeq
	Q9SJL8	S-adenosylmethionine synthase 3 OS=Arabidopsis thaliana OX=3702 GN=METK3 PE=1 SV=1	METK3_ARATH	AYIVR	SGAYIVR
	Q9SJL8	S-adenosylmethionine synthase 3 OS=Arabidopsis thaliana OX=3702 GN=METK3 PE=1 SV=1	METK3_ARATH	FVIGGPHGDAGLTGR	FVIGGPHGDAGLTGR
	Q9SJL8	S-adenosylmethionine synthase 3 OS=Arabidopsis thaliana OX=3702 GN=METK3 PE=1 SV=1	METK3_ARATH	GAYIVR	SGAYIVR
	Q9SJL8	S-adenosylmethionine synthase 3 OS=Arabidopsis thaliana OX=3702 GN=METK3 PE=1 SV=1	METK3_ARATH	IIIDTYGGWGAHGGGAFSGKDPTK	IIIDTYGGWGAHGGGAFSGKDPTK
	Q9SJL8	S-adenosylmethionine synthase 3 OS=Arabidopsis thaliana OX=3702 GN=METK3 PE=1 SV=1	METK3_ARATH	IVR	SGAYIVR
	Q9SJL8	S-adenosylmethionine synthase 3 OS=Arabidopsis thaliana OX=3702 GN=METK3 PE=1 SV=1	METK3_ARATH	SGAYIVR	SGAYIVR
	Q9SJL8	S-adenosylmethionine synthase 3 OS=Arabidopsis thaliana OX=3702 GN=METK3 PE=1 SV=1	METK3_ARATH	YIVR	SGAYIVR
	Q9SJL8	S-adenosylmethionine synthase 3 OS=Arabidopsis thaliana OX=3702 GN=METK3 PE=1 SV=1	METK3_ARATH	VHTVLISTQHDETVTNDEIAADLK	VHTVLISTQHDETVTNDEIAADLK
	Q9SJL8	S-adenosylmethionine synthase 3 OS=Arabidopsis thaliana OX=3702 GN=METK3 PE=1 SV=1	METK3_ARATH	EAFDFRPGMMAINLDLKR	EAFDFRPGMMAINLDLKR
	Q9SJL8	S-adenosylmethionine synthase 3 OS=Arabidopsis thaliana OX=3702 GN=METK3 PE=1 SV=1	METK3_ARATH	EIGFISADVGLDADK	EIGFISADVGLDADK
	Q9SJL8	S-adenosylmethionine synthase 3 OS=Arabidopsis thaliana OX=3702 GN=METK3 PE=1 SV=1	METK3_ARATH	TNMVMVFGEITTAAK	TNMVMVFGEITTAAK
	Q9SJL8	S-adenosylmethionine synthase 3 OS=Arabidopsis thaliana OX=3702 GN=METK3 PE=1 SV=1	METK3_ARATH	IIIDTYGGWGAHGGGAFSGK	IIIDTYGGWGAHGGGAFSGK
	Q9SJL8	S-adenosylmethionine synthase 3 OS=Arabidopsis thaliana OX=3702 GN=METK3 PE=1 SV=1	METK3_ARATH	VIGGPHGDAGLTGR	FVIGGPHGDAGLTGR
	Q9SJL8	S-adenosylmethionine synthase 3 OS=Arabidopsis thaliana OX=3702 GN=METK3 PE=1 SV=1	METK3_ARATH	HGDAGLTGR	FVIGGPHGDAGLTGR
	Q9SJL8	S-adenosylmethionine synthase 3 OS=Arabidopsis thaliana OX=3702 GN=METK3 PE=1 SV=1	METK3_ARATH	CIVQVSYAIGVPEPLSVFVDTYK	CIVQVSYAIGVPEPLSVFVDTYK
	Q9SJL8	S-adenosylmethionine synthase 3 OS=Arabidopsis thaliana OX=3702 GN=METK3 PE=1 SV=1	METK3_ARATH	DDPDFTWEVVKPLKPK	DDPDFTWEVVKPLKPK
	Q9SJL8	S-adenosylmethionine synthase 3 OS=Arabidopsis thaliana OX=3702 GN=METK3 PE=1 SV=1	METK3_ARATH	YLDDNTIFHLNPSGR	YLDDNTIFHLNPSGR
	Q9SJL8	S-adenosylmethionine synthase 3 OS=Arabidopsis thaliana OX=3702 GN=METK3 PE=1 SV=1	METK3_ARATH	CNVLVNIEQQSPDIAQGVHGHLTK	CNVLVNIEQQSPDIAQGVHGHLTK
	Q9SJL8	S-adenosylmethionine synthase 3 OS=Arabidopsis thaliana OX=3702 GN=METK3 PE=1 SV=1	METK3_ARATH	GDAGLTGR	FVIGGPHGDAGLTGR
	Q9SJL8	S-adenosylmethionine synthase 3 OS=Arabidopsis thaliana OX=3702 GN=METK3 PE=1 SV=1	METK3_ARATH	IGGPHGDAGLTGR	FVIGGPHGDAGLTGR
	Q9SJL8	S-adenosylmethionine synthase 3 OS=Arabidopsis thaliana OX=3702 GN=METK3 PE=1 SV=1	METK3_ARATH	LCDQISDAILDACLEQDPESK	LCDQISDAILDACLEQDPESK
	Q9SJL8	S-adenosylmethionine synthase 3 OS=Arabidopsis thaliana OX=3702 GN=METK3 PE=1 SV=1	METK3_ARATH	KPEDIGAGDQGHMFGYATDETPELMPLTHVLATK	KPEDIGAGDQGHMFGYATDETPELMPLTHVLATK
	Q9SJL8	S-adenosylmethionine synthase 3 OS=Arabidopsis thaliana OX=3702 GN=METK3 PE=1 SV=1	METK3_ARATH	TGTIPDKDILVLIK	TGTIPDKDILVLIK
	Q9SJL8	S-adenosylmethionine synthase 3 OS=Arabidopsis thaliana OX=3702 GN=METK3 PE=1 SV=1	METK3_ARATH	TQVTVEYK	TQVTVEYK
	Q9SJL8	S-adenosylmethionine synthase 3 OS=Arabidopsis thaliana OX=3702 GN=METK3 PE=1 SV=1	METK3_ARATH	TAAYGHFGRDDPDFTWEVVKPLKPK	TAAYGHFGRDDPDFTWEVVKPLKPK
	Q9SJL8	S-adenosylmethionine synthase 3 OS=Arabidopsis thaliana OX=3702 GN=METK3 PE=1 SV=1	METK3_ARATH	EHVIKPVIPAK	EHVIKPVIPAK
	Q9SJL8	S-adenosylmethionine synthase 3 OS=Arabidopsis thaliana OX=3702 GN=METK3 PE=1 SV=1	METK3_ARATH	NDGGAMIPIR	NDGGAMIPIR
	Q9SJL8	S-adenosylmethionine synthase 3 OS=Arabidopsis thaliana OX=3702 GN=METK3 PE=1 SV=1	METK3_ARATH	YLDDNTIFHLNPSGRFVIGGPHGDAGLTGRK	YLDDNTIFHLNPSGRFVIGGPHGDAGLTGRK
	Q9SJL8	S-adenosylmethionine synthase 3 OS=Arabidopsis thaliana OX=3702 GN=METK3 PE=1 SV=1	METK3_ARATH	TNMVMVFGEITTAAKVDYEK	TNMVMVFGEITTAAKVDYEK
	Q9SJL8	S-adenosylmethionine synthase 3 OS=Arabidopsis thaliana OX=3702 GN=METK3 PE=1 SV=1	METK3_ARATH	VTVEYK	TQVTVEYK
	Q9SJL8	S-adenosylmethionine synthase 3 OS=Arabidopsis thaliana OX=3702 GN=METK3 PE=1 SV=1	METK3_ARATH	PDKDILVLIK	TGTIPDKDILVLIK
	Q9SJL8	S-adenosylmethionine synthase 3 OS=Arabidopsis thaliana OX=3702 GN=METK3 PE=1 SV=1	METK3_ARATH	IPAK	EHVIKPVIPAK
	Q9SJL8	S-adenosylmethionine synthase 3 OS=Arabidopsis thaliana OX=3702 GN=METK3 PE=1 SV=1	METK3_ARATH	FGEITTAAK	TNMVMVFGEITTAAK
	Q9SJL8	S-adenosylmethionine synthase 3 OS=Arabidopsis thaliana OX=3702 GN=METK3 PE=1 SV=1	METK3_ARATH	IPIR	NDGGAMIPIR
	Q9SJL8	S-adenosylmethionine synthase 3 OS=Arabidopsis thaliana OX=3702 GN=METK3 PE=1 SV=1	METK3_ARATH	PVIPAK	EHVIKPVIPAK
	Q9SJL8	S-adenosylmethionine synthase 3 OS=Arabidopsis thaliana OX=3702 GN=METK3 PE=1 SV=1	METK3_ARATH	CIVQVSYAIG	CIVQVSYAIGVPEPLSVFVDTYK
	Q9SJL8	S-adenosylmethionine synthase 3 OS=Arabidopsis thaliana OX=3702 GN=METK3 PE=1 SV=1	METK3_ARATH	PLKPK	DDPDFTWEVVKPLKPK
	Q9SJL8	S-adenosylmethionine synthase 3 OS=Arabidopsis thaliana OX=3702 GN=METK3 PE=1 SV=1	METK3_ARATH	VDTYK	CIVQVSYAIGVPEPLSVFVDTYK
	Q9SJL8	S-adenosylmethionine synthase 3 OS=Arabidopsis thaliana OX=3702 GN=METK3 PE=1 SV=1	METK3_ARATH	GGAMIPIR	NDGGAMIPIR
	Q9SJL8	S-adenosylmethionine synthase 3 OS=Arabidopsis thaliana OX=3702 GN=METK3 PE=1 SV=1	METK3_ARATH	MIPIR	NDGGAMIPIR
	Q9SJL8	S-adenosylmethionine synthase 3 OS=Arabidopsis thaliana OX=3702 GN=METK3 PE=1 SV=1	METK3_ARATH	TVEYK	TQVTVEYK
	Q9SJL8	S-adenosylmethionine synthase 3 OS=Arabidopsis thaliana OX=3702 GN=METK3 PE=1 SV=1	METK3_ARATH	VEYK	TQVTVEYK
	Q9SJL8	S-adenosylmethionine synthase 3 OS=Arabidopsis thaliana OX=3702 GN=METK3 PE=1 SV=1	METK3_ARATH	PIR	NDGGAMIPIR
	Q9SJL8	S-adenosylmethionine synthase 3 OS=Arabidopsis thaliana OX=3702 GN=METK3 PE=1 SV=1	METK3_ARATH	TPELMPLTHVLATK	KPEDIGAGDQGHMFGYATDETPELMPLTHVLATK
AT2G21170	Q9SKP6	Triosephosphate isomerase_ chloroplastic OS=Arabidopsis thaliana OX=3702 GN=TIM PE=1 SV=1	TPIC_ARATH	chloroplast	calvin cycle	[61]
				peptide.seq	peptide.OriginatingSeq
	Q9SKP6	Triosephosphate isomerase_ chloroplastic OS=Arabidopsis thaliana OX=3702 GN=TIM PE=1 SV=1	TPIC_ARATH	AFADAV	AFADAVPSWDNIVVAYEPVWAIGTGK
	Q9SKP6	Triosephosphate isomerase_ chloroplastic OS=Arabidopsis thaliana OX=3702 GN=TIM PE=1 SV=1	TPIC_ARATH	AFADAVPSWDNIVVAYEPVWAIGTGK	AFADAVPSWDNIVVAYEPVWAIGTGK
	Q9SKP6	Triosephosphate isomerase_ chloroplastic OS=Arabidopsis thaliana OX=3702 GN=TIM PE=1 SV=1	TPIC_ARATH	AGSGK	GVVAMAGSGK
	Q9SKP6	Triosephosphate isomerase_ chloroplastic OS=Arabidopsis thaliana OX=3702 GN=TIM PE=1 SV=1	TPIC_ARATH	FFVGGNWKCNGTKDSIAK	FFVGGNWKCNGTKDSIAK
	Q9SKP6	Triosephosphate isomerase_ chloroplastic OS=Arabidopsis thaliana OX=3702 GN=TIM PE=1 SV=1	TPIC_ARATH	GPEFATIVNSVTSKK	GPEFATIVNSVTSKK
	Q9SKP6	Triosephosphate isomerase_ chloroplastic OS=Arabidopsis thaliana OX=3702 GN=TIM PE=1 SV=1	TPIC_ARATH	GVVAMAGSGK	GVVAMAGSGK
	Q9SKP6	Triosephosphate isomerase_ chloroplastic OS=Arabidopsis thaliana OX=3702 GN=TIM PE=1 SV=1	TPIC_ARATH	IDISGQNSWVGK	IDISGQNSWVGK
	Q9SKP6	Triosephosphate isomerase_ chloroplastic OS=Arabidopsis thaliana OX=3702 GN=TIM PE=1 SV=1	TPIC_ARATH	MAATSLTAPPSFSGLR	MAATSLTAPPSFSGLR
	Q9SKP6	Triosephosphate isomerase_ chloroplastic OS=Arabidopsis thaliana OX=3702 GN=TIM PE=1 SV=1	TPIC_ARATH	SGQNSWVGK	IDISGQNSWVGK
	Q9SKP6	Triosephosphate isomerase_ chloroplastic OS=Arabidopsis thaliana OX=3702 GN=TIM PE=1 SV=1	TPIC_ARATH	PVWAIGTGK	AFADAVPSWDNIVVAYEPVWAIGTGK
	Q9SKP6	Triosephosphate isomerase_ chloroplastic OS=Arabidopsis thaliana OX=3702 GN=TIM PE=1 SV=1	TPIC_ARATH	GPEFATIVNSVTSK	GPEFATIVNSVTSK
	Q9SKP6	Triosephosphate isomerase_ chloroplastic OS=Arabidopsis thaliana OX=3702 GN=TIM PE=1 SV=1	TPIC_ARATH	LISDLNSATLEADVDVVVSPPFVYIDQVK	LISDLNSATLEADVDVVVSPPFVYIDQVK
	Q9SKP6	Triosephosphate isomerase_ chloroplastic OS=Arabidopsis thaliana OX=3702 GN=TIM PE=1 SV=1	TPIC_ARATH	GGAFTGEISVEQLK	GGAFTGEISVEQLK
	Q9SKP6	Triosephosphate isomerase_ chloroplastic OS=Arabidopsis thaliana OX=3702 GN=TIM PE=1 SV=1	TPIC_ARATH	AATSLTAPPSFSGLR	AATSLTAPPSFSGLR
	Q9SKP6	Triosephosphate isomerase_ chloroplastic OS=Arabidopsis thaliana OX=3702 GN=TIM PE=1 SV=1	TPIC_ARATH	NVSEEVASK	NVSEEVASK
	Q9SKP6	Triosephosphate isomerase_ chloroplastic OS=Arabidopsis thaliana OX=3702 GN=TIM PE=1 SV=1	TPIC_ARATH	LDAAAVSSHQSFFHR	LDAAAVSSHQSFFHR
	Q9SKP6	Triosephosphate isomerase_ chloroplastic OS=Arabidopsis thaliana OX=3702 GN=TIM PE=1 SV=1	TPIC_ARATH	HVIGEKDEFIGK	HVIGEKDEFIGK
	Q9SKP6	Triosephosphate isomerase_ chloroplastic OS=Arabidopsis thaliana OX=3702 GN=TIM PE=1 SV=1	TPIC_ARATH	VASPQQAQEVHVAVR	VASPQQAQEVHVAVR
	Q9SKP6	Triosephosphate isomerase_ chloroplastic OS=Arabidopsis thaliana OX=3702 GN=TIM PE=1 SV=1	TPIC_ARATH	AAYALSEGLGVIACIGEK	AAYALSEGLGVIACIGEK
	Q9SKP6	Triosephosphate isomerase_ chloroplastic OS=Arabidopsis thaliana OX=3702 GN=TIM PE=1 SV=1	TPIC_ARATH	IIYGGSVNGGNSAELAKEEDIDGFLVGGASLK	IIYGGSVNGGNSAELAKEEDIDGFLVGGASLK
	Q9SKP6	Triosephosphate isomerase_ chloroplastic OS=Arabidopsis thaliana OX=3702 GN=TIM PE=1 SV=1	TPIC_ARATH	HVIGEKDEFIGKK	HVIGEKDEFIGKK
	Q9SKP6	Triosephosphate isomerase_ chloroplastic OS=Arabidopsis thaliana OX=3702 GN=TIM PE=1 SV=1	TPIC_ARATH	GVVAMAGSGKFFVGGNWK	GVVAMAGSGKFFVGGNWK
	Q9SKP6	Triosephosphate isomerase_ chloroplastic OS=Arabidopsis thaliana OX=3702 GN=TIM PE=1 SV=1	TPIC_ARATH	SSLTDRIDISGQNSWVGKGGAFTGEISVEQLK	SSLTDRIDISGQNSWVGKGGAFTGEISVEQLK
	Q9SKP6	Triosephosphate isomerase_ chloroplastic OS=Arabidopsis thaliana OX=3702 GN=TIM PE=1 SV=1	TPIC_ARATH	AAYALSEGLGVIACIGEKLEER	AAYALSEGLGVIACIGEKLEER
	Q9SKP6	Triosephosphate isomerase_ chloroplastic OS=Arabidopsis thaliana OX=3702 GN=TIM PE=1 SV=1	TPIC_ARATH	LISDLNSATLEADVDVVVSPPFVYIDQVKSSLTDR	LISDLNSATLEADVDVVVSPPFVYIDQVKSSLTDR
	Q9SKP6	Triosephosphate isomerase_ chloroplastic OS=Arabidopsis thaliana OX=3702 GN=TIM PE=1 SV=1	TPIC_ARATH	MAATSLTAPPSFSGLRR	MAATSLTAPPSFSGLRR
	Q9SKP6	Triosephosphate isomerase_ chloroplastic OS=Arabidopsis thaliana OX=3702 GN=TIM PE=1 SV=1	TPIC_ARATH	ISGQNSWVGK	IDISGQNSWVGK
	Q9SKP6	Triosephosphate isomerase_ chloroplastic OS=Arabidopsis thaliana OX=3702 GN=TIM PE=1 SV=1	TPIC_ARATH	AFADAVPSWDNIVVA	AFADAVPSWDNIVVAYEPVWAIGTGK
	Q9SKP6	Triosephosphate isomerase_ chloroplastic OS=Arabidopsis thaliana OX=3702 GN=TIM PE=1 SV=1	TPIC_ARATH	PQQAQEVHVAVR	VASPQQAQEVHVAVR
	Q9SKP6	Triosephosphate isomerase_ chloroplastic OS=Arabidopsis thaliana OX=3702 GN=TIM PE=1 SV=1	TPIC_ARATH	GTGK	AFADAVPSWDNIVVAYEPVWAIGTGK
	Q9SKP6	Triosephosphate isomerase_ chloroplastic OS=Arabidopsis thaliana OX=3702 GN=TIM PE=1 SV=1	TPIC_ARATH	WVILGHSER	WVILGHSER
	Q9SKP6	Triosephosphate isomerase_ chloroplastic OS=Arabidopsis thaliana OX=3702 GN=TIM PE=1 SV=1	TPIC_ARATH	NVSEEVASKTR	NVSEEVASKTR
	Q9SKP6	Triosephosphate isomerase_ chloroplastic OS=Arabidopsis thaliana OX=3702 GN=TIM PE=1 SV=1	TPIC_ARATH	AFADAVPSWDNIV	AFADAVPSWDNIVVAYEPVWAIGTGK
	Q9SKP6	Triosephosphate isomerase_ chloroplastic OS=Arabidopsis thaliana OX=3702 GN=TIM PE=1 SV=1	TPIC_ARATH	LISD	LISDLNSATLEADVDVVVSPPFVYIDQVK
AT2G20140	Q9SL67	26S proteasome regulatory subunit 4 homolog B OS=Arabidopsis thaliana OX=3702 GN=RPT2B PE=1 SV=1	PRS4B_ARATH	nucleus, cytosol	Protease	[62]
				peptide.seq	peptide.OriginatingSeq
	Q9SL67	26S proteasome regulatory subunit 4 homolog B OS=Arabidopsis thaliana OX=3702 GN=RPT2B PE=1 SV=1	PRS4B_ARATH	TMLELLNQLDGFDSR	TMLELLNQLDGFDSR
	Q9SL67	26S proteasome regulatory subunit 4 homolog B OS=Arabidopsis thaliana OX=3702 GN=RPT2B PE=1 SV=1	PRS4B_ARATH	VLSVVGILQDEVDPMVSVMK	VLSVVGILQDEVDPMVSVMK
	Q9SL67	26S proteasome regulatory subunit 4 homolog B OS=Arabidopsis thaliana OX=3702 GN=RPT2B PE=1 SV=1	PRS4B_ARATH	IKDYLLMEEEFVANQER	IKDYLLMEEEFVANQER
	Q9SL67	26S proteasome regulatory subunit 4 homolog B OS=Arabidopsis thaliana OX=3702 GN=RPT2B PE=1 SV=1	PRS4B_ARATH	KEGVPEGLYM	KEGVPEGLYM
	Q9SL67	26S proteasome regulatory subunit 4 homolog B OS=Arabidopsis thaliana OX=3702 GN=RPT2B PE=1 SV=1	PRS4B_ARATH	EAVELPLTHPELYEDIGIKPPK	EAVELPLTHPELYEDIGIKPPK
	Q9SL67	26S proteasome regulatory subunit 4 homolog B OS=Arabidopsis thaliana OX=3702 GN=RPT2B PE=1 SV=1	PRS4B_ARATH	EIQRTMLELLNQLDGFDSR	EIQRTMLELLNQLDGFDSR
	Q9SL67	26S proteasome regulatory subunit 4 homolog B OS=Arabidopsis thaliana OX=3702 GN=RPT2B PE=1 SV=1	PRS4B_ARATH	VLSVV	VLSVVGILQDEVDPMVSVMK
	Q9SL67	26S proteasome regulatory subunit 4 homolog B OS=Arabidopsis thaliana OX=3702 GN=RPT2B PE=1 SV=1	PRS4B_ARATH	DPMVSVMK	VLSVVGILQDEVDPMVSVMK
	Q9SL67	26S proteasome regulatory subunit 4 homolog B OS=Arabidopsis thaliana OX=3702 GN=RPT2B PE=1 SV=1	PRS4B_ARATH	PMVSVMK	VLSVVGILQDEVDPMVSVMK
	Q9SL67	26S proteasome regulatory subunit 4 homolog B OS=Arabidopsis thaliana OX=3702 GN=RPT2B PE=1 SV=1	PRS4B_ARATH	IFQIHTSKMTLAEDVNLEEFVMTK	IFQIHTSKMTLAEDVNLEEFVMTK
	Q9SL67	26S proteasome regulatory subunit 4 homolog B OS=Arabidopsis thaliana OX=3702 GN=RPT2B PE=1 SV=1	PRS4B_ARATH	IFQIHTSKMTLAEDVNLEEFVMTKDEFSGADIK	IFQIHTSKMTLAEDVNLEEFVMTKDEFSGADIK
	Q9SL67	26S proteasome regulatory subunit 4 homolog B OS=Arabidopsis thaliana OX=3702 GN=RPT2B PE=1 SV=1	PRS4B_ARATH	FEPAAPPAR	FEPAAPPAR
	Q9SL67	26S proteasome regulatory subunit 4 homolog B OS=Arabidopsis thaliana OX=3702 GN=RPT2B PE=1 SV=1	PRS4B_ARATH	AVANSTSATFLR	AVANSTSATFLR
	Q9SL67	26S proteasome regulatory subunit 4 homolog B OS=Arabidopsis thaliana OX=3702 GN=RPT2B PE=1 SV=1	PRS4B_ARATH	APLESYADIGGLEAQIQEIK	APLESYADIGGLEAQIQEIK
	Q9SL67	26S proteasome regulatory subunit 4 homolog B OS=Arabidopsis thaliana OX=3702 GN=RPT2B PE=1 SV=1	PRS4B_ARATH	MTLAEDVNLEEFVMTKDEFSGADIK	MTLAEDVNLEEFVMTKDEFSGADIK
	Q9SL67	26S proteasome regulatory subunit 4 homolog B OS=Arabidopsis thaliana OX=3702 GN=RPT2B PE=1 SV=1	PRS4B_ARATH	GQGPSGGLNR	GQGPSGGLNR
	Q9SL67	26S proteasome regulatory subunit 4 homolog B OS=Arabidopsis thaliana OX=3702 GN=RPT2B PE=1 SV=1	PRS4B_ARATH	AEEDR	AEEDR
	Q9SL67	26S proteasome regulatory subunit 4 homolog B OS=Arabidopsis thaliana OX=3702 GN=RPT2B PE=1 SV=1	PRS4B_ARATH	MGQGPSGGLNRQGDRKPDGGEK	MGQGPSGGLNRQGDRKPDGGEK
	Q9SL67	26S proteasome regulatory subunit 4 homolog B OS=Arabidopsis thaliana OX=3702 GN=RPT2B PE=1 SV=1	PRS4B_ARATH	PPAR	FEPAAPPAR
AT1G70890	Q9SSK5	MLP-like protein 43 OS=Arabidopsis thaliana OX=3702 GN=MLP43 PE=1 SV=1	MLP43_ARATH	chloroplast, mitochondrion, cytosol	stress response	[2,46,63,64]
				peptide.seq	peptide.OriginatingSeq
	Q9SSK5	MLP-like protein 43 OS=Arabidopsis thaliana OX=3702 GN=MLP43 PE=1 SV=1	MLP43_ARATH	(Leer)	NKIEAVDPEK
	Q9SSK5	MLP-like protein 43 OS=Arabidopsis thaliana OX=3702 GN=MLP43 PE=1 SV=1	MLP43_ARATH	PEK	NKIEAVDPEK
	Q9SSK5	MLP-like protein 43 OS=Arabidopsis thaliana OX=3702 GN=MLP43 PE=1 SV=1	MLP43_ARATH		IEAVDPEK
	Q9SSK5	MLP-like protein 43 OS=Arabidopsis thaliana OX=3702 GN=MLP43 PE=1 SV=1	MLP43_ARATH	AVDPEK	NKIEAVDPEK
	Q9SSK5	MLP-like protein 43 OS=Arabidopsis thaliana OX=3702 GN=MLP43 PE=1 SV=1	MLP43_ARATH		IEAVDPEK
	Q9SSK5	MLP-like protein 43 OS=Arabidopsis thaliana OX=3702 GN=MLP43 PE=1 SV=1	MLP43_ARATH	DEHLLAEE	EIDEHLLAEE
	Q9SSK5	MLP-like protein 43 OS=Arabidopsis thaliana OX=3702 GN=MLP43 PE=1 SV=1	MLP43_ARATH	DPEK	IEAVDPEK
	Q9SSK5	MLP-like protein 43 OS=Arabidopsis thaliana OX=3702 GN=MLP43 PE=1 SV=1	MLP43_ARATH	EIDEHLL	EIDEHLLAEE
	Q9SSK5	MLP-like protein 43 OS=Arabidopsis thaliana OX=3702 GN=MLP43 PE=1 SV=1	MLP43_ARATH	EIDEHLLA	EIDEHLLAEE
	Q9SSK5	MLP-like protein 43 OS=Arabidopsis thaliana OX=3702 GN=MLP43 PE=1 SV=1	MLP43_ARATH	EIDEHLLAEE	EIDEHLLAEE
	Q9SSK5	MLP-like protein 43 OS=Arabidopsis thaliana OX=3702 GN=MLP43 PE=1 SV=1	MLP43_ARATH	GDLMNEYK	VLEGDLMNEYK
	Q9SSK5	MLP-like protein 43 OS=Arabidopsis thaliana OX=3702 GN=MLP43 PE=1 SV=1	MLP43_ARATH	GSIVIWK	VGSIVIWK
	Q9SSK5	MLP-like protein 43 OS=Arabidopsis thaliana OX=3702 GN=MLP43 PE=1 SV=1	MLP43_ARATH	IEAVDPEK	IEAVDPEK
	Q9SSK5	MLP-like protein 43 OS=Arabidopsis thaliana OX=3702 GN=MLP43 PE=1 SV=1	MLP43_ARATH	ITFK	NLITFK
	Q9SSK5	MLP-like protein 43 OS=Arabidopsis thaliana OX=3702 GN=MLP43 PE=1 SV=1	MLP43_ARATH	IWK	VGSIVIWK	[65-67]
	Q9SSK5	MLP-like protein 43 OS=Arabidopsis thaliana OX=3702 GN=MLP43 PE=1 SV=1	MLP43_ARATH	LETEVEIK	LETEVEIK
	Q9SSK5	MLP-like protein 43 OS=Arabidopsis thaliana OX=3702 GN=MLP43 PE=1 SV=1	MLP43_ARATH	NKIEAVD	NKIEAVDPEK
	Q9SSK5	MLP-like protein 43 OS=Arabidopsis thaliana OX=3702 GN=MLP43 PE=1 SV=1	MLP43_ARATH	NKIEAVDPEK	NKIEAVDPEK
	Q9SSK5	MLP-like protein 43 OS=Arabidopsis thaliana OX=3702 GN=MLP43 PE=1 SV=1	MLP43_ARATH	NLITFK	NLITFK
	Q9SSK5	MLP-like protein 43 OS=Arabidopsis thaliana OX=3702 GN=MLP43 PE=1 SV=1	MLP43_ARATH	SIVIWK	VGSIVIWK
	Q9SSK5	MLP-like protein 43 OS=Arabidopsis thaliana OX=3702 GN=MLP43 PE=1 SV=1	MLP43_ARATH	TEVEIK	LETEVEIK
	Q9SSK5	MLP-like protein 43 OS=Arabidopsis thaliana OX=3702 GN=MLP43 PE=1 SV=1	MLP43_ARATH	TFK	NLITFK
	Q9SSK5	MLP-like protein 43 OS=Arabidopsis thaliana OX=3702 GN=MLP43 PE=1 SV=1	MLP43_ARATH	VGSIVIWK	VGSIVIWK
	Q9SSK5	MLP-like protein 43 OS=Arabidopsis thaliana OX=3702 GN=MLP43 PE=1 SV=1	MLP43_ARATH	VLEGDLMNEYK	VLEGDLMNEYK
	Q9SSK5	MLP-like protein 43 OS=Arabidopsis thaliana OX=3702 GN=MLP43 PE=1 SV=1	MLP43_ARATH	QGESGSIAHWHLEYEK	QGESGSIAHWHLEYEK
	Q9SSK5	MLP-like protein 43 OS=Arabidopsis thaliana OX=3702 GN=MLP43 PE=1 SV=1	MLP43_ARATH	IHGCELHEGDWGK	IHGCELHEGDWGK
	Q9SSK5	MLP-like protein 43 OS=Arabidopsis thaliana OX=3702 GN=MLP43 PE=1 SV=1	MLP43_ARATH	SFAFTLQVTPK	SFAFTLQVTPK
	Q9SSK5	MLP-like protein 43 OS=Arabidopsis thaliana OX=3702 GN=MLP43 PE=1 SV=1	MLP43_ARATH	ISEEVAHPETLLQFCVEISK	ISEEVAHPETLLQFCVEISK
	Q9SSK5	MLP-like protein 43 OS=Arabidopsis thaliana OX=3702 GN=MLP43 PE=1 SV=1	MLP43_ARATH	ISEEVAHPETLLQFCVEISKEIDEHLLAEE	ISEEVAHPETLLQFCVEISKEIDEHLLAEE
	Q9SSK5	MLP-like protein 43 OS=Arabidopsis thaliana OX=3702 GN=MLP43 PE=1 SV=1	MLP43_ARATH	ATPDKIHGCELHEGDWGK	ATPDKIHGCELHEGDWGK
	Q9SSK5	MLP-like protein 43 OS=Arabidopsis thaliana OX=3702 GN=MLP43 PE=1 SV=1	MLP43_ARATH	IHGCELHEGDWGKVGSIVIWKYVHDGK	IHGCELHEGDWGKVGSIVIWKYVHDGK	[68-70]
	Q9SSK5	MLP-like protein 43 OS=Arabidopsis thaliana OX=3702 GN=MLP43 PE=1 SV=1	MLP43_ARATH	VIWK	VGSIVIWK
	Q9SSK5	MLP-like protein 43 OS=Arabidopsis thaliana OX=3702 GN=MLP43 PE=1 SV=1	MLP43_ARATH	LMNEYK	VLEGDLMNEYK
	Q9SSK5	MLP-like protein 43 OS=Arabidopsis thaliana OX=3702 GN=MLP43 PE=1 SV=1	MLP43_ARATH	WGK	IHGCELHEGDWGK
	Q9SSK5	MLP-like protein 43 OS=Arabidopsis thaliana OX=3702 GN=MLP43 PE=1 SV=1	MLP43_ARATH	VGSI	VGSIVIWK
	Q9SSK5	MLP-like protein 43 OS=Arabidopsis thaliana OX=3702 GN=MLP43 PE=1 SV=1	MLP43_ARATH	IEAVDPEKNLITFKVLEGDLMNEYK	IEAVDPEKNLITFKVLEGDLMNEYK
	Q9SSK5	MLP-like protein 43 OS=Arabidopsis thaliana OX=3702 GN=MLP43 PE=1 SV=1	MLP43_ARATH	LEGDLMNEYK	VLEGDLMNEYK
	Q9SSK5	MLP-like protein 43 OS=Arabidopsis thaliana OX=3702 GN=MLP43 PE=1 SV=1	MLP43_ARATH	TLQVTPK	SFAFTLQVTPK
	Q9SSK5	MLP-like protein 43 OS=Arabidopsis thaliana OX=3702 GN=MLP43 PE=1 SV=1	MLP43_ARATH	VLEGDLMNE	VLEGDLMNEYK
AT1G78570	Q9SYM5	Trifunctional UDP-glucose 4_6-dehydratase/UDP-4-keto-6-deoxy-D-glucose 3_5-epimerase/UDP-4-keto-L-rhamnose-reductase RHM1 OS=Arabidopsis thaliana OX=3702 GN=RHM1 PE=1 SV=1	RHM1_ARATH	cytosol	UDP-beta-L-rhamnose biosynthesis	[2,46,63,64]
				peptide.seq	peptide.OriginatingSeq
	Q9SYM5	Trifunctional UDP-glucose 4_6-dehydratase/UDP-4-keto-6-deoxy-D-glucose 3_5-epimerase/UDP-4-keto-L-rhamnose-reductase RHM1 OS=Arabidopsis thaliana OX=3702 GN=RHM1 PE=1 SV=1	RHM1_ARATH	TMDWYTQNPEWWGDVSGALLPHPR	TMDWYTQNPEWWGDVSGALLPHPR
	Q9SYM5	Trifunctional UDP-glucose 4_6-dehydratase/UDP-4-keto-6-deoxy-D-glucose 3_5-epimerase/UDP-4-keto-L-rhamnose-reductase RHM1 OS=Arabidopsis thaliana OX=3702 GN=RHM1 PE=1 SV=1	RHM1_ARATH	VVNIPNSMTVLDELLPISIEMAK	VVNIPNSMTVLDELLPISIEMAK
	Q9SYM5	Trifunctional UDP-glucose 4_6-dehydratase/UDP-4-keto-6-deoxy-D-glucose 3_5-epimerase/UDP-4-keto-L-rhamnose-reductase RHM1 OS=Arabidopsis thaliana OX=3702 GN=RHM1 PE=1 SV=1	RHM1_ARATH	VVNIPNSMTVLDELLPISIEMAKR	VVNIPNSMTVLDELLPISIEMAKR
	Q9SYM5	Trifunctional UDP-glucose 4_6-dehydratase/UDP-4-keto-6-deoxy-D-glucose 3_5-epimerase/UDP-4-keto-L-rhamnose-reductase RHM1 OS=Arabidopsis thaliana OX=3702 GN=RHM1 PE=1 SV=1	RHM1_ARATH	EHGLLMMNFATGCIFEYDDK	EHGLLMMNFATGCIFEYDDK
	Q9SYM5	Trifunctional UDP-glucose 4_6-dehydratase/UDP-4-keto-6-deoxy-D-glucose 3_5-epimerase/UDP-4-keto-L-rhamnose-reductase RHM1 OS=Arabidopsis thaliana OX=3702 GN=RHM1 PE=1 SV=1	RHM1_ARATH	EEDTPNFTGSFYSKTK	EEDTPNFTGSFYSKTK
	Q9SYM5	Trifunctional UDP-glucose 4_6-dehydratase/UDP-4-keto-6-deoxy-D-glucose 3_5-epimerase/UDP-4-keto-L-rhamnose-reductase RHM1 OS=Arabidopsis thaliana OX=3702 GN=RHM1 PE=1 SV=1	RHM1_ARATH	SNNEMDASKLKK	SNNEMDASKLKK
	Q9SYM5	Trifunctional UDP-glucose 4_6-dehydratase/UDP-4-keto-6-deoxy-D-glucose 3_5-epimerase/UDP-4-keto-L-rhamnose-reductase RHM1 OS=Arabidopsis thaliana OX=3702 GN=RHM1 PE=1 SV=1	RHM1_ARATH	WANFTLEEQAK	WANFTLEEQAK
	Q9SYM5	Trifunctional UDP-glucose 4_6-dehydratase/UDP-4-keto-6-deoxy-D-glucose 3_5-epimerase/UDP-4-keto-L-rhamnose-reductase RHM1 OS=Arabidopsis thaliana OX=3702 GN=RHM1 PE=1 SV=1	RHM1_ARATH	LDYCSNLK	LDYCSNLK
	Q9SYM5	Trifunctional UDP-glucose 4_6-dehydratase/UDP-4-keto-6-deoxy-D-glucose 3_5-epimerase/UDP-4-keto-L-rhamnose-reductase RHM1 OS=Arabidopsis thaliana OX=3702 GN=RHM1 PE=1 SV=1	RHM1_ARATH	AMVEELLKEYDNVCTLR	AMVEELLKEYDNVCTLR
	Q9SYM5	Trifunctional UDP-glucose 4_6-dehydratase/UDP-4-keto-6-deoxy-D-glucose 3_5-epimerase/UDP-4-keto-L-rhamnose-reductase RHM1 OS=Arabidopsis thaliana OX=3702 GN=RHM1 PE=1 SV=1	RHM1_ARATH	GEVGHVYNIGTK	GEVGHVYNIGTK
	Q9SYM5	Trifunctional UDP-glucose 4_6-dehydratase/UDP-4-keto-6-deoxy-D-glucose 3_5-epimerase/UDP-4-keto-L-rhamnose-reductase RHM1 OS=Arabidopsis thaliana OX=3702 GN=RHM1 PE=1 SV=1	RHM1_ARATH	HFDGSEDNSLAATLSEKPSQTHMVVPSQR	HFDGSEDNSLAATLSEKPSQTHMVVPSQR
	Q9SYM5	Trifunctional UDP-glucose 4_6-dehydratase/UDP-4-keto-6-deoxy-D-glucose 3_5-epimerase/UDP-4-keto-L-rhamnose-reductase RHM1 OS=Arabidopsis thaliana OX=3702 GN=RHM1 PE=1 SV=1	RHM1_ARATH	TGWIGGLLGKICDK	TGWIGGLLGKICDK
	Q9SYM5	Trifunctional UDP-glucose 4_6-dehydratase/UDP-4-keto-6-deoxy-D-glucose 3_5-epimerase/UDP-4-keto-L-rhamnose-reductase RHM1 OS=Arabidopsis thaliana OX=3702 GN=RHM1 PE=1 SV=1	RHM1_ARATH	ICDKQGIAYEYGK	ICDKQGIAYEYGK
	Q9SYM5	Trifunctional UDP-glucose 4_6-dehydratase/UDP-4-keto-6-deoxy-D-glucose 3_5-epimerase/UDP-4-keto-L-rhamnose-reductase RHM1 OS=Arabidopsis thaliana OX=3702 GN=RHM1 PE=1 SV=1	RHM1_ARATH	MPISSDLNNPR	MPISSDLNNPR
AT4G29040	Q9SZD4	26S proteasome regulatory subunit 4 homolog A OS=Arabidopsis thaliana OX=3702 GN=RPT2A PE=1 SV=1	PRS4A_ARATH	nucleus, p-body	Protease, stress response	[65-67]
				peptide.seq	peptide.OriginatingSeq
	Q9SZD4	26S proteasome regulatory subunit 4 homolog A OS=Arabidopsis thaliana OX=3702 GN=RPT2A PE=1 SV=1	PRS4A_ARATH	TMLELLNQLDGFDSR	TMLELLNQLDGFDSR
	Q9SZD4	26S proteasome regulatory subunit 4 homolog A OS=Arabidopsis thaliana OX=3702 GN=RPT2A PE=1 SV=1	PRS4A_ARATH	VLSVVGILQDEVDPMVSVMK	VLSVVGILQDEVDPMVSVMK
	Q9SZD4	26S proteasome regulatory subunit 4 homolog A OS=Arabidopsis thaliana OX=3702 GN=RPT2A PE=1 SV=1	PRS4A_ARATH	IKDYLLMEEEFVANQER	IKDYLLMEEEFVANQER
	Q9SZD4	26S proteasome regulatory subunit 4 homolog A OS=Arabidopsis thaliana OX=3702 GN=RPT2A PE=1 SV=1	PRS4A_ARATH	KEGVPEGLYM	KEGVPEGLYM
	Q9SZD4	26S proteasome regulatory subunit 4 homolog A OS=Arabidopsis thaliana OX=3702 GN=RPT2A PE=1 SV=1	PRS4A_ARATH	EAVELPLTHPELYEDIGIKPPK	EAVELPLTHPELYEDIGIKPPK
	Q9SZD4	26S proteasome regulatory subunit 4 homolog A OS=Arabidopsis thaliana OX=3702 GN=RPT2A PE=1 SV=1	PRS4A_ARATH	EIQRTMLELLNQLDGFDSR	EIQRTMLELLNQLDGFDSR
	Q9SZD4	26S proteasome regulatory subunit 4 homolog A OS=Arabidopsis thaliana OX=3702 GN=RPT2A PE=1 SV=1	PRS4A_ARATH	VLSVV	VLSVVGILQDEVDPMVSVMK
	Q9SZD4	26S proteasome regulatory subunit 4 homolog A OS=Arabidopsis thaliana OX=3702 GN=RPT2A PE=1 SV=1	PRS4A_ARATH	DPMVSVMK	VLSVVGILQDEVDPMVSVMK
	Q9SZD4	26S proteasome regulatory subunit 4 homolog A OS=Arabidopsis thaliana OX=3702 GN=RPT2A PE=1 SV=1	PRS4A_ARATH	PMVSVMK	VLSVVGILQDEVDPMVSVMK
	Q9SZD4	26S proteasome regulatory subunit 4 homolog A OS=Arabidopsis thaliana OX=3702 GN=RPT2A PE=1 SV=1	PRS4A_ARATH	FEPAAPPAR	FEPAAPPAR
	Q9SZD4	26S proteasome regulatory subunit 4 homolog A OS=Arabidopsis thaliana OX=3702 GN=RPT2A PE=1 SV=1	PRS4A_ARATH	AVANSTSATFLR	AVANSTSATFLR
	Q9SZD4	26S proteasome regulatory subunit 4 homolog A OS=Arabidopsis thaliana OX=3702 GN=RPT2A PE=1 SV=1	PRS4A_ARATH	APLESYADIGGLEAQIQEIK	APLESYADIGGLEAQIQEIK
	Q9SZD4	26S proteasome regulatory subunit 4 homolog A OS=Arabidopsis thaliana OX=3702 GN=RPT2A PE=1 SV=1	PRS4A_ARATH	GQGPSGGLNR	GQGPSGGLNR
	Q9SZD4	26S proteasome regulatory subunit 4 homolog A OS=Arabidopsis thaliana OX=3702 GN=RPT2A PE=1 SV=1	PRS4A_ARATH	PPAR	FEPAAPPAR
AT5G09660	Q9ZP05	Malate dehydrogenase 2_ peroxisomal OS=Arabidopsis thaliana OX=3702 GN=PMDH2 PE=1 SV=1	MDHX2_ARATH	peroxisome	redox homeostasis, interconversion of malate and oxaloacetate	[71-73]
				peptide.seq	peptide.OriginatingSeq
	Q9ZP05	Malate dehydrogenase 2_ peroxisomal OS=Arabidopsis thaliana OX=3702 GN=PMDH2 PE=1 SV=1	MDHX2_ARATH	AGAGSATLSMAYAAAK	AGAGSATLSMAYAAAK
	Q9ZP05	Malate dehydrogenase 2_ peroxisomal OS=Arabidopsis thaliana OX=3702 GN=PMDH2 PE=1 SV=1	MDHX2_ARATH	ANTFVAEVLGLDPR	ANTFVAEVLGLDPR
	Q9ZP05	Malate dehydrogenase 2_ peroxisomal OS=Arabidopsis thaliana OX=3702 GN=PMDH2 PE=1 SV=1	MDHX2_ARATH	IQNGGTEVVEAK	IQNGGTEVVEAK
	Q9ZP05	Malate dehydrogenase 2_ peroxisomal OS=Arabidopsis thaliana OX=3702 GN=PMDH2 PE=1 SV=1	MDHX2_ARATH	IQNGGTEVVEAKAGA	IQNGGTEVVEAKAGAGSATLSMAYAAAKFADACLR
	Q9ZP05	Malate dehydrogenase 2_ peroxisomal OS=Arabidopsis thaliana OX=3702 GN=PMDH2 PE=1 SV=1	MDHX2_ARATH	IQNGGTEVVEAKAGAGSATLSMAYAAAKFADACLR	IQNGGTEVVEAKAGAGSATLSMAYAAAKFADACLR
	Q9ZP05	Malate dehydrogenase 2_ peroxisomal OS=Arabidopsis thaliana OX=3702 GN=PMDH2 PE=1 SV=1	MDHX2_ARATH	ISAHLTPQMEAKNSVIGRENCR	ISAHLTPQMEAKNSVIGRENCR
	Q9ZP05	Malate dehydrogenase 2_ peroxisomal OS=Arabidopsis thaliana OX=3702 GN=PMDH2 PE=1 SV=1	MDHX2_ARATH	PAGIPR	QLEDALTGMDLVIIPAGIPR
	Q9ZP05	Malate dehydrogenase 2_ peroxisomal OS=Arabidopsis thaliana OX=3702 GN=PMDH2 PE=1 SV=1	MDHX2_ARATH	QLEDALTGMDLVIIPAGIPR	QLEDALTGMDLVIIPAGIPR
	Q9ZP05	Malate dehydrogenase 2_ peroxisomal OS=Arabidopsis thaliana OX=3702 GN=PMDH2 PE=1 SV=1	MDHX2_ARATH	TGAEEVYQLGPLNEYER	TGAEEVYQLGPLNEYER
	Q9ZP05	Malate dehydrogenase 2_ peroxisomal OS=Arabidopsis thaliana OX=3702 GN=PMDH2 PE=1 SV=1	MDHX2_ARATH	MNPLVSLLHLYDVVNAPGVTADVSHMDTGAVVR	MNPLVSLLHLYDVVNAPGVTADVSHMDTGAVVR
	Q9ZP05	Malate dehydrogenase 2_ peroxisomal OS=Arabidopsis thaliana OX=3702 GN=PMDH2 PE=1 SV=1	MDHX2_ARATH	TLCEGVAK	TLCEGVAK
	Q9ZP05	Malate dehydrogenase 2_ peroxisomal OS=Arabidopsis thaliana OX=3702 GN=PMDH2 PE=1 SV=1	MDHX2_ARATH	ISAHLTPQMEAK	ISAHLTPQMEAK
	Q9ZP05	Malate dehydrogenase 2_ peroxisomal OS=Arabidopsis thaliana OX=3702 GN=PMDH2 PE=1 SV=1	MDHX2_ARATH	EVDVPVVGGHAGVTILPLLSQVKPPSSFTPQEIEYLTNR	EVDVPVVGGHAGVTILPLLSQVKPPSSFTPQEIEYLTNR
	Q9ZP05	Malate dehydrogenase 2_ peroxisomal OS=Arabidopsis thaliana OX=3702 GN=PMDH2 PE=1 SV=1	MDHX2_ARATH	AKDELAGSIQK	AKDELAGSIQK
	Q9ZP05	Malate dehydrogenase 2_ peroxisomal OS=Arabidopsis thaliana OX=3702 GN=PMDH2 PE=1 SV=1	MDHX2_ARATH	GDANVVECSFVASQVTELAFFATK	GDANVVECSFVASQVTELAFFATK
	Q9ZP05	Malate dehydrogenase 2_ peroxisomal OS=Arabidopsis thaliana OX=3702 GN=PMDH2 PE=1 SV=1	MDHX2_ARATH	IQNGGTEVVEAKAGAGSATLSMAYAAAK	IQNGGTEVVEAKAGAGSATLSMAYAAAK
	Q9ZP05	Malate dehydrogenase 2_ peroxisomal OS=Arabidopsis thaliana OX=3702 GN=PMDH2 PE=1 SV=1	MDHX2_ARATH	GLRGDANVVECSFVASQVTELAFFATK	GLRGDANVVECSFVASQVTELAFFATK
	Q9ZP05	Malate dehydrogenase 2_ peroxisomal OS=Arabidopsis thaliana OX=3702 GN=PMDH2 PE=1 SV=1	MDHX2_ARATH	GLRGDANVVECSFVA	GLRGDANVVECSFVASQVTELAFFATK
	Q9ZP05	Malate dehydrogenase 2_ peroxisomal OS=Arabidopsis thaliana OX=3702 GN=PMDH2 PE=1 SV=1	MDHX2_ARATH	IQNGGTEVVEAKAGAGSATLSMAY	IQNGGTEVVEAKAGAGSATLSMAYAAAK
	Q9ZP05	Malate dehydrogenase 2_ peroxisomal OS=Arabidopsis thaliana OX=3702 GN=PMDH2 PE=1 SV=1	MDHX2_ARATH	GSATLSMAYAAAK	IQNGGTEVVEAKAGAGSATLSMAYAAAK
	Q9ZP05	Malate dehydrogenase 2_ peroxisomal OS=Arabidopsis thaliana OX=3702 GN=PMDH2 PE=1 SV=1	MDHX2_ARATH	DELAGSIQK	DELAGSIQK
	Q9ZP05	Malate dehydrogenase 2_ peroxisomal OS=Arabidopsis thaliana OX=3702 GN=PMDH2 PE=1 SV=1	MDHX2_ARATH	CCPNAIVNLISNPVNSTVPIAAEVFKK	CCPNAIVNLISNPVNSTVPIAAEVFKK
	Q9ZP05	Malate dehydrogenase 2_ peroxisomal OS=Arabidopsis thaliana OX=3702 GN=PMDH2 PE=1 SV=1	MDHX2_ARATH	GDANVVECSFVASQVTELAFFATKVR	GDANVVECSFVASQVTELAFFATKVR
	Q9ZP05	Malate dehydrogenase 2_ peroxisomal OS=Arabidopsis thaliana OX=3702 GN=PMDH2 PE=1 SV=1	MDHX2_ARATH	VAILGAAGGIGQSLSLLMK	VAILGAAGGIGQSLSLLMK
	Q9ZP05	Malate dehydrogenase 2_ peroxisomal OS=Arabidopsis thaliana OX=3702 GN=PMDH2 PE=1 SV=1	MDHX2_ARATH	GLDPR	ANTFVAEVLGLDPR
	Q9ZP05	Malate dehydrogenase 2_ peroxisomal OS=Arabidopsis thaliana OX=3702 GN=PMDH2 PE=1 SV=1	MDHX2_ARATH	LGLDPR	ANTFVAEVLGLDPR
	Q9ZP05	Malate dehydrogenase 2_ peroxisomal OS=Arabidopsis thaliana OX=3702 GN=PMDH2 PE=1 SV=1	MDHX2_ARATH	IQNGGTEVVE	IQNGGTEVVEAK
	Q9ZP05	Malate dehydrogenase 2_ peroxisomal OS=Arabidopsis thaliana OX=3702 GN=PMDH2 PE=1 SV=1	MDHX2_ARATH	PGVTADVSHMDTGAVVR	MNPLVSLLHLYDVVNAPGVTADVSHMDTGAVVR
	Q9ZP05	Malate dehydrogenase 2_ peroxisomal OS=Arabidopsis thaliana OX=3702 GN=PMDH2 PE=1 SV=1	MDHX2_ARATH	GGNPGFK	GGNPGFK
	Q9ZP05	Malate dehydrogenase 2_ peroxisomal OS=Arabidopsis thaliana OX=3702 GN=PMDH2 PE=1 SV=1	MDHX2_ARATH	CCPNAIVNLISNPVNSTVPIAAEVFK	CCPNAIVNLISNPVNSTVPIAAEVFK
	Q9ZP05	Malate dehydrogenase 2_ peroxisomal OS=Arabidopsis thaliana OX=3702 GN=PMDH2 PE=1 SV=1	MDHX2_ARATH	AGAGSATLSMAYAAAKFADACLR	AGAGSATLSMAYAAAKFADACLR
	Q9ZP05	Malate dehydrogenase 2_ peroxisomal OS=Arabidopsis thaliana OX=3702 GN=PMDH2 PE=1 SV=1	MDHX2_ARATH	QLEDALTGMDLVI	QLEDALTGMDLVIIPAGIPR

## Sheet: WT e2
AGI	protein.Accession	protein.Description	protein.Entry	Localisation	Function	reference
AT4G17090	O23553	Beta-amylase 3_ chloroplastic OS=Arabidopsis thaliana OX=3702 GN=BAM3 PE=1 SV=3	BAM3_ARATH	chloroplast	stress resistance, starch degradation	[74,75]
				peptide.seq	peptide.OriginatingSeq
	O23553	Beta-amylase 3_ chloroplastic OS=Arabidopsis thaliana OX=3702 GN=BAM3 PE=1 SV=3	BAM3_ARATH	LFEGQNWQQLVEFVK	LFEGQNWQQLVEFVK
	O23553	Beta-amylase 3_ chloroplastic OS=Arabidopsis thaliana OX=3702 GN=BAM3 PE=1 SV=3	BAM3_ARATH	TPIQVYSDFMR	TPIQVYSDFMR
	O23553	Beta-amylase 3_ chloroplastic OS=Arabidopsis thaliana OX=3702 GN=BAM3 PE=1 SV=3	BAM3_ARATH	NDASVPVFVMLPLDTVTMSGHLNKPR	NDASVPVFVMLPLDTVTMSGHLNKPR
	O23553	Beta-amylase 3_ chloroplastic OS=Arabidopsis thaliana OX=3702 GN=BAM3 PE=1 SV=3	BAM3_ARATH	QAGTELAGENALER	QAGTELAGENALER
	O23553	Beta-amylase 3_ chloroplastic OS=Arabidopsis thaliana OX=3702 GN=BAM3 PE=1 SV=3	BAM3_ARATH	DGPMNYNWEGYAELIQMVQK	DGPMNYNWEGYAELIQMVQK
	O23553	Beta-amylase 3_ chloroplastic OS=Arabidopsis thaliana OX=3702 GN=BAM3 PE=1 SV=3	BAM3_ARATH	YDSSAFGQVVATNR	YDSSAFGQVVATNR
	O23553	Beta-amylase 3_ chloroplastic OS=Arabidopsis thaliana OX=3702 GN=BAM3 PE=1 SV=3	BAM3_ARATH	GAGVEGVMVDAWWGLVEK	GAGVEGVMVDAWWGLVEK
	O23553	Beta-amylase 3_ chloroplastic OS=Arabidopsis thaliana OX=3702 GN=BAM3 PE=1 SV=3	BAM3_ARATH	HGVVLNFTCMEMKDGEQPEHANCSPEGLVK	HGVVLNFTCMEMKDGEQPEHANCSPEGLVK
	O23553	Beta-amylase 3_ chloroplastic OS=Arabidopsis thaliana OX=3702 GN=BAM3 PE=1 SV=3	BAM3_ARATH	RNPEYISLGCDSVPVLR	RNPEYISLGCDSVPVLR
	O23553	Beta-amylase 3_ chloroplastic OS=Arabidopsis thaliana OX=3702 GN=BAM3 PE=1 SV=3	BAM3_ARATH	PVLR	RNPEYISLGCDSVPVLR
	O23553	Beta-amylase 3_ chloroplastic OS=Arabidopsis thaliana OX=3702 GN=BAM3 PE=1 SV=3	BAM3_ARATH	NDASV	NDASVPVFVMLPLDTVTMSGHLNKPR
	O23553	Beta-amylase 3_ chloroplastic OS=Arabidopsis thaliana OX=3702 GN=BAM3 PE=1 SV=3	BAM3_ARATH	SHAAELTAGYYNTR	SHAAELTAGYYNTR
	O23553	Beta-amylase 3_ chloroplastic OS=Arabidopsis thaliana OX=3702 GN=BAM3 PE=1 SV=3	BAM3_ARATH	LHVLSYPHSK	LHVLSYPHSK
	O23553	Beta-amylase 3_ chloroplastic OS=Arabidopsis thaliana OX=3702 GN=BAM3 PE=1 SV=3	BAM3_ARATH	GIFQGSGAK	GIFQGSGAK
	O23553	Beta-amylase 3_ chloroplastic OS=Arabidopsis thaliana OX=3702 GN=BAM3 PE=1 SV=3	BAM3_ARATH	FFMEWYSGKLLEHGDQLLSSAK	FFMEWYSGKLLEHGDQLLSSAK
	O23553	Beta-amylase 3_ chloroplastic OS=Arabidopsis thaliana OX=3702 GN=BAM3 PE=1 SV=3	BAM3_ARATH	SSLQAYAESIGK	SSLQAYAESIGK
	O23553	Beta-amylase 3_ chloroplastic OS=Arabidopsis thaliana OX=3702 GN=BAM3 PE=1 SV=3	BAM3_ARATH	LLEHGDQLLSSAK	LLEHGDQLLSSAK
	O23553	Beta-amylase 3_ chloroplastic OS=Arabidopsis thaliana OX=3702 GN=BAM3 PE=1 SV=3	BAM3_ARATH	NHDGYLPIAK	NHDGYLPIAK
	O23553	Beta-amylase 3_ chloroplastic OS=Arabidopsis thaliana OX=3702 GN=BAM3 PE=1 SV=3	BAM3_ARATH	NLPEDTEFFR	NLPEDTEFFR
	O23553	Beta-amylase 3_ chloroplastic OS=Arabidopsis thaliana OX=3702 GN=BAM3 PE=1 SV=3	BAM3_ARATH	MFNKHGVVLNFTCMEMK	MFNKHGVVLNFTCMEMK
	O23553	Beta-amylase 3_ chloroplastic OS=Arabidopsis thaliana OX=3702 GN=BAM3 PE=1 SV=3	BAM3_ARATH	SSLQAYAESIGKTNWGTSGPHDAGEYK	SSLQAYAESIGKTNWGTSGPHDAGEYK
	O23553	Beta-amylase 3_ chloroplastic OS=Arabidopsis thaliana OX=3702 GN=BAM3 PE=1 SV=3	BAM3_ARATH	PEDTEFFR	NLPEDTEFFR
	O23553	Beta-amylase 3_ chloroplastic OS=Arabidopsis thaliana OX=3702 GN=BAM3 PE=1 SV=3	BAM3_ARATH	GYYNTR	SHAAELTAGYYNTR
	O23553	Beta-amylase 3_ chloroplastic OS=Arabidopsis thaliana OX=3702 GN=BAM3 PE=1 SV=3	BAM3_ARATH	AYAESIGK	SSLQAYAESIGK
	O23553	Beta-amylase 3_ chloroplastic OS=Arabidopsis thaliana OX=3702 GN=BAM3 PE=1 SV=3	BAM3_ARATH	SHAAELTAGY	SHAAELTAGYYNTR
	O23553	Beta-amylase 3_ chloroplastic OS=Arabidopsis thaliana OX=3702 GN=BAM3 PE=1 SV=3	BAM3_ARATH	AGENALER	QAGTELAGENALER
	O23553	Beta-amylase 3_ chloroplastic OS=Arabidopsis thaliana OX=3702 GN=BAM3 PE=1 SV=3	BAM3_ARATH	FPGIGEFQCYDK	FPGIGEFQCYDK
	O23553	Beta-amylase 3_ chloroplastic OS=Arabidopsis thaliana OX=3702 GN=BAM3 PE=1 SV=3	BAM3_ARATH	NPEYISLGCDSVPVLRGR	NPEYISLGCDSVPVLRGR
	O23553	Beta-amylase 3_ chloroplastic OS=Arabidopsis thaliana OX=3702 GN=BAM3 PE=1 SV=3	BAM3_ARATH	FFMEWYSGKLLEHGDQLLSSAKGIFQGSGAK	FFMEWYSGKLLEHGDQLLSSAKGIFQGSGAK
	O23553	Beta-amylase 3_ chloroplastic OS=Arabidopsis thaliana OX=3702 GN=BAM3 PE=1 SV=3	BAM3_ARATH	AMNASLMALKGAGVEGVMVDAWWGLVEK	AMNASLMALKGAGVEGVMVDAWWGLVEK
	O23553	Beta-amylase 3_ chloroplastic OS=Arabidopsis thaliana OX=3702 GN=BAM3 PE=1 SV=3	BAM3_ARATH	MELTLNSSSSLIKRK	MELTLNSSSSLIKRK
	O23553	Beta-amylase 3_ chloroplastic OS=Arabidopsis thaliana OX=3702 GN=BAM3 PE=1 SV=3	BAM3_ARATH	NDASVPVFVMLPLDTVTMSGHLNKPRAMNASLMALK	NDASVPVFVMLPLDTVTMSGHLNKPRAMNASLMALK
	O23553	Beta-amylase 3_ chloroplastic OS=Arabidopsis thaliana OX=3702 GN=BAM3 PE=1 SV=3	BAM3_ARATH	NDASVPVF	NDASVPVFVMLPLDTVTMSGHLNKPR
	O23553	Beta-amylase 3_ chloroplastic OS=Arabidopsis thaliana OX=3702 GN=BAM3 PE=1 SV=3	BAM3_ARATH	QAYAESIGK	SSLQAYAESIGK
	O23553	Beta-amylase 3_ chloroplastic OS=Arabidopsis thaliana OX=3702 GN=BAM3 PE=1 SV=3	BAM3_ARATH	ELAGENALER	QAGTELAGENALER
	O23553	Beta-amylase 3_ chloroplastic OS=Arabidopsis thaliana OX=3702 GN=BAM3 PE=1 SV=3	BAM3_ARATH	NDAS	NDASVPVFVMLPLDTVTMSGHLNKPR
	O23553	Beta-amylase 3_ chloroplastic OS=Arabidopsis thaliana OX=3702 GN=BAM3 PE=1 SV=3	BAM3_ARATH	TFTPEGETLEK	TFTPEGETLEK
	O23553	Beta-amylase 3_ chloroplastic OS=Arabidopsis thaliana OX=3702 GN=BAM3 PE=1 SV=3	BAM3_ARATH	MELTLNSSSSLIK	MELTLNSSSSLIK
	O23553	Beta-amylase 3_ chloroplastic OS=Arabidopsis thaliana OX=3702 GN=BAM3 PE=1 SV=3	BAM3_ARATH	GKIAENVEEAALV	GKIAENVEEAALV
	O23553	Beta-amylase 3_ chloroplastic OS=Arabidopsis thaliana OX=3702 GN=BAM3 PE=1 SV=3	BAM3_ARATH	YDSSAFGQVVATNRSDSGNGLTAFTYLR	YDSSAFGQVVATNRSDSGNGLTAFTYLR
	O23553	Beta-amylase 3_ chloroplastic OS=Arabidopsis thaliana OX=3702 GN=BAM3 PE=1 SV=3	BAM3_ARATH	GIFQGSGAKLSGK	GIFQGSGAKLSGK
	O23553	Beta-amylase 3_ chloroplastic OS=Arabidopsis thaliana OX=3702 GN=BAM3 PE=1 SV=3	BAM3_ARATH	YPSYPESNGTWRFPGIGEFQCYDK	YPSYPESNGTWRFPGIGEFQCYDK
	O23553	Beta-amylase 3_ chloroplastic OS=Arabidopsis thaliana OX=3702 GN=BAM3 PE=1 SV=3	BAM3_ARATH	NHDGYLPIAKMFNK	NHDGYLPIAKMFNK
	O23553	Beta-amylase 3_ chloroplastic OS=Arabidopsis thaliana OX=3702 GN=BAM3 PE=1 SV=3	BAM3_ARATH	SFRERFEGYIGGVIAEIQVGMGPCGELR	SFRERFEGYIGGVIAEIQVGMGPCGELR
	O23553	Beta-amylase 3_ chloroplastic OS=Arabidopsis thaliana OX=3702 GN=BAM3 PE=1 SV=3	BAM3_ARATH	GKIAENVEE	GKIAENVEEAALV
AT2G34470	O64700	Urease accessory protein G OS=Arabidopsis thaliana OX=3702 GN=UREG PE=2 SV=1	UREG_ARATH	cytosol	nitrogen compound metabolic process	[2,76]
				peptide.seq	peptide.OriginatingSeq
	O64700	Urease accessory protein G OS=Arabidopsis thaliana OX=3702 GN=UREG PE=2 SV=1	UREG_ARATH	EDISINLGPLEELSNLFK	EDISINLGPLEELSNLFK
	O64700	Urease accessory protein G OS=Arabidopsis thaliana OX=3702 GN=UREG PE=2 SV=1	UREG_ARATH	AFTVGIGGPVGTGK	AFTVGIGGPVGTGK
	O64700	Urease accessory protein G OS=Arabidopsis thaliana OX=3702 GN=UREG PE=2 SV=1	UREG_ARATH	TDLAAAVGADLSVMER	TDLAAAVGADLSVMER
	O64700	Urease accessory protein G OS=Arabidopsis thaliana OX=3702 GN=UREG PE=2 SV=1	UREG_ARATH	ELADYIIYIIDVSAGDK	ELADYIIYIIDVSAGDK
	O64700	Urease accessory protein G OS=Arabidopsis thaliana OX=3702 GN=UREG PE=2 SV=1	UREG_ARATH	EDGEFLVK	EDGEFLVK
	O64700	Urease accessory protein G OS=Arabidopsis thaliana OX=3702 GN=UREG PE=2 SV=1	UREG_ARATH	ELADYIIYIIDVSAGDKIPR	ELADYIIYIIDVSAGDKIPR
	O64700	Urease accessory protein G OS=Arabidopsis thaliana OX=3702 GN=UREG PE=2 SV=1	UREG_ARATH	EDISINLGPLEELSNLFKADLLLCESGGDNLAANFSR	EDISINLGPLEELSNLFKADLLLCESGGDNLAANFSR
	O64700	Urease accessory protein G OS=Arabidopsis thaliana OX=3702 GN=UREG PE=2 SV=1	UREG_ARATH	AAVGADLSVMER	TDLAAAVGADLSVMER
	O64700	Urease accessory protein G OS=Arabidopsis thaliana OX=3702 GN=UREG PE=2 SV=1	UREG_ARATH	GPLEELSNLFK	EDISINLGPLEELSNLFK
	O64700	Urease accessory protein G OS=Arabidopsis thaliana OX=3702 GN=UREG PE=2 SV=1	UREG_ARATH	PLEELSNLFK	EDISINLGPLEELSNLFK
	O64700	Urease accessory protein G OS=Arabidopsis thaliana OX=3702 GN=UREG PE=2 SV=1	UREG_ARATH	ELAD	ELADYIIYIIDVSAGDKIPR
	O64700	Urease accessory protein G OS=Arabidopsis thaliana OX=3702 GN=UREG PE=2 SV=1	UREG_ARATH	AVETGGCPHAAIR	AVETGGCPHAAIR
	O64700	Urease accessory protein G OS=Arabidopsis thaliana OX=3702 GN=UREG PE=2 SV=1	UREG_ARATH	YSLAAVTNDIFTK	YSLAAVTNDIFTK
	O64700	Urease accessory protein G OS=Arabidopsis thaliana OX=3702 GN=UREG PE=2 SV=1	UREG_ARATH	HGLGVEEIVNHVMHSWEHATGKK	HGLGVEEIVNHVMHSWEHATGKK
	O64700	Urease accessory protein G OS=Arabidopsis thaliana OX=3702 GN=UREG PE=2 SV=1	UREG_ARATH	KGGPGITQADLLVINK	KGGPGITQADLLVINK
	O64700	Urease accessory protein G OS=Arabidopsis thaliana OX=3702 GN=UREG PE=2 SV=1	UREG_ARATH	NFSERAFTVGIGGPVGTGK	NFSERAFTVGIGGPVGTGK
	O64700	Urease accessory protein G OS=Arabidopsis thaliana OX=3702 GN=UREG PE=2 SV=1	UREG_ARATH	YSLAAVTNDIFTKEDGEFLVK	YSLAAVTNDIFTKEDGEFLVK
	O64700	Urease accessory protein G OS=Arabidopsis thaliana OX=3702 GN=UREG PE=2 SV=1	UREG_ARATH	IRAVETGGCPHAAIR	IRAVETGGCPHAAIR
	O64700	Urease accessory protein G OS=Arabidopsis thaliana OX=3702 GN=UREG PE=2 SV=1	UREG_ARATH	APPLHDRNFSERAFTVGIGGPVGTGK	APPLHDRNFSERAFTVGIGGPVGTGK
	O64700	Urease accessory protein G OS=Arabidopsis thaliana OX=3702 GN=UREG PE=2 SV=1	UREG_ARATH	DKYSLAAVTNDIFTK	DKYSLAAVTNDIFTK
	O64700	Urease accessory protein G OS=Arabidopsis thaliana OX=3702 GN=UREG PE=2 SV=1	UREG_ARATH	KGGPGITQADLLVINKTDLAAAVGADLSVMER	KGGPGITQADLLVINKTDLAAAVGADLSVMER
	O64700	Urease accessory protein G OS=Arabidopsis thaliana OX=3702 GN=UREG PE=2 SV=1	UREG_ARATH	TDLAAAVGADLSVMERDSLRMR	TDLAAAVGADLSVMERDSLRMR
	O64700	Urease accessory protein G OS=Arabidopsis thaliana OX=3702 GN=UREG PE=2 SV=1	UREG_ARATH	YSLAAVTNDI	YSLAAVTNDIFTKEDGEFLVK
	O64700	Urease accessory protein G OS=Arabidopsis thaliana OX=3702 GN=UREG PE=2 SV=1	UREG_ARATH	EDISINL	EDISINLGPLEELSNLFK
	O64700	Urease accessory protein G OS=Arabidopsis thaliana OX=3702 GN=UREG PE=2 SV=1	UREG_ARATH	YSL	YSLAAVTNDIFTKEDGEFLVK
AT3G01500	P27140	Beta carbonic anhydrase 1_ chloroplastic OS=Arabidopsis thaliana OX=3702 GN=BCA1 PE=1 SV=2	BCA1_ARATH	chloroplast	Photosynthesis, interconversion of hydrogencarbonate and carbondioxid	[77,78]
				peptide.seq	peptide.OriginatingSeq
	P27140	Beta carbonic anhydrase 1_ chloroplastic OS=Arabidopsis thaliana OX=3702 GN=BCA1 PE=1 SV=2	BCA1_ARATH	EAVNV	EAVNVSLANLLTYPFVR
	P27140	Beta carbonic anhydrase 1_ chloroplastic OS=Arabidopsis thaliana OX=3702 GN=BCA1 PE=1 SV=2	BCA1_ARATH	EAVNVSLANLLTYPFVR	EAVNVSLANLLTYPFVR
	P27140	Beta carbonic anhydrase 1_ chloroplastic OS=Arabidopsis thaliana OX=3702 GN=BCA1 PE=1 SV=2	BCA1_ARATH	GLMSFPLDGNNSTDFIEDWVK	GLMSFPLDGNNSTDFIEDWVK
	P27140	Beta carbonic anhydrase 1_ chloroplastic OS=Arabidopsis thaliana OX=3702 GN=BCA1 PE=1 SV=2	BCA1_ARATH	GTLALKGGYYDFVK	GTLALKGGYYDFVK
	P27140	Beta carbonic anhydrase 1_ chloroplastic OS=Arabidopsis thaliana OX=3702 GN=BCA1 PE=1 SV=2	BCA1_ARATH	PFVR	EAVNVSLANLLTYPFVR
	P27140	Beta carbonic anhydrase 1_ chloroplastic OS=Arabidopsis thaliana OX=3702 GN=BCA1 PE=1 SV=2	BCA1_ARATH	TYPFVR	EAVNVSLANLLTYPFVR
	P27140	Beta carbonic anhydrase 1_ chloroplastic OS=Arabidopsis thaliana OX=3702 GN=BCA1 PE=1 SV=2	BCA1_ARATH	YETNPALYGELAK	YETNPALYGELAK
	P27140	Beta carbonic anhydrase 1_ chloroplastic OS=Arabidopsis thaliana OX=3702 GN=BCA1 PE=1 SV=2	BCA1_ARATH	YPFVR	EAVNVSLANLLTYPFVR
	P27140	Beta carbonic anhydrase 1_ chloroplastic OS=Arabidopsis thaliana OX=3702 GN=BCA1 PE=1 SV=2	BCA1_ARATH	VISELGDSAFEDQCGR	VISELGDSAFEDQCGR
	P27140	Beta carbonic anhydrase 1_ chloroplastic OS=Arabidopsis thaliana OX=3702 GN=BCA1 PE=1 SV=2	BCA1_ARATH	YGGVGAAIEYAVLHLK	YGGVGAAIEYAVLHLK
	P27140	Beta carbonic anhydrase 1_ chloroplastic OS=Arabidopsis thaliana OX=3702 GN=BCA1 PE=1 SV=2	BCA1_ARATH	VEQITAALQTGTSSDK	VEQITAALQTGTSSDK
	P27140	Beta carbonic anhydrase 1_ chloroplastic OS=Arabidopsis thaliana OX=3702 GN=BCA1 PE=1 SV=2	BCA1_ARATH	GAFELWGLEFGLSETSSVKDVATILHWK	GAFELWGLEFGLSETSSVKDVATILHWK
	P27140	Beta carbonic anhydrase 1_ chloroplastic OS=Arabidopsis thaliana OX=3702 GN=BCA1 PE=1 SV=2	BCA1_ARATH	AFDPVETIK	AFDPVETIK
	P27140	Beta carbonic anhydrase 1_ chloroplastic OS=Arabidopsis thaliana OX=3702 GN=BCA1 PE=1 SV=2	BCA1_ARATH	EDWVK	GLMSFPLDGNNSTDFIEDWVK
	P27140	Beta carbonic anhydrase 1_ chloroplastic OS=Arabidopsis thaliana OX=3702 GN=BCA1 PE=1 SV=2	BCA1_ARATH	GLMSF	GLMSFPLDGNNSTDFIEDWVK
	P27140	Beta carbonic anhydrase 1_ chloroplastic OS=Arabidopsis thaliana OX=3702 GN=BCA1 PE=1 SV=2	BCA1_ARATH	NIANMVPPFDK	NIANMVPPFDK
	P27140	Beta carbonic anhydrase 1_ chloroplastic OS=Arabidopsis thaliana OX=3702 GN=BCA1 PE=1 SV=2	BCA1_ARATH	PVETIK	AFDPVETIK
	P27140	Beta carbonic anhydrase 1_ chloroplastic OS=Arabidopsis thaliana OX=3702 GN=BCA1 PE=1 SV=2	BCA1_ARATH	FIEDWVK	GLMSFPLDGNNSTDFIEDWVK
	P27140	Beta carbonic anhydrase 1_ chloroplastic OS=Arabidopsis thaliana OX=3702 GN=BCA1 PE=1 SV=2	BCA1_ARATH	DWVK	GLMSFPLDGNNSTDFIEDWVK
	P27140	Beta carbonic anhydrase 1_ chloroplastic OS=Arabidopsis thaliana OX=3702 GN=BCA1 PE=1 SV=2	BCA1_ARATH	EAVN	EAVNVSLANLLTYPFVR
	P27140	Beta carbonic anhydrase 1_ chloroplastic OS=Arabidopsis thaliana OX=3702 GN=BCA1 PE=1 SV=2	BCA1_ARATH	GGYYDFVK	GGYYDFVK
	P27140	Beta carbonic anhydrase 1_ chloroplastic OS=Arabidopsis thaliana OX=3702 GN=BCA1 PE=1 SV=2	BCA1_ARATH	TDFIEDWVK	GLMSFPLDGNNSTDFIEDWVK
	P27140	Beta carbonic anhydrase 1_ chloroplastic OS=Arabidopsis thaliana OX=3702 GN=BCA1 PE=1 SV=2	BCA1_ARATH	NIANMVPPF	NIANMVPPFDK
	P27140	Beta carbonic anhydrase 1_ chloroplastic OS=Arabidopsis thaliana OX=3702 GN=BCA1 PE=1 SV=2	BCA1_ARATH	PFDK	NIANMVPPFDK
	P27140	Beta carbonic anhydrase 1_ chloroplastic OS=Arabidopsis thaliana OX=3702 GN=BCA1 PE=1 SV=2	BCA1_ARATH	NEPVFAAPAPIIAPYWSEEMGTEAYDEAIEALK	NEPVFAAPAPIIAPYWSEEMGTEAYDEAIEALK
	P27140	Beta carbonic anhydrase 1_ chloroplastic OS=Arabidopsis thaliana OX=3702 GN=BCA1 PE=1 SV=2	BCA1_ARATH	GQSPKYMVFACSDSR	GQSPKYMVFACSDSR
	P27140	Beta carbonic anhydrase 1_ chloroplastic OS=Arabidopsis thaliana OX=3702 GN=BCA1 PE=1 SV=2	BCA1_ARATH	EAVNVSLANLLTYPFVREGLVKGTLALK	EAVNVSLANLLTYPFVREGLVKGTLALK
AT5G14740	P42737	Beta carbonic anhydrase 2_ chloroplastic OS=Arabidopsis thaliana OX=3702 GN=BCA2 PE=1 SV=3	BCA2_ARATH	chloroplast, cytosol	Photosynthesis, interconversion of hydrogencarbonate and carbondioxid	[77,79]
				peptide.seq	peptide.OriginatingSeq
	P42737	Beta carbonic anhydrase 2_ chloroplastic OS=Arabidopsis thaliana OX=3702 GN=BCA2 PE=1 SV=3	BCA2_ARATH	EAVNV	EAVNVSLANLLTYPFVR
	P42737	Beta carbonic anhydrase 2_ chloroplastic OS=Arabidopsis thaliana OX=3702 GN=BCA2 PE=1 SV=3	BCA2_ARATH	EAVNVSLANLLTYPFVR	EAVNVSLANLLTYPFVR
	P42737	Beta carbonic anhydrase 2_ chloroplastic OS=Arabidopsis thaliana OX=3702 GN=BCA2 PE=1 SV=3	BCA2_ARATH	GLMSFPLDGNNSTDFIEDWVK	GLMSFPLDGNNSTDFIEDWVK
	P42737	Beta carbonic anhydrase 2_ chloroplastic OS=Arabidopsis thaliana OX=3702 GN=BCA2 PE=1 SV=3	BCA2_ARATH	PFVR	EAVNVSLANLLTYPFVR
	P42737	Beta carbonic anhydrase 2_ chloroplastic OS=Arabidopsis thaliana OX=3702 GN=BCA2 PE=1 SV=3	BCA2_ARATH	TYPFVR	EAVNVSLANLLTYPFVR
	P42737	Beta carbonic anhydrase 2_ chloroplastic OS=Arabidopsis thaliana OX=3702 GN=BCA2 PE=1 SV=3	BCA2_ARATH	YETNPALYGELAK	YETNPALYGELAK
	P42737	Beta carbonic anhydrase 2_ chloroplastic OS=Arabidopsis thaliana OX=3702 GN=BCA2 PE=1 SV=3	BCA2_ARATH	YPFVR	EAVNVSLANLLTYPFVR
	P42737	Beta carbonic anhydrase 2_ chloroplastic OS=Arabidopsis thaliana OX=3702 GN=BCA2 PE=1 SV=3	BCA2_ARATH	FVR	EAVNVSLANLLTYPFVR
	P42737	Beta carbonic anhydrase 2_ chloroplastic OS=Arabidopsis thaliana OX=3702 GN=BCA2 PE=1 SV=3	BCA2_ARATH	EAVNVSLAN	EAVNVSLANLLTYPFVR
	P42737	Beta carbonic anhydrase 2_ chloroplastic OS=Arabidopsis thaliana OX=3702 GN=BCA2 PE=1 SV=3	BCA2_ARATH	EDWVK	GLMSFPLDGNNSTDFIEDWVK
	P42737	Beta carbonic anhydrase 2_ chloroplastic OS=Arabidopsis thaliana OX=3702 GN=BCA2 PE=1 SV=3	BCA2_ARATH	GLMSF	GLMSFPLDGNNSTDFIEDWVK
	P42737	Beta carbonic anhydrase 2_ chloroplastic OS=Arabidopsis thaliana OX=3702 GN=BCA2 PE=1 SV=3	BCA2_ARATH	NIANMVPPFDK	NIANMVPPFDK
	P42737	Beta carbonic anhydrase 2_ chloroplastic OS=Arabidopsis thaliana OX=3702 GN=BCA2 PE=1 SV=3	BCA2_ARATH	MGNESYEDAIEALKK	MGNESYEDAIEALKK
	P42737	Beta carbonic anhydrase 2_ chloroplastic OS=Arabidopsis thaliana OX=3702 GN=BCA2 PE=1 SV=3	BCA2_ARATH	MVPFWTTVSRNGSSDSETTLQSASK	MVPFWTTVSRNGSSDSETTLQSASK
	P42737	Beta carbonic anhydrase 2_ chloroplastic OS=Arabidopsis thaliana OX=3702 GN=BCA2 PE=1 SV=3	BCA2_ARATH	LTYPFVR	EAVNVSLANLLTYPFVR
	P42737	Beta carbonic anhydrase 2_ chloroplastic OS=Arabidopsis thaliana OX=3702 GN=BCA2 PE=1 SV=3	BCA2_ARATH	FIEDWVK	GLMSFPLDGNNSTDFIEDWVK
	P42737	Beta carbonic anhydrase 2_ chloroplastic OS=Arabidopsis thaliana OX=3702 GN=BCA2 PE=1 SV=3	BCA2_ARATH	EAVNVSLANLLT	EAVNVSLANLLTYPFVR
	P42737	Beta carbonic anhydrase 2_ chloroplastic OS=Arabidopsis thaliana OX=3702 GN=BCA2 PE=1 SV=3	BCA2_ARATH	DWVK	GLMSFPLDGNNSTDFIEDWVK
	P42737	Beta carbonic anhydrase 2_ chloroplastic OS=Arabidopsis thaliana OX=3702 GN=BCA2 PE=1 SV=3	BCA2_ARATH	EAVN	EAVNVSLANLLTYPFVR
	P42737	Beta carbonic anhydrase 2_ chloroplastic OS=Arabidopsis thaliana OX=3702 GN=BCA2 PE=1 SV=3	BCA2_ARATH	EGFVTFK	EGFVTFK
	P42737	Beta carbonic anhydrase 2_ chloroplastic OS=Arabidopsis thaliana OX=3702 GN=BCA2 PE=1 SV=3	BCA2_ARATH	MGNESYEDAIEALK	MGNESYEDAIEALK
	P42737	Beta carbonic anhydrase 2_ chloroplastic OS=Arabidopsis thaliana OX=3702 GN=BCA2 PE=1 SV=3	BCA2_ARATH	MVPFWTTVSR	MVPFWTTVSR
	P42737	Beta carbonic anhydrase 2_ chloroplastic OS=Arabidopsis thaliana OX=3702 GN=BCA2 PE=1 SV=3	BCA2_ARATH	VLAESESSAFEDQCGR	VLAESESSAFEDQCGR
	P42737	Beta carbonic anhydrase 2_ chloroplastic OS=Arabidopsis thaliana OX=3702 GN=BCA2 PE=1 SV=3	BCA2_ARATH	DDLKDVAAAK	DDLKDVAAAK
	P42737	Beta carbonic anhydrase 2_ chloroplastic OS=Arabidopsis thaliana OX=3702 GN=BCA2 PE=1 SV=3	BCA2_ARATH	ITAELQAASSSDSK	ITAELQAASSSDSK
	P42737	Beta carbonic anhydrase 2_ chloroplastic OS=Arabidopsis thaliana OX=3702 GN=BCA2 PE=1 SV=3	BCA2_ARATH	TDFIEDWVK	GLMSFPLDGNNSTDFIEDWVK
	P42737	Beta carbonic anhydrase 2_ chloroplastic OS=Arabidopsis thaliana OX=3702 GN=BCA2 PE=1 SV=3	BCA2_ARATH	NIANMVPPF	NIANMVPPFDK
	P42737	Beta carbonic anhydrase 2_ chloroplastic OS=Arabidopsis thaliana OX=3702 GN=BCA2 PE=1 SV=3	BCA2_ARATH	PFDK	NIANMVPPFDK
	P42737	Beta carbonic anhydrase 2_ chloroplastic OS=Arabidopsis thaliana OX=3702 GN=BCA2 PE=1 SV=3	BCA2_ARATH	NGSSDSETTLQSASK	NGSSDSETTLQSASK
	P42737	Beta carbonic anhydrase 2_ chloroplastic OS=Arabidopsis thaliana OX=3702 GN=BCA2 PE=1 SV=3	BCA2_ARATH	LLIEKDDLKDVAAAK	LLIEKDDLKDVAAAK
	P42737	Beta carbonic anhydrase 2_ chloroplastic OS=Arabidopsis thaliana OX=3702 GN=BCA2 PE=1 SV=3	BCA2_ARATH	LELRRMGNESYEDAIEALK	LELRRMGNESYEDAIEALK
	P42737	Beta carbonic anhydrase 2_ chloroplastic OS=Arabidopsis thaliana OX=3702 GN=BCA2 PE=1 SV=3	BCA2_ARATH	ITAELQAASSSDSKSFDPVER	ITAELQAASSSDSKSFDPVER
	P42737	Beta carbonic anhydrase 2_ chloroplastic OS=Arabidopsis thaliana OX=3702 GN=BCA2 PE=1 SV=3	BCA2_ARATH	FDK	NIANMVPPFDK
AT5G64460	Q9FGF0	Phosphoglycerate mutase-like protein 1 OS=Arabidopsis thaliana OX=3702 GN=At5g64460 PE=2 SV=1	PGML1_ARATH	cytosol, chloroplast	carbohydrate metabolism	[3,63]
				peptide.seq	peptide.OriginatingSeq
	Q9FGF0	Phosphoglycerate mutase-like protein 1 OS=Arabidopsis thaliana OX=3702 GN=At5g64460 PE=2 SV=1	PGML1_ARATH	TLQTAVGVFGGEGYTDMSDVLPLMVANAGNSSR	TLQTAVGVFGGEGYTDMSDVLPLMVANAGNSSR
	Q9FGF0	Phosphoglycerate mutase-like protein 1 OS=Arabidopsis thaliana OX=3702 GN=At5g64460 PE=2 SV=1	PGML1_ARATH	AYMSHDYFDAELTQLGWK	AYMSHDYFDAELTQLGWK
	Q9FGF0	Phosphoglycerate mutase-like protein 1 OS=Arabidopsis thaliana OX=3702 GN=At5g64460 PE=2 SV=1	PGML1_ARATH	ETGAGIGLYPLHR	ETGAGIGLYPLHR
	Q9FGF0	Phosphoglycerate mutase-like protein 1 OS=Arabidopsis thaliana OX=3702 GN=At5g64460 PE=2 SV=1	PGML1_ARATH	SISDYQFLFPAVDFSLIESEEDKLWK	SISDYQFLFPAVDFSLIESEEDKLWK
	Q9FGF0	Phosphoglycerate mutase-like protein 1 OS=Arabidopsis thaliana OX=3702 GN=At5g64460 PE=2 SV=1	PGML1_ARATH	SDVLPLMVANAGNSSR	TLQTAVGVFGGEGYTDMSDVLPLMVANAGNSSR
	Q9FGF0	Phosphoglycerate mutase-like protein 1 OS=Arabidopsis thaliana OX=3702 GN=At5g64460 PE=2 SV=1	PGML1_ARATH	TLQT	TLQTAVGVFGGEGYTDMSDVLPLMVANAGNSSR
	Q9FGF0	Phosphoglycerate mutase-like protein 1 OS=Arabidopsis thaliana OX=3702 GN=At5g64460 PE=2 SV=1	PGML1_ARATH	ADVRETIEELAAR	ADVRETIEELAAR
	Q9FGF0	Phosphoglycerate mutase-like protein 1 OS=Arabidopsis thaliana OX=3702 GN=At5g64460 PE=2 SV=1	PGML1_ARATH	FLNWLWTR	FLNWLWTR
	Q9FGF0	Phosphoglycerate mutase-like protein 1 OS=Arabidopsis thaliana OX=3702 GN=At5g64460 PE=2 SV=1	PGML1_ARATH	AAISSLNCPPVITEESCR	AAISSLNCPPVITEESCR
	Q9FGF0	Phosphoglycerate mutase-like protein 1 OS=Arabidopsis thaliana OX=3702 GN=At5g64460 PE=2 SV=1	PGML1_ARATH	GIDLPSDAVVDDNNIK	GIDLPSDAVVDDNNIK
	Q9FGF0	Phosphoglycerate mutase-like protein 1 OS=Arabidopsis thaliana OX=3702 GN=At5g64460 PE=2 SV=1	PGML1_ARATH	KEKEIAIVTHSGFLFHTLNALQNECHPDVK	KEKEIAIVTHSGFLFHTLNALQNECHPDVK
	Q9FGF0	Phosphoglycerate mutase-like protein 1 OS=Arabidopsis thaliana OX=3702 GN=At5g64460 PE=2 SV=1	PGML1_ARATH	SMLGSDSSVTDYPGK	SMLGSDSSVTDYPGK
	Q9FGF0	Phosphoglycerate mutase-like protein 1 OS=Arabidopsis thaliana OX=3702 GN=At5g64460 PE=2 SV=1	PGML1_ARATH	SMVIVDRSMLGSDSSVTDYPGK	SMVIVDRSMLGSDSSVTDYPGK
AT1G79550	Q9SAJ4	Phosphoglycerate kinase 3_ cytosolic OS=Arabidopsis thaliana OX=3702 GN=PGK3 PE=1 SV=1	PGKY3_ARATH	cytosol	carbon metabolism	[2]
				peptide.seq	peptide.OriginatingSeq
	Q9SAJ4	Phosphoglycerate kinase 3_ cytosolic OS=Arabidopsis thaliana OX=3702 GN=PGK3 PE=1 SV=1	PGKY3_ARATH	GVSLLLPTDVVIADK	GVSLLLPTDVVIADK
	Q9SAJ4	Phosphoglycerate kinase 3_ cytosolic OS=Arabidopsis thaliana OX=3702 GN=PGK3 PE=1 SV=1	PGKY3_ARATH	GVTTI	GVTTIIGGGDSVAAVEK
	Q9SAJ4	Phosphoglycerate kinase 3_ cytosolic OS=Arabidopsis thaliana OX=3702 GN=PGK3 PE=1 SV=1	PGKY3_ARATH	GVTTIIGGGDSVAAVEK	GVTTIIGGGDSVAAVEK
	Q9SAJ4	Phosphoglycerate kinase 3_ cytosolic OS=Arabidopsis thaliana OX=3702 GN=PGK3 PE=1 SV=1	PGKY3_ARATH	GVSLL	GVSLLLPTDVVIADK
	Q9SAJ4	Phosphoglycerate kinase 3_ cytosolic OS=Arabidopsis thaliana OX=3702 GN=PGK3 PE=1 SV=1	PGKY3_ARATH	LAALADVYVNDAFGTAHR	LAALADVYVNDAFGTAHR
	Q9SAJ4	Phosphoglycerate kinase 3_ cytosolic OS=Arabidopsis thaliana OX=3702 GN=PGK3 PE=1 SV=1	PGKY3_ARATH	LVAGLPEGGVLLLENVR	LVAGLPEGGVLLLENVR
	Q9SAJ4	Phosphoglycerate kinase 3_ cytosolic OS=Arabidopsis thaliana OX=3702 GN=PGK3 PE=1 SV=1	PGKY3_ARATH	VDLNVPLDDNSNITDDTR	VDLNVPLDDNSNITDDTR
	Q9SAJ4	Phosphoglycerate kinase 3_ cytosolic OS=Arabidopsis thaliana OX=3702 GN=PGK3 PE=1 SV=1	PGKY3_ARATH	IVPATAIPDGWMGLDIGPDSIK	IVPATAIPDGWMGLDIGPDSIK
	Q9SAJ4	Phosphoglycerate kinase 3_ cytosolic OS=Arabidopsis thaliana OX=3702 GN=PGK3 PE=1 SV=1	PGKY3_ARATH	TFSEALDTTK	TFSEALDTTK
	Q9SAJ4	Phosphoglycerate kinase 3_ cytosolic OS=Arabidopsis thaliana OX=3702 GN=PGK3 PE=1 SV=1	PGKY3_ARATH	QLAELSGKGVTTIIGGGDSVAAVEKVGLADK	QLAELSGKGVTTIIGGGDSVAAVEKVGLADK
	Q9SAJ4	Phosphoglycerate kinase 3_ cytosolic OS=Arabidopsis thaliana OX=3702 GN=PGK3 PE=1 SV=1	PGKY3_ARATH	TFSEALDTTKTIIWNGPMGVFEFDKFAAGTEAVAK	TFSEALDTTKTIIWNGPMGVFEFDKFAAGTEAVAK
	Q9SAJ4	Phosphoglycerate kinase 3_ cytosolic OS=Arabidopsis thaliana OX=3702 GN=PGK3 PE=1 SV=1	PGKY3_ARATH	VGLADKMSHISTGGGASLELLEGKPLPGVLALDEA	VGLADKMSHISTGGGASLELLEGKPLPGVLALDEA
	Q9SAJ4	Phosphoglycerate kinase 3_ cytosolic OS=Arabidopsis thaliana OX=3702 GN=PGK3 PE=1 SV=1	PGKY3_ARATH	FAAGTEAVAKQLAELSGKGVTTIIGGGDSVAAVEK	FAAGTEAVAKQLAELSGKGVTTIIGGGDSVAAVEK
	Q9SAJ4	Phosphoglycerate kinase 3_ cytosolic OS=Arabidopsis thaliana OX=3702 GN=PGK3 PE=1 SV=1	PGKY3_ARATH	GVSLLLPTDVVIADKFAPDANSK	GVSLLLPTDVVIADKFAPDANSK
	Q9SAJ4	Phosphoglycerate kinase 3_ cytosolic OS=Arabidopsis thaliana OX=3702 GN=PGK3 PE=1 SV=1	PGKY3_ARATH	TIIWNGPMGVFEFDKFAAGTEAVAK	TIIWNGPMGVFEFDKFAAGTEAVAK
	Q9SAJ4	Phosphoglycerate kinase 3_ cytosolic OS=Arabidopsis thaliana OX=3702 GN=PGK3 PE=1 SV=1	PGKY3_ARATH	AAVEK	GVTTIIGGGDSVAAVEK
	Q9SAJ4	Phosphoglycerate kinase 3_ cytosolic OS=Arabidopsis thaliana OX=3702 GN=PGK3 PE=1 SV=1	PGKY3_ARATH	FAAGTEAVAK	FAAGTEAVAK
	Q9SAJ4	Phosphoglycerate kinase 3_ cytosolic OS=Arabidopsis thaliana OX=3702 GN=PGK3 PE=1 SV=1	PGKY3_ARATH	LDLAKSLMEK	LDLAKSLMEK
	Q9SAJ4	Phosphoglycerate kinase 3_ cytosolic OS=Arabidopsis thaliana OX=3702 GN=PGK3 PE=1 SV=1	PGKY3_ARATH	TIIWNGPMGVFEFDKFAAGTEAVAKQLAELSGK	TIIWNGPMGVFEFDKFAAGTEAVAKQLAELSGK
	Q9SAJ4	Phosphoglycerate kinase 3_ cytosolic OS=Arabidopsis thaliana OX=3702 GN=PGK3 PE=1 SV=1	PGKY3_ARATH	QLAELSGK	QLAELSGK
	Q9SAJ4	Phosphoglycerate kinase 3_ cytosolic OS=Arabidopsis thaliana OX=3702 GN=PGK3 PE=1 SV=1	PGKY3_ARATH	FYAEEEK	FYAEEEK
	Q9SAJ4	Phosphoglycerate kinase 3_ cytosolic OS=Arabidopsis thaliana OX=3702 GN=PGK3 PE=1 SV=1	PGKY3_ARATH	MSHISTGGGASLELLEGKPLPGVLALDEA	MSHISTGGGASLELLEGKPLPGVLALDEA
	Q9SAJ4	Phosphoglycerate kinase 3_ cytosolic OS=Arabidopsis thaliana OX=3702 GN=PGK3 PE=1 SV=1	PGKY3_ARATH	VDLNVPLDDNSNITDDTRIR	VDLNVPLDDNSNITDDTRIR
	Q9SAJ4	Phosphoglycerate kinase 3_ cytosolic OS=Arabidopsis thaliana OX=3702 GN=PGK3 PE=1 SV=1	PGKY3_ARATH	LVAGL	LVAGLPEGGVLLLENVR
AT2G36580	Q9SJQ0	Pyruvate kinase OS=Arabidopsis thaliana OX=3702 GN=At2g36580 PE=1 SV=2	Q9SJQ0_ARATH	cytosol	carbon metabolism, stress response	[2,3]
				peptide.seq	peptide.OriginatingSeq
	Q9SJQ0	Pyruvate kinase OS=Arabidopsis thaliana OX=3702 GN=At2g36580 PE=1 SV=2	Q9SJQ0_ARATH	ADGLVTLTPSQDQEASSEVLPINFDGLAK	ADGLVTLTPSQDQEASSEVLPINFDGLAK
	Q9SJQ0	Pyruvate kinase OS=Arabidopsis thaliana OX=3702 GN=At2g36580 PE=1 SV=2	Q9SJQ0_ARATH	AEATDVANAVLDGSDAILLGAETLR	AEATDVANAVLDGSDAILLGAETLR
	Q9SJQ0	Pyruvate kinase OS=Arabidopsis thaliana OX=3702 GN=At2g36580 PE=1 SV=2	Q9SJQ0_ARATH	ETLR	AEATDVANAVLDGSDAILLGAETLR
	Q9SJQ0	Pyruvate kinase OS=Arabidopsis thaliana OX=3702 GN=At2g36580 PE=1 SV=2	Q9SJQ0_ARATH	GDTIFVGQYLFTGSETTSVWLEVEEVK	GDTIFVGQYLFTGSETTSVWLEVEEVK
	Q9SJQ0	Pyruvate kinase OS=Arabidopsis thaliana OX=3702 GN=At2g36580 PE=1 SV=2	Q9SJQ0_ARATH	NAATLGGPLFTLHVSQVHIDMPTLTEKDK	NAATLGGPLFTLHVSQVHIDMPTLTEKDK
	Q9SJQ0	Pyruvate kinase OS=Arabidopsis thaliana OX=3702 GN=At2g36580 PE=1 SV=2	Q9SJQ0_ARATH	AETLR	AEATDVANAVLDGSDAILLGAETLR
	Q9SJQ0	Pyruvate kinase OS=Arabidopsis thaliana OX=3702 GN=At2g36580 PE=1 SV=2	Q9SJQ0_ARATH	GAETLR	AEATDVANAVLDGSDAILLGAETLR
	Q9SJQ0	Pyruvate kinase OS=Arabidopsis thaliana OX=3702 GN=At2g36580 PE=1 SV=2	Q9SJQ0_ARATH	GLYPVETISTVGR	GLYPVETISTVGR
	Q9SJQ0	Pyruvate kinase OS=Arabidopsis thaliana OX=3702 GN=At2g36580 PE=1 SV=2	Q9SJQ0_ARATH	VVDSMTDNLRPTR	VVDSMTDNLRPTR
	Q9SJQ0	Pyruvate kinase OS=Arabidopsis thaliana OX=3702 GN=At2g36580 PE=1 SV=2	Q9SJQ0_ARATH	ASVIICFTSSGR	ASVIICFTSSGR
	Q9SJQ0	Pyruvate kinase OS=Arabidopsis thaliana OX=3702 GN=At2g36580 PE=1 SV=2	Q9SJQ0_ARATH	IENEEGLTHFDEILQEADGIILSR	IENEEGLTHFDEILQEADGIILSR
	Q9SJQ0	Pyruvate kinase OS=Arabidopsis thaliana OX=3702 GN=At2g36580 PE=1 SV=2	Q9SJQ0_ARATH	HSSHLLLEEPIR	HSSHLLLEEPIR
	Q9SJQ0	Pyruvate kinase OS=Arabidopsis thaliana OX=3702 GN=At2g36580 PE=1 SV=2	Q9SJQ0_ARATH	DKEVISTWGVQNKIDFLSLSYCR	DKEVISTWGVQNKIDFLSLSYCR
	Q9SJQ0	Pyruvate kinase OS=Arabidopsis thaliana OX=3702 GN=At2g36580 PE=1 SV=2	Q9SJQ0_ARATH	QSLIVRGLFPMLADPRHPAESTSATNESVLK	QSLIVRGLFPMLADPRHPAESTSATNESVLK
	Q9SJQ0	Pyruvate kinase OS=Arabidopsis thaliana OX=3702 GN=At2g36580 PE=1 SV=2	Q9SJQ0_ARATH	NAATLGGPLFTLHVSQVHIDMPTLTEK	NAATLGGPLFTLHVSQVHIDMPTLTEK
	Q9SJQ0	Pyruvate kinase OS=Arabidopsis thaliana OX=3702 GN=At2g36580 PE=1 SV=2	Q9SJQ0_ARATH	VFNQDLFFK	VFNQDLFFK
	Q9SJQ0	Pyruvate kinase OS=Arabidopsis thaliana OX=3702 GN=At2g36580 PE=1 SV=2	Q9SJQ0_ARATH	SVEVIAGCLK	SVEVIAGCLK
	Q9SJQ0	Pyruvate kinase OS=Arabidopsis thaliana OX=3702 GN=At2g36580 PE=1 SV=2	Q9SJQ0_ARATH	SVEVIAGCLKAGMSVAR	SVEVIAGCLKAGMSVAR
	Q9SJQ0	Pyruvate kinase OS=Arabidopsis thaliana OX=3702 GN=At2g36580 PE=1 SV=2	Q9SJQ0_ARATH	IENEEGLTHFDEILQEADGIILSRGNLGIDLPPEK	IENEEGLTHFDEILQEADGIILSRGNLGIDLPPEK
	Q9SJQ0	Pyruvate kinase OS=Arabidopsis thaliana OX=3702 GN=At2g36580 PE=1 SV=2	Q9SJQ0_ARATH	STKKLCAVMLDTVGPELQVINK	STKKLCAVMLDTVGPELQVINK
	Q9SJQ0	Pyruvate kinase OS=Arabidopsis thaliana OX=3702 GN=At2g36580 PE=1 SV=2	Q9SJQ0_ARATH	STKKLCAV	STKKLCAVMLDTVGPELQVINK
	Q9SJQ0	Pyruvate kinase OS=Arabidopsis thaliana OX=3702 GN=At2g36580 PE=1 SV=2	Q9SJQ0_ARATH	ADGLVTLTPSQDQEASSE	ADGLVTLTPSQDQEASSEVLPINFDGLAK

## Sheet: C146S e1
AGI	protein.Accession	protein.Description	protein.Entry	Localisation	Function	reference
AT1G09620	F4I116	Leucine--tRNA ligase_ cytoplasmic OS=Arabidopsis thaliana OX=3702 GN=At1g09620 PE=1 SV=1	SYLC_ARATH	cytosol	leucine-tRNA ligase	[47,80]
				peptide.seq	peptide.OriginatingSeq
	F4I116	Leucine--tRNA ligase_ cytoplasmic OS=Arabidopsis thaliana OX=3702 GN=At1g09620 PE=1 SV=1	SYLC_ARATH	TEWLPTEIIPIINIPEFGDK	TEWLPTEIIPIINIPEFGDK
	F4I116	Leucine--tRNA ligase_ cytoplasmic OS=Arabidopsis thaliana OX=3702 GN=At1g09620 PE=1 SV=1	SYLC_ARATH	YTIFSPLDGQPCADHDR	YTIFSPLDGQPCADHDR
	F4I116	Leucine--tRNA ligase_ cytoplasmic OS=Arabidopsis thaliana OX=3702 GN=At1g09620 PE=1 SV=1	SYLC_ARATH	LIVPICPHFADYVWR	LIVPICPHFADYVWR
	F4I116	Leucine--tRNA ligase_ cytoplasmic OS=Arabidopsis thaliana OX=3702 GN=At1g09620 PE=1 SV=1	SYLC_ARATH	LPFGEIEVLQSNK	LPFGEIEVLQSNK
	F4I116	Leucine--tRNA ligase_ cytoplasmic OS=Arabidopsis thaliana OX=3702 GN=At1g09620 PE=1 SV=1	SYLC_ARATH	REIEQFGNPPVFTAEDTTK	REIEQFGNPPVFTAEDTTK
	F4I116	Leucine--tRNA ligase_ cytoplasmic OS=Arabidopsis thaliana OX=3702 GN=At1g09620 PE=1 SV=1	SYLC_ARATH	VFLAAATLRPETMYGQTNAWVLPDGK	VFLAAATLRPETMYGQTNAWVLPDGK
	F4I116	Leucine--tRNA ligase_ cytoplasmic OS=Arabidopsis thaliana OX=3702 GN=At1g09620 PE=1 SV=1	SYLC_ARATH	SFVTTDVNPFFDAFVR	SFVTTDVNPFFDAFVR
	F4I116	Leucine--tRNA ligase_ cytoplasmic OS=Arabidopsis thaliana OX=3702 GN=At1g09620 PE=1 SV=1	SYLC_ARATH	AGGQVYQWEIMR	AGGQVYQWEIMR
	F4I116	Leucine--tRNA ligase_ cytoplasmic OS=Arabidopsis thaliana OX=3702 GN=At1g09620 PE=1 SV=1	SYLC_ARATH	LTKELTWMEEVLDVESSLR	LTKELTWMEEVLDVESSLR
	F4I116	Leucine--tRNA ligase_ cytoplasmic OS=Arabidopsis thaliana OX=3702 GN=At1g09620 PE=1 SV=1	SYLC_ARATH	GAQVTAVPEGK	GAQVTAVPEGK
	F4I116	Leucine--tRNA ligase_ cytoplasmic OS=Arabidopsis thaliana OX=3702 GN=At1g09620 PE=1 SV=1	SYLC_ARATH	ATGEGVQPQEYTLIK	ATGEGVQPQEYTLIK
	F4I116	Leucine--tRNA ligase_ cytoplasmic OS=Arabidopsis thaliana OX=3702 GN=At1g09620 PE=1 SV=1	SYLC_ARATH	NPQEPSCLVELTGYDLIGLPLR	NPQEPSCLVELTGYDLIGLPLR
	F4I116	Leucine--tRNA ligase_ cytoplasmic OS=Arabidopsis thaliana OX=3702 GN=At1g09620 PE=1 SV=1	SYLC_ARATH	FFSTFPFPYMNGYLHIGHAFSLSKVDFASAYHR	FFSTFPFPYMNGYLHIGHAFSLSKVDFASAYHR
	F4I116	Leucine--tRNA ligase_ cytoplasmic OS=Arabidopsis thaliana OX=3702 GN=At1g09620 PE=1 SV=1	SYLC_ARATH	VDFASAYHRLR	VDFASAYHRLR
	F4I116	Leucine--tRNA ligase_ cytoplasmic OS=Arabidopsis thaliana OX=3702 GN=At1g09620 PE=1 SV=1	SYLC_ARATH	SQNDKEKLAEAK	SQNDKEKLAEAK
	F4I116	Leucine--tRNA ligase_ cytoplasmic OS=Arabidopsis thaliana OX=3702 GN=At1g09620 PE=1 SV=1	SYLC_ARATH	WWEDEDVFRAESCENLPKPGEK	WWEDEDVFRAESCENLPKPGEK
	F4I116	Leucine--tRNA ligase_ cytoplasmic OS=Arabidopsis thaliana OX=3702 GN=At1g09620 PE=1 SV=1	SYLC_ARATH	DLIQNHLTFFIYNHTALMANRNWPR	DLIQNHLTFFIYNHTALMANRNWPR
	F4I116	Leucine--tRNA ligase_ cytoplasmic OS=Arabidopsis thaliana OX=3702 GN=At1g09620 PE=1 SV=1	SYLC_ARATH	ASADKLRR	ASADKLRR
	F4I116	Leucine--tRNA ligase_ cytoplasmic OS=Arabidopsis thaliana OX=3702 GN=At1g09620 PE=1 SV=1	SYLC_ARATH	KVLNKEGCVLTAGWPPSNEPDLVLK	KVLNKEGCVLTAGWPPSNEPDLVLK
	F4I116	Leucine--tRNA ligase_ cytoplasmic OS=Arabidopsis thaliana OX=3702 GN=At1g09620 PE=1 SV=1	SYLC_ARATH	QVYQWEIMR	AGGQVYQWEIMR
	F4I116	Leucine--tRNA ligase_ cytoplasmic OS=Arabidopsis thaliana OX=3702 GN=At1g09620 PE=1 SV=1	SYLC_ARATH	PIINIPEFGDK	TEWLPTEIIPIINIPEFGDK
	F4I116	Leucine--tRNA ligase_ cytoplasmic OS=Arabidopsis thaliana OX=3702 GN=At1g09620 PE=1 SV=1	SYLC_ARATH	TEWLPTEII	TEWLPTEIIPIINIPEFGDK
	F4I116	Leucine--tRNA ligase_ cytoplasmic OS=Arabidopsis thaliana OX=3702 GN=At1g09620 PE=1 SV=1	SYLC_ARATH	TEW	TEWLPTEIIPIINIPEFGDK
	F4I116	Leucine--tRNA ligase_ cytoplasmic OS=Arabidopsis thaliana OX=3702 GN=At1g09620 PE=1 SV=1	SYLC_ARATH	GFTEGTMLIGEFFGR	GFTEGTMLIGEFFGR
	F4I116	Leucine--tRNA ligase_ cytoplasmic OS=Arabidopsis thaliana OX=3702 GN=At1g09620 PE=1 SV=1	SYLC_ARATH	SFGLTDSEIANFR	SFGLTDSEIANFR
	F4I116	Leucine--tRNA ligase_ cytoplasmic OS=Arabidopsis thaliana OX=3702 GN=At1g09620 PE=1 SV=1	SYLC_ARATH	VPEVQEESSDTIALPIPGQFK	VPEVQEESSDTIALPIPGQFK
	F4I116	Leucine--tRNA ligase_ cytoplasmic OS=Arabidopsis thaliana OX=3702 GN=At1g09620 PE=1 SV=1	SYLC_ARATH	EPSEWLYYFPPLAVEDLR	EPSEWLYYFPPLAVEDLR
	F4I116	Leucine--tRNA ligase_ cytoplasmic OS=Arabidopsis thaliana OX=3702 GN=At1g09620 PE=1 SV=1	SYLC_ARATH	QSIEEFSATGTR	QSIEEFSATGTR
	F4I116	Leucine--tRNA ligase_ cytoplasmic OS=Arabidopsis thaliana OX=3702 GN=At1g09620 PE=1 SV=1	SYLC_ARATH	DLIQNHLTFFIYNHTALMANR	DLIQNHLTFFIYNHTALMANR
	F4I116	Leucine--tRNA ligase_ cytoplasmic OS=Arabidopsis thaliana OX=3702 GN=At1g09620 PE=1 SV=1	SYLC_ARATH	AESCENLPKPGEK	AESCENLPKPGEK
	F4I116	Leucine--tRNA ligase_ cytoplasmic OS=Arabidopsis thaliana OX=3702 GN=At1g09620 PE=1 SV=1	SYLC_ARATH	FDQQTCSFPPDTEMLAELSATLLQEGK	FDQQTCSFPPDTEMLAELSATLLQEGK
	F4I116	Leucine--tRNA ligase_ cytoplasmic OS=Arabidopsis thaliana OX=3702 GN=At1g09620 PE=1 SV=1	SYLC_ARATH	LPFGEIEVLQSNKDLIR	LPFGEIEVLQSNKDLIR
	F4I116	Leucine--tRNA ligase_ cytoplasmic OS=Arabidopsis thaliana OX=3702 GN=At1g09620 PE=1 SV=1	SYLC_ARATH	AYGLGCDWRRSFVTTDVNPFFDAFVR	AYGLGCDWRRSFVTTDVNPFFDAFVR
	F4I116	Leucine--tRNA ligase_ cytoplasmic OS=Arabidopsis thaliana OX=3702 GN=At1g09620 PE=1 SV=1	SYLC_ARATH	GIRCNGHIMLNSEK	GIRCNGHIMLNSEK
	F4I116	Leucine--tRNA ligase_ cytoplasmic OS=Arabidopsis thaliana OX=3702 GN=At1g09620 PE=1 SV=1	SYLC_ARATH	NWPRGIRCNGHIMLNSEK	NWPRGIRCNGHIMLNSEK
	F4I116	Leucine--tRNA ligase_ cytoplasmic OS=Arabidopsis thaliana OX=3702 GN=At1g09620 PE=1 SV=1	SYLC_ARATH	RYTIFSPLDGQPCADHDR	RYTIFSPLDGQPCADHDR
	F4I116	Leucine--tRNA ligase_ cytoplasmic OS=Arabidopsis thaliana OX=3702 GN=At1g09620 PE=1 SV=1	SYLC_ARATH	IAEECLSKMNLYSDETR	IAEECLSKMNLYSDETR
	F4I116	Leucine--tRNA ligase_ cytoplasmic OS=Arabidopsis thaliana OX=3702 GN=At1g09620 PE=1 SV=1	SYLC_ARATH	VPEVQEESSDTIALPIPGQFKGKK	VPEVQEESSDTIALPIPGQFKGKK
	F4I116	Leucine--tRNA ligase_ cytoplasmic OS=Arabidopsis thaliana OX=3702 GN=At1g09620 PE=1 SV=1	SYLC_ARATH	FDQQTCSFPPDTEMLAELSATLLQEGKNLK	FDQQTCSFPPDTEMLAELSATLLQEGKNLK
	F4I116	Leucine--tRNA ligase_ cytoplasmic OS=Arabidopsis thaliana OX=3702 GN=At1g09620 PE=1 SV=1	SYLC_ARATH	DLIQNHLTF	DLIQNHLTFFIYNHTALMANR
AT1G65350	F4I9X6	Ubiquitin 13 OS=Arabidopsis thaliana OX=3702 GN=UBQ13 PE=4 SV=1	F4I9X6_ARATH	nucleus	ubiquitination	[81]
				peptide.seq	peptide.OriginatingSeq
	F4I9X6	Ubiquitin 13 OS=Arabidopsis thaliana OX=3702 GN=UBQ13 PE=4 SV=1	F4I9X6_ARATH	DYNIQK	TLADYNIQK
	F4I9X6	Ubiquitin 13 OS=Arabidopsis thaliana OX=3702 GN=UBQ13 PE=4 SV=1	F4I9X6_ARATH	EGIPPDQQR	EGIPPDQQR
	F4I9X6	Ubiquitin 13 OS=Arabidopsis thaliana OX=3702 GN=UBQ13 PE=4 SV=1	F4I9X6_ARATH	TLADYNIQK	TLADYNIQK
	F4I9X6	Ubiquitin 13 OS=Arabidopsis thaliana OX=3702 GN=UBQ13 PE=4 SV=1	F4I9X6_ARATH	AEALAFLADYNIQK	AEALAFLADYNIQK
	F4I9X6	Ubiquitin 13 OS=Arabidopsis thaliana OX=3702 GN=UBQ13 PE=4 SV=1	F4I9X6_ARATH	IQDKEWIPPDQQR	IQDKEWIPPDQQR
	F4I9X6	Ubiquitin 13 OS=Arabidopsis thaliana OX=3702 GN=UBQ13 PE=4 SV=1	F4I9X6_ARATH	QLEGGPGGGGGHFQK	QLEGGPGGGGGHFQK
	F4I9X6	Ubiquitin 13 OS=Arabidopsis thaliana OX=3702 GN=UBQ13 PE=4 SV=1	F4I9X6_ARATH	TLADNIQKESTLHLVLR	TLADNIQKESTLHLVLR
	F4I9X6	Ubiquitin 13 OS=Arabidopsis thaliana OX=3702 GN=UBQ13 PE=4 SV=1	F4I9X6_ARATH	ADYNIQK	TLADYNIQK
	F4I9X6	Ubiquitin 13 OS=Arabidopsis thaliana OX=3702 GN=UBQ13 PE=4 SV=1	F4I9X6_ARATH	VLR	ESTLHLVLR
	F4I9X6	Ubiquitin 13 OS=Arabidopsis thaliana OX=3702 GN=UBQ13 PE=4 SV=1	F4I9X6_ARATH	ESTLHLVLR	ESTLHLVLR
	F4I9X6	Ubiquitin 13 OS=Arabidopsis thaliana OX=3702 GN=UBQ13 PE=4 SV=1	F4I9X6_ARATH	HLVLR	ESTLHLVLR
	F4I9X6	Ubiquitin 13 OS=Arabidopsis thaliana OX=3702 GN=UBQ13 PE=4 SV=1	F4I9X6_ARATH	QLEGGPGGGGGHFQKAEALAFLADYNIQK	QLEGGPGGGGGHFQKAEALAFLADYNIQK
	F4I9X6	Ubiquitin 13 OS=Arabidopsis thaliana OX=3702 GN=UBQ13 PE=4 SV=1	F4I9X6_ARATH	LIFAGKQLEGGPGGGGGHFQK	LIFAGKQLEGGPGGGGGHFQK
	F4I9X6	Ubiquitin 13 OS=Arabidopsis thaliana OX=3702 GN=UBQ13 PE=4 SV=1	F4I9X6_ARATH	QLEG	QLEGGPGGGGGHFQK
AT1G78900	O23654	V-type proton ATPase catalytic subunit A OS=Arabidopsis thaliana OX=3702 GN=VHA-A PE=1 SV=1	VATA_ARATH	vacuole membrane	acidification, subunit of vATPase	[21,81]
				peptide.seq	peptide.OriginatingSeq
	O23654	V-type proton ATPase catalytic subunit A OS=Arabidopsis thaliana OX=3702 GN=VHA-A PE=1 SV=1	VATA_ARATH	VER	NIIHFYNLANQAVER
	O23654	V-type proton ATPase catalytic subunit A OS=Arabidopsis thaliana OX=3702 GN=VHA-A PE=1 SV=1	VATA_ARATH	THKPLSVELGPGILGNIFDGIQRPLK	THKPLSVELGPGILGNIFDGIQRPLK
	O23654	V-type proton ATPase catalytic subunit A OS=Arabidopsis thaliana OX=3702 GN=VHA-A PE=1 SV=1	VATA_ARATH	FVEGDTITGGDLYATVFENTLMNHLVALPPDAMGK	FVEGDTITGGDLYATVFENTLMNHLVALPPDAMGK
	O23654	V-type proton ATPase catalytic subunit A OS=Arabidopsis thaliana OX=3702 GN=VHA-A PE=1 SV=1	VATA_ARATH	VLDALFPSVLGGTCAIPGAFGCGK	VLDALFPSVLGGTCAIPGAFGCGK
	O23654	V-type proton ATPase catalytic subunit A OS=Arabidopsis thaliana OX=3702 GN=VHA-A PE=1 SV=1	VATA_ARATH	HFPSVNWLISYSK	HFPSVNWLISYSK
	O23654	V-type proton ATPase catalytic subunit A OS=Arabidopsis thaliana OX=3702 GN=VHA-A PE=1 SV=1	VATA_ARATH	GNEMAEVLMDFPQLTMTLPDGR	GNEMAEVLMDFPQLTMTLPDGR
	O23654	V-type proton ATPase catalytic subunit A OS=Arabidopsis thaliana OX=3702 GN=VHA-A PE=1 SV=1	VATA_ARATH	AREVLQREDDLNEIVQLVGKDALAEGDK	AREVLQREDDLNEIVQLVGKDALAEGDK
	O23654	V-type proton ATPase catalytic subunit A OS=Arabidopsis thaliana OX=3702 GN=VHA-A PE=1 SV=1	VATA_ARATH	GVSVPALDKDCLWEFQPNK	GVSVPALDKDCLWEFQPNK
	O23654	V-type proton ATPase catalytic subunit A OS=Arabidopsis thaliana OX=3702 GN=VHA-A PE=1 SV=1	VATA_ARATH	DALAEGDK	DALAEGDK
	O23654	V-type proton ATPase catalytic subunit A OS=Arabidopsis thaliana OX=3702 GN=VHA-A PE=1 SV=1	VATA_ARATH	LAEMPADSGYPAYLAAR	LAEMPADSGYPAYLAAR
	O23654	V-type proton ATPase catalytic subunit A OS=Arabidopsis thaliana OX=3702 GN=VHA-A PE=1 SV=1	VATA_ARATH	EDYLAQNAFTPYDK	EDYLAQNAFTPYDK
	O23654	V-type proton ATPase catalytic subunit A OS=Arabidopsis thaliana OX=3702 GN=VHA-A PE=1 SV=1	VATA_ARATH	TTLVANTSNMPVAAR	TTLVANTSNMPVAAR
	O23654	V-type proton ATPase catalytic subunit A OS=Arabidopsis thaliana OX=3702 GN=VHA-A PE=1 SV=1	VATA_ARATH	EDDLNEIVQLVGKDALAEGDK	EDDLNEIVQLVGKDALAEGDK
	O23654	V-type proton ATPase catalytic subunit A OS=Arabidopsis thaliana OX=3702 GN=VHA-A PE=1 SV=1	VATA_ARATH	KSYTMLQSWPVR	KSYTMLQSWPVR
	O23654	V-type proton ATPase catalytic subunit A OS=Arabidopsis thaliana OX=3702 GN=VHA-A PE=1 SV=1	VATA_ARATH	RTTLVANTSNMPVAAREASIYTGITIAEYFR	RTTLVANTSNMPVAAREASIYTGITIAEYFR
	O23654	V-type proton ATPase catalytic subunit A OS=Arabidopsis thaliana OX=3702 GN=VHA-A PE=1 SV=1	VATA_ARATH	DALAEGDKITLETAK	DALAEGDKITLETAK
	O23654	V-type proton ATPase catalytic subunit A OS=Arabidopsis thaliana OX=3702 GN=VHA-A PE=1 SV=1	VATA_ARATH	EISGRLAEMPADSGYPAYLAAR	EISGRLAEMPADSGYPAYLAAR
	O23654	V-type proton ATPase catalytic subunit A OS=Arabidopsis thaliana OX=3702 GN=VHA-A PE=1 SV=1	VATA_ARATH	GNEMAEVLMDFPQLTMTLPDGREESVMKR	GNEMAEVLMDFPQLTMTLPDGREESVMKR
	O23654	V-type proton ATPase catalytic subunit A OS=Arabidopsis thaliana OX=3702 GN=VHA-A PE=1 SV=1	VATA_ARATH	LAADTPLLTGQRVLDALFPSVLGGTCAIPGAFGCGK	LAADTPLLTGQRVLDALFPSVLGGTCAIPGAFGCGK
	O23654	V-type proton ATPase catalytic subunit A OS=Arabidopsis thaliana OX=3702 GN=VHA-A PE=1 SV=1	VATA_ARATH	FDGIQRPLK	THKPLSVELGPGILGNIFDGIQRPLK
	O23654	V-type proton ATPase catalytic subunit A OS=Arabidopsis thaliana OX=3702 GN=VHA-A PE=1 SV=1	VATA_ARATH	PDGR	GNEMAEVLMDFPQLTMTLPDGR
	O23654	V-type proton ATPase catalytic subunit A OS=Arabidopsis thaliana OX=3702 GN=VHA-A PE=1 SV=1	VATA_ARATH	LAADTPLLTGQR	LAADTPLLTGQR
	O23654	V-type proton ATPase catalytic subunit A OS=Arabidopsis thaliana OX=3702 GN=VHA-A PE=1 SV=1	VATA_ARATH	FEDPAEGEDTLVEK	FEDPAEGEDTLVEK
	O23654	V-type proton ATPase catalytic subunit A OS=Arabidopsis thaliana OX=3702 GN=VHA-A PE=1 SV=1	VATA_ARATH	YSNSDAVVYVGCGER	YSNSDAVVYVGCGER
	O23654	V-type proton ATPase catalytic subunit A OS=Arabidopsis thaliana OX=3702 GN=VHA-A PE=1 SV=1	VATA_ARATH	NIIHFYNLANQAVER	NIIHFYNLANQAVER
	O23654	V-type proton ATPase catalytic subunit A OS=Arabidopsis thaliana OX=3702 GN=VHA-A PE=1 SV=1	VATA_ARATH	EASIYTGITIAEYFR	EASIYTGITIAEYFR
	O23654	V-type proton ATPase catalytic subunit A OS=Arabidopsis thaliana OX=3702 GN=VHA-A PE=1 SV=1	VATA_ARATH	YSTALESFYEK	YSTALESFYEK
	O23654	V-type proton ATPase catalytic subunit A OS=Arabidopsis thaliana OX=3702 GN=VHA-A PE=1 SV=1	VATA_ARATH	SYTMLQSWPVR	SYTMLQSWPVR
	O23654	V-type proton ATPase catalytic subunit A OS=Arabidopsis thaliana OX=3702 GN=VHA-A PE=1 SV=1	VATA_ARATH	VSGPVVVADGMAGAAMYELVR	VSGPVVVADGMAGAAMYELVR
	O23654	V-type proton ATPase catalytic subunit A OS=Arabidopsis thaliana OX=3702 GN=VHA-A PE=1 SV=1	VATA_ARATH	LYDDLNAGFR	LYDDLNAGFR
	O23654	V-type proton ATPase catalytic subunit A OS=Arabidopsis thaliana OX=3702 GN=VHA-A PE=1 SV=1	VATA_ARATH	YSTALESFYEKFDPDFINIR	YSTALESFYEKFDPDFINIR
	O23654	V-type proton ATPase catalytic subunit A OS=Arabidopsis thaliana OX=3702 GN=VHA-A PE=1 SV=1	VATA_ARATH	GNEMAEVLMDFPQLTMTLPDGREESVMK	GNEMAEVLMDFPQLTMTLPDGREESVMK
	O23654	V-type proton ATPase catalytic subunit A OS=Arabidopsis thaliana OX=3702 GN=VHA-A PE=1 SV=1	VATA_ARATH	VSGPVVVADGMAGAAMYELVRVGHDNLIGEIIR	VSGPVVVADGMAGAAMYELVRVGHDNLIGEIIR
	O23654	V-type proton ATPase catalytic subunit A OS=Arabidopsis thaliana OX=3702 GN=VHA-A PE=1 SV=1	VATA_ARATH	PGAFGCGK	VLDALFPSVLGGTCAIPGAFGCGK
	O23654	V-type proton ATPase catalytic subunit A OS=Arabidopsis thaliana OX=3702 GN=VHA-A PE=1 SV=1	VATA_ARATH	VGHDNLIGEIIR	VGHDNLIGEIIR
	O23654	V-type proton ATPase catalytic subunit A OS=Arabidopsis thaliana OX=3702 GN=VHA-A PE=1 SV=1	VATA_ARATH	FEDPAEGEDTLVEKFKK	FEDPAEGEDTLVEKFKK
	O23654	V-type proton ATPase catalytic subunit A OS=Arabidopsis thaliana OX=3702 GN=VHA-A PE=1 SV=1	VATA_ARATH	EDDLNEIVQLVGKDALAEGDKITLETAK	EDDLNEIVQLVGKDALAEGDKITLETAK
	O23654	V-type proton ATPase catalytic subunit A OS=Arabidopsis thaliana OX=3702 GN=VHA-A PE=1 SV=1	VATA_ARATH	HFPSVNWLISYSKYSTALESFYEK	HFPSVNWLISYSKYSTALESFYEK
	O23654	V-type proton ATPase catalytic subunit A OS=Arabidopsis thaliana OX=3702 GN=VHA-A PE=1 SV=1	VATA_ARATH	VLDALFPSVLGGTCAI	VLDALFPSVLGGTCAIPGAFGCGK
	O23654	V-type proton ATPase catalytic subunit A OS=Arabidopsis thaliana OX=3702 GN=VHA-A PE=1 SV=1	VATA_ARATH	NIIHFYNL	NIIHFYNLANQAVER
	O23654	V-type proton ATPase catalytic subunit A OS=Arabidopsis thaliana OX=3702 GN=VHA-A PE=1 SV=1	VATA_ARATH	NIIHFYNLA	NIIHFYNLANQAVER
	O23654	V-type proton ATPase catalytic subunit A OS=Arabidopsis thaliana OX=3702 GN=VHA-A PE=1 SV=1	VATA_ARATH	NLANQAVER	NIIHFYNLANQAVER
	O23654	V-type proton ATPase catalytic subunit A OS=Arabidopsis thaliana OX=3702 GN=VHA-A PE=1 SV=1	VATA_ARATH	VSGPVVVADGMA	VSGPVVVADGMAGAAMYELVR
AT2G41740	O81644	Villin-2 OS=Arabidopsis thaliana OX=3702 GN=VLN2 PE=1 SV=2	VILI2_ARATH	cytoskeleton	organ growth	[9,83]
				peptide.seq	peptide.OriginatingSeq
	O81644	Villin-2 OS=Arabidopsis thaliana OX=3702 GN=VLN2 PE=1 SV=2	VILI2_ARATH	DTSQDEAGTAAVK	DTSQDEAGTAAVK
	O81644	Villin-2 OS=Arabidopsis thaliana OX=3702 GN=VLN2 PE=1 SV=2	VILI2_ARATH	SEHGK	SEHGK
	O81644	Villin-2 OS=Arabidopsis thaliana OX=3702 GN=VLN2 PE=1 SV=2	VILI2_ARATH	SNFDSWPSGSATPGNEEGR	SNFDSWPSGSATPGNEEGR
	O81644	Villin-2 OS=Arabidopsis thaliana OX=3702 GN=VLN2 PE=1 SV=2	VILI2_ARATH	ASLLFGTHHVVEDK	ASLLFGTHHVVEDK
	O81644	Villin-2 OS=Arabidopsis thaliana OX=3702 GN=VLN2 PE=1 SV=2	VILI2_ARATH	MEPIDGDLSK	MEPIDGDLSK
	O81644	Villin-2 OS=Arabidopsis thaliana OX=3702 GN=VLN2 PE=1 SV=2	VILI2_ARATH	EAYLSEEEFQSVFGIEKEAFNNLPR	EAYLSEEEFQSVFGIEKEAFNNLPR
	O81644	Villin-2 OS=Arabidopsis thaliana OX=3702 GN=VLN2 PE=1 SV=2	VILI2_ARATH	AASQSAEEFLASENRPK	AASQSAEEFLASENRPK
	O81644	Villin-2 OS=Arabidopsis thaliana OX=3702 GN=VLN2 PE=1 SV=2	VILI2_ARATH	EGTESSTFWFALGGK	EGTESSTFWFALGGK
	O81644	Villin-2 OS=Arabidopsis thaliana OX=3702 GN=VLN2 PE=1 SV=2	VILI2_ARATH	TPLPKEDIGK	TPLPKEDIGK
	O81644	Villin-2 OS=Arabidopsis thaliana OX=3702 GN=VLN2 PE=1 SV=2	VILI2_ARATH	ASSETIRDPHLFSFAFNR	ASSETIRDPHLFSFAFNR
	O81644	Villin-2 OS=Arabidopsis thaliana OX=3702 GN=VLN2 PE=1 SV=2	VILI2_ARATH	STSSNPADDIPLTEAK	STSSNPADDIPLTEAK
	O81644	Villin-2 OS=Arabidopsis thaliana OX=3702 GN=VLN2 PE=1 SV=2	VILI2_ARATH	DEEEASEVAGLEAKEEEEVSPAADETEAK	DEEEASEVAGLEAKEEEEVSPAADETEAK
	O81644	Villin-2 OS=Arabidopsis thaliana OX=3702 GN=VLN2 PE=1 SV=2	VILI2_ARATH	AEALAALSSAFNSSSSSTK	AEALAALSSAFNSSSSSTK
	O81644	Villin-2 OS=Arabidopsis thaliana OX=3702 GN=VLN2 PE=1 SV=2	VILI2_ARATH	QNFTSKKASSETIR	QNFTSKKASSETIR
	O81644	Villin-2 OS=Arabidopsis thaliana OX=3702 GN=VLN2 PE=1 SV=2	VILI2_ARATH	HAKEGTESSTFWFALGGKQNFTSK	HAKEGTESSTFWFALGGKQNFTSK
	O81644	Villin-2 OS=Arabidopsis thaliana OX=3702 GN=VLN2 PE=1 SV=2	VILI2_ARATH	MEPIDGDLSKSMLENTK	MEPIDGDLSKSMLENTK
	O81644	Villin-2 OS=Arabidopsis thaliana OX=3702 GN=VLN2 PE=1 SV=2	VILI2_ARATH	AEALAALNSAFNSSSNRPAYSSQDRLNESHDGPRQR	AEALAALNSAFNSSSNRPAYSSQDRLNESHDGPRQR
	O81644	Villin-2 OS=Arabidopsis thaliana OX=3702 GN=VLN2 PE=1 SV=2	VILI2_ARATH	PSGSATPGNEEGR	SNFDSWPSGSATPGNEEGR
	O81644	Villin-2 OS=Arabidopsis thaliana OX=3702 GN=VLN2 PE=1 SV=2	VILI2_ARATH	HAKE	HAKEGTESSTFWFALGGKQNFTSK
	O81644	Villin-2 OS=Arabidopsis thaliana OX=3702 GN=VLN2 PE=1 SV=2	VILI2_ARATH	IYQFNGANSNIQER	IYQFNGANSNIQER
	O81644	Villin-2 OS=Arabidopsis thaliana OX=3702 GN=VLN2 PE=1 SV=2	VILI2_ARATH	LYSGDCYLVLYTYHSGER	LYSGDCYLVLYTYHSGER
	O81644	Villin-2 OS=Arabidopsis thaliana OX=3702 GN=VLN2 PE=1 SV=2	VILI2_ARATH	FYMGDTYIVLQTTQNK	FYMGDTYIVLQTTQNK
	O81644	Villin-2 OS=Arabidopsis thaliana OX=3702 GN=VLN2 PE=1 SV=2	VILI2_ARATH	VLDPAFQGAGQKPGTEIWR	VLDPAFQGAGQKPGTEIWR
	O81644	Villin-2 OS=Arabidopsis thaliana OX=3702 GN=VLN2 PE=1 SV=2	VILI2_ARATH	INEGNEPCFFTTYFSWDATK	INEGNEPCFFTTYFSWDATK
	O81644	Villin-2 OS=Arabidopsis thaliana OX=3702 GN=VLN2 PE=1 SV=2	VILI2_ARATH	EPPQFVALFQPMVVLK	EPPQFVALFQPMVVLK
	O81644	Villin-2 OS=Arabidopsis thaliana OX=3702 GN=VLN2 PE=1 SV=2	VILI2_ARATH	LDTESDSGAFWVLFGGFAPIGR	LDTESDSGAFWVLFGGFAPIGR
	O81644	Villin-2 OS=Arabidopsis thaliana OX=3702 GN=VLN2 PE=1 SV=2	VILI2_ARATH	QETEEQGDSEIQPSGATFTYEQLR	QETEEQGDSEIQPSGATFTYEQLR
	O81644	Villin-2 OS=Arabidopsis thaliana OX=3702 GN=VLN2 PE=1 SV=2	VILI2_ARATH	HAKEGTESSTFWFALGGK	HAKEGTESSTFWFALGGK
	O81644	Villin-2 OS=Arabidopsis thaliana OX=3702 GN=VLN2 PE=1 SV=2	VILI2_ARATH	SENPVTGIDFK	SENPVTGIDFK
	O81644	Villin-2 OS=Arabidopsis thaliana OX=3702 GN=VLN2 PE=1 SV=2	VILI2_ARATH	EAFNNLPR	EAFNNLPR
	O81644	Villin-2 OS=Arabidopsis thaliana OX=3702 GN=VLN2 PE=1 SV=2	VILI2_ARATH	LANTMSNSLKGRPVQGRIYEGK	LANTMSNSLKGRPVQGRIYEGK
	O81644	Villin-2 OS=Arabidopsis thaliana OX=3702 GN=VLN2 PE=1 SV=2	VILI2_ARATH	CYLLDCGAEIYIWVGRVTQVDERK	CYLLDCGAEIYIWVGRVTQVDERK
	O81644	Villin-2 OS=Arabidopsis thaliana OX=3702 GN=VLN2 PE=1 SV=2	VILI2_ARATH	DSWPSGSATPGNEEGR	SNFDSWPSGSATPGNEEGR
	O81644	Villin-2 OS=Arabidopsis thaliana OX=3702 GN=VLN2 PE=1 SV=2	VILI2_ARATH	LANTMSNSLKGRPVQ	LANTMSNSLKGRPVQGRIYEGK
	O81644	Villin-2 OS=Arabidopsis thaliana OX=3702 GN=VLN2 PE=1 SV=2	VILI2_ARATH	DEAGTAAVK	DTSQDEAGTAAVK
	O81644	Villin-2 OS=Arabidopsis thaliana OX=3702 GN=VLN2 PE=1 SV=2	VILI2_ARATH	SAPVNEDIPPLLESGGK	SAPVNEDIPPLLESGGK
	O81644	Villin-2 OS=Arabidopsis thaliana OX=3702 GN=VLN2 PE=1 SV=2	VILI2_ARATH	AIVQGNSFQK	AIVQGNSFQK
	O81644	Villin-2 OS=Arabidopsis thaliana OX=3702 GN=VLN2 PE=1 SV=2	VILI2_ARATH	SNGGNQGLR	SNGGNQGLR
	O81644	Villin-2 OS=Arabidopsis thaliana OX=3702 GN=VLN2 PE=1 SV=2	VILI2_ARATH	SSMGESESTDETYTPESIALVQVSGTGVHNNK	SSMGESESTDETYTPESIALVQVSGTGVHNNK
	O81644	Villin-2 OS=Arabidopsis thaliana OX=3702 GN=VLN2 PE=1 SV=2	VILI2_ARATH	IYEGKEPPQFVALFQPMVVLK	IYEGKEPPQFVALFQPMVVLK
	O81644	Villin-2 OS=Arabidopsis thaliana OX=3702 GN=VLN2 PE=1 SV=2	VILI2_ARATH	EAYLSEEEFQSVFGIEK	EAYLSEEEFQSVFGIEK
	O81644	Villin-2 OS=Arabidopsis thaliana OX=3702 GN=VLN2 PE=1 SV=2	VILI2_ARATH	AEALAALSSAFNSSSSSTKSPPPPRPVGTSQASQR	AEALAALSSAFNSSSSSTKSPPPPRPVGTSQASQR
	O81644	Villin-2 OS=Arabidopsis thaliana OX=3702 GN=VLN2 PE=1 SV=2	VILI2_ARATH	SIPEDQDTAIRLANTMSNSLK	SIPEDQDTAIRLANTMSNSLK
	O81644	Villin-2 OS=Arabidopsis thaliana OX=3702 GN=VLN2 PE=1 SV=2	VILI2_ARATH	EGTESSTFWFALGGKQNFTSKK	EGTESSTFWFALGGKQNFTSKK
	O81644	Villin-2 OS=Arabidopsis thaliana OX=3702 GN=VLN2 PE=1 SV=2	VILI2_ARATH	KASSETIRDPHLFSFAFNR	KASSETIRDPHLFSFAFNR
	O81644	Villin-2 OS=Arabidopsis thaliana OX=3702 GN=VLN2 PE=1 SV=2	VILI2_ARATH	AIVQGNSF	AIVQGNSFQK
	O81644	Villin-2 OS=Arabidopsis thaliana OX=3702 GN=VLN2 PE=1 SV=2	VILI2_ARATH	PMVVLK	EPPQFVALFQPMVVLK
AT3G57410	O81645	Villin-3 OS=Arabidopsis thaliana OX=3702 GN=VLN3 PE=1 SV=2	VILI3_ARATH	cytoskeleton	actin filament bundling	[9]
				peptide.seq	peptide.OriginatingSeq
	O81645	Villin-3 OS=Arabidopsis thaliana OX=3702 GN=VLN3 PE=1 SV=2	VILI3_ARATH	DTSQDEAGTAAVK	DTSQDEAGTAAVK
	O81645	Villin-3 OS=Arabidopsis thaliana OX=3702 GN=VLN3 PE=1 SV=2	VILI3_ARATH	SEHGK	SEHGK
	O81645	Villin-3 OS=Arabidopsis thaliana OX=3702 GN=VLN3 PE=1 SV=2	VILI3_ARATH	LYSIADGQVESIDGDLSK	LYSIADGQVESIDGDLSK
	O81645	Villin-3 OS=Arabidopsis thaliana OX=3702 GN=VLN3 PE=1 SV=2	VILI3_ARATH	SNFDSWPSGSATPANEEGR	SNFDSWPSGSATPANEEGR
	O81645	Villin-3 OS=Arabidopsis thaliana OX=3702 GN=VLN3 PE=1 SV=2	VILI3_ARATH	STPVNEDIPPLLEGGGK	STPVNEDIPPLLEGGGK
	O81645	Villin-3 OS=Arabidopsis thaliana OX=3702 GN=VLN3 PE=1 SV=2	VILI3_ARATH	VTQVEER	VTQVEER
	O81645	Villin-3 OS=Arabidopsis thaliana OX=3702 GN=VLN3 PE=1 SV=2	VILI3_ARATH	GSSGETYTPESIALIQVSGTGVHNNK	GSSGETYTPESIALIQVSGTGVHNNK
	O81645	Villin-3 OS=Arabidopsis thaliana OX=3702 GN=VLN3 PE=1 SV=2	VILI3_ARATH	SMLENNK	SMLENNK
	O81645	Villin-3 OS=Arabidopsis thaliana OX=3702 GN=VLN3 PE=1 SV=2	VILI3_ARATH	ITEGNEPCFFTTYFSWDSTK	ITEGNEPCFFTTYFSWDSTK
	O81645	Villin-3 OS=Arabidopsis thaliana OX=3702 GN=VLN3 PE=1 SV=2	VILI3_ARATH	EAYLSEVEFKTVFGMEK	EAYLSEVEFKTVFGMEK
	O81645	Villin-3 OS=Arabidopsis thaliana OX=3702 GN=VLN3 PE=1 SV=2	VILI3_ARATH	EGTESSSFWFALGGKQNFTSK	EGTESSSFWFALGGKQNFTSK
	O81645	Villin-3 OS=Arabidopsis thaliana OX=3702 GN=VLN3 PE=1 SV=2	VILI3_ARATH	AAALAALTSAFNSSSGRTSSPSR	AAALAALTSAFNSSSGRTSSPSR
	O81645	Villin-3 OS=Arabidopsis thaliana OX=3702 GN=VLN3 PE=1 SV=2	VILI3_ARATH	AEALAALTSAFNSSPSSKSPPR	AEALAALTSAFNSSPSSKSPPR
	O81645	Villin-3 OS=Arabidopsis thaliana OX=3702 GN=VLN3 PE=1 SV=2	VILI3_ARATH	EGTESSSFWFALGGKQNFTSKK	EGTESSSFWFALGGKQNFTSKK
	O81645	Villin-3 OS=Arabidopsis thaliana OX=3702 GN=VLN3 PE=1 SV=2	VILI3_ARATH	EAYLS	EAYLSEVEFKTVFGMEK
	O81645	Villin-3 OS=Arabidopsis thaliana OX=3702 GN=VLN3 PE=1 SV=2	VILI3_ARATH	IYQFNGANSNIQER	IYQFNGANSNIQER
	O81645	Villin-3 OS=Arabidopsis thaliana OX=3702 GN=VLN3 PE=1 SV=2	VILI3_ARATH	LYSGDCYLVLYTYHSGER	LYSGDCYLVLYTYHSGER
	O81645	Villin-3 OS=Arabidopsis thaliana OX=3702 GN=VLN3 PE=1 SV=2	VILI3_ARATH	FYMGDTYIVLQTTQNK	FYMGDTYIVLQTTQNK
	O81645	Villin-3 OS=Arabidopsis thaliana OX=3702 GN=VLN3 PE=1 SV=2	VILI3_ARATH	DEAGTAAVK	DTSQDEAGTAAVK
	O81645	Villin-3 OS=Arabidopsis thaliana OX=3702 GN=VLN3 PE=1 SV=2	VILI3_ARATH	AEALAALTSAFNSSPSSK	AEALAALTSAFNSSPSSK
	O81645	Villin-3 OS=Arabidopsis thaliana OX=3702 GN=VLN3 PE=1 SV=2	VILI3_ARATH	KPEEEEFETR	KPEEEEFETR
	O81645	Villin-3 OS=Arabidopsis thaliana OX=3702 GN=VLN3 PE=1 SV=2	VILI3_ARATH	QTAFEIGQR	QTAFEIGQR
	O81645	Villin-3 OS=Arabidopsis thaliana OX=3702 GN=VLN3 PE=1 SV=2	VILI3_ARATH	TVELDAALGGR	TVELDAALGGR
	O81645	Villin-3 OS=Arabidopsis thaliana OX=3702 GN=VLN3 PE=1 SV=2	VILI3_ARATH	VASEDEIIPETTPPK	VASEDEIIPETTPPK
	O81645	Villin-3 OS=Arabidopsis thaliana OX=3702 GN=VLN3 PE=1 SV=2	VILI3_ARATH	VLDPAFQGVGQKPGTEIWR	VLDPAFQGVGQKPGTEIWR
	O81645	Villin-3 OS=Arabidopsis thaliana OX=3702 GN=VLN3 PE=1 SV=2	VILI3_ARATH	YINLAGSLEGLSPK	YINLAGSLEGLSPK
	O81645	Villin-3 OS=Arabidopsis thaliana OX=3702 GN=VLN3 PE=1 SV=2	VILI3_ARATH	VAEFLKPGTTIK	VAEFLKPGTTIK
	O81645	Villin-3 OS=Arabidopsis thaliana OX=3702 GN=VLN3 PE=1 SV=2	VILI3_ARATH	HAKEGTESSSFWFALGGK	HAKEGTESSSFWFALGGK
	O81645	Villin-3 OS=Arabidopsis thaliana OX=3702 GN=VLN3 PE=1 SV=2	VILI3_ARATH	EAYLSEVEFK	EAYLSEVEFK
	O81645	Villin-3 OS=Arabidopsis thaliana OX=3702 GN=VLN3 PE=1 SV=2	VILI3_ARATH	NSNQEDQETAVR	NSNQEDQETAVR
	O81645	Villin-3 OS=Arabidopsis thaliana OX=3702 GN=VLN3 PE=1 SV=2	VILI3_ARATH	SPDTSPSAEAK	SPDTSPSAEAK
	O81645	Villin-3 OS=Arabidopsis thaliana OX=3702 GN=VLN3 PE=1 SV=2	VILI3_ARATH	REAYLSEVEFK	REAYLSEVEFK
	O81645	Villin-3 OS=Arabidopsis thaliana OX=3702 GN=VLN3 PE=1 SV=2	VILI3_ARATH	VSSETVRDPHLFSFSFNR	VSSETVRDPHLFSFSFNR
	O81645	Villin-3 OS=Arabidopsis thaliana OX=3702 GN=VLN3 PE=1 SV=2	VILI3_ARATH	AALLLGTHHVVEDQSSSGNQGPR	AALLLGTHHVVEDQSSSGNQGPR
	O81645	Villin-3 OS=Arabidopsis thaliana OX=3702 GN=VLN3 PE=1 SV=2	VILI3_ARATH	AAALAALTSAFNSSSGR	AAALAALTSAFNSSSGR
	O81645	Villin-3 OS=Arabidopsis thaliana OX=3702 GN=VLN3 PE=1 SV=2	VILI3_ARATH	MSGSTKVLDPAFQGVGQKPGTEIWR	MSGSTKVLDPAFQGVGQKPGTEIWR
	O81645	Villin-3 OS=Arabidopsis thaliana OX=3702 GN=VLN3 PE=1 SV=2	VILI3_ARATH	EKQTAFEIGQR	EKQTAFEIGQR
	O81645	Villin-3 OS=Arabidopsis thaliana OX=3702 GN=VLN3 PE=1 SV=2	VILI3_ARATH	VAEFLKPGTTIKHAKEGTESSSFWFALGGK	VAEFLKPGTTIKHAKEGTESSSFWFALGGK
	O81645	Villin-3 OS=Arabidopsis thaliana OX=3702 GN=VLN3 PE=1 SV=2	VILI3_ARATH	VSSETVRDPHLFSFSFNRGK	VSSETVRDPHLFSFSFNRGK
	O81645	Villin-3 OS=Arabidopsis thaliana OX=3702 GN=VLN3 PE=1 SV=2	VILI3_ARATH	NSNQEDQETAVRLASTMTNSLKGRPVQAR	NSNQEDQETAVRLASTMTNSLKGRPVQAR
	O81645	Villin-3 OS=Arabidopsis thaliana OX=3702 GN=VLN3 PE=1 SV=2	VILI3_ARATH	HAKEGTESSSFWFALGGKQNFTSK	HAKEGTESSSFWFALGGKQNFTSK
	O81645	Villin-3 OS=Arabidopsis thaliana OX=3702 GN=VLN3 PE=1 SV=2	VILI3_ARATH	QRAAALAALTSAFNSSSGRTSSPSR	QRAAALAALTSAFNSSSGRTSSPSR
	O81645	Villin-3 OS=Arabidopsis thaliana OX=3702 GN=VLN3 PE=1 SV=2	VILI3_ARATH	LYSIADGQVESIDGDLSKSMLENNK	LYSIADGQVESIDGDLSKSMLENNK
	O81645	Villin-3 OS=Arabidopsis thaliana OX=3702 GN=VLN3 PE=1 SV=2	VILI3_ARATH	LEVWYIDANSK	LEVWYIDANSK
	O81645	Villin-3 OS=Arabidopsis thaliana OX=3702 GN=VLN3 PE=1 SV=2	VILI3_ARATH	AVQYREIQGHESDK	AVQYREIQGHESDK
	O81645	Villin-3 OS=Arabidopsis thaliana OX=3702 GN=VLN3 PE=1 SV=2	VILI3_ARATH	ALQVEAVATSLNSYDCFLLQSGTSMFLWVGNHSTHEQQELAAK	ALQVEAVATSLNSYDCFLLQSGTSMFLWVGNHSTHEQQELAAK
	O81645	Villin-3 OS=Arabidopsis thaliana OX=3702 GN=VLN3 PE=1 SV=2	VILI3_ARATH	AAAVAALSQVLTAEKK	AAAVAALSQVLTAEKK
	O81645	Villin-3 OS=Arabidopsis thaliana OX=3702 GN=VLN3 PE=1 SV=2	VILI3_ARATH	EPPQFVALFQHMVVLK	EPPQFVALFQHMVVLK
	O81645	Villin-3 OS=Arabidopsis thaliana OX=3702 GN=VLN3 PE=1 SV=2	VILI3_ARATH	TVFGMEKESFYK	TVFGMEKESFYK
	O81645	Villin-3 OS=Arabidopsis thaliana OX=3702 GN=VLN3 PE=1 SV=2	VILI3_ARATH	KEDYFLCCWFGK	KEDYFLCCWFGK
	O81645	Villin-3 OS=Arabidopsis thaliana OX=3702 GN=VLN3 PE=1 SV=2	VILI3_ARATH	RREAYLSEVEFK	RREAYLSEVEFK
	O81645	Villin-3 OS=Arabidopsis thaliana OX=3702 GN=VLN3 PE=1 SV=2	VILI3_ARATH	DKFHEGTSDVAIVDDGK	DKFHEGTSDVAIVDDGK
	O81645	Villin-3 OS=Arabidopsis thaliana OX=3702 GN=VLN3 PE=1 SV=2	VILI3_ARATH	AAALAALTSAFNSSSGRTSSPSRDR	AAALAALTSAFNSSSGRTSSPSRDR
	O81645	Villin-3 OS=Arabidopsis thaliana OX=3702 GN=VLN3 PE=1 SV=2	VILI3_ARATH	CYLLDCGSEIFIWVGRVTQVEER	CYLLDCGSEIFIWVGRVTQVEER
	O81645	Villin-3 OS=Arabidopsis thaliana OX=3702 GN=VLN3 PE=1 SV=2	VILI3_ARATH	DHVGKLYSGDCYLVLYTYHSGER	DHVGKLYSGDCYLVLYTYHSGER
	O81645	Villin-3 OS=Arabidopsis thaliana OX=3702 GN=VLN3 PE=1 SV=2	VILI3_ARATH	KEDYFLCCWFGKNSNQEDQETAVR	KEDYFLCCWFGKNSNQEDQETAVR
	O81645	Villin-3 OS=Arabidopsis thaliana OX=3702 GN=VLN3 PE=1 SV=2	VILI3_ARATH	PSGSATPANEEGR	SNFDSWPSGSATPANEEGR
AT5G20620	P0CH32	Polyubiquitin 4 OS=Arabidopsis thaliana OX=3702 GN=UBQ4 PE=3 SV=1	UBQ4_ARATH	cytosol, nucleus	ubiquitination	[2]
				peptide.seq	peptide.OriginatingSeq
	P0CH32	Polyubiquitin 4 OS=Arabidopsis thaliana OX=3702 GN=UBQ4 PE=3 SV=1	UBQ4_ARATH	DYNIQK	TLADYNIQK
	P0CH32	Polyubiquitin 4 OS=Arabidopsis thaliana OX=3702 GN=UBQ4 PE=3 SV=1	UBQ4_ARATH	EGIPPDQQR	EGIPPDQQR
	P0CH32	Polyubiquitin 4 OS=Arabidopsis thaliana OX=3702 GN=UBQ4 PE=3 SV=1	UBQ4_ARATH	TLADYNIQK	TLADYNIQK
	P0CH32	Polyubiquitin 4 OS=Arabidopsis thaliana OX=3702 GN=UBQ4 PE=3 SV=1	UBQ4_ARATH	VLR	ESTLHLVLR
	P0CH32	Polyubiquitin 4 OS=Arabidopsis thaliana OX=3702 GN=UBQ4 PE=3 SV=1	UBQ4_ARATH	ESTLHLVLR	ESTLHLVLR
	P0CH32	Polyubiquitin 4 OS=Arabidopsis thaliana OX=3702 GN=UBQ4 PE=3 SV=1	UBQ4_ARATH	HLVLR	ESTLHLVLR
AT4G05050	P0CH33	Polyubiquitin 11 OS=Arabidopsis thaliana OX=3702 GN=UBQ11 PE=2 SV=1	UBQ11_ARATH	cytosol, nucleus	ubiquitination	[2]
				peptide.seq	peptide.OriginatingSeq
	P0CH33	Polyubiquitin 11 OS=Arabidopsis thaliana OX=3702 GN=UBQ11 PE=2 SV=1	UBQ11_ARATH	DYNIQK
	P0CH33	Polyubiquitin 11 OS=Arabidopsis thaliana OX=3702 GN=UBQ11 PE=2 SV=1	UBQ11_ARATH	EGIPPDQQR
	P0CH33	Polyubiquitin 11 OS=Arabidopsis thaliana OX=3702 GN=UBQ11 PE=2 SV=1	UBQ11_ARATH	TLADYNIQK
	P0CH33	Polyubiquitin 11 OS=Arabidopsis thaliana OX=3702 GN=UBQ11 PE=2 SV=1	UBQ11_ARATH	VLR
	P0CH33	Polyubiquitin 11 OS=Arabidopsis thaliana OX=3702 GN=UBQ11 PE=2 SV=1	UBQ11_ARATH	ESTLHLVLR
	P0CH33	Polyubiquitin 11 OS=Arabidopsis thaliana OX=3702 GN=UBQ11 PE=2 SV=1	UBQ11_ARATH	HLVLR
AT4G18480	P16127	Magnesium-chelatase subunit ChlI-1_ chloroplastic OS=Arabidopsis thaliana OX=3702 GN=CHLI1 PE=1 SV=1	CHLI1_ARATH	chloroplast	chlorophyll biosynthesis	[46,84]
				peptide.seq	peptide.OriginatingSeq
	P16127	Magnesium-chelatase subunit ChlI-1_ chloroplastic OS=Arabidopsis thaliana OX=3702 GN=CHLI1 PE=1 SV=1	CHLI1_ARATH	FILIGSGNPEEGELRPQLLDR	FILIGSGNPEEGELRPQLLDR
	P16127	Magnesium-chelatase subunit ChlI-1_ chloroplastic OS=Arabidopsis thaliana OX=3702 GN=CHLI1 PE=1 SV=1	CHLI1_ARATH	INMVDLPLGATEDR	INMVDLPLGATEDR
	P16127	Magnesium-chelatase subunit ChlI-1_ chloroplastic OS=Arabidopsis thaliana OX=3702 GN=CHLI1 PE=1 SV=1	CHLI1_ARATH	SLVDLLPEINVVAGDPYNSDPIDPEFMGVEVR	SLVDLLPEINVVAGDPYNSDPIDPEFMGVEVR
	P16127	Magnesium-chelatase subunit ChlI-1_ chloroplastic OS=Arabidopsis thaliana OX=3702 GN=CHLI1 PE=1 SV=1	CHLI1_ARATH	AFEPGLLAK	AFEPGLLAK
	P16127	Magnesium-chelatase subunit ChlI-1_ chloroplastic OS=Arabidopsis thaliana OX=3702 GN=CHLI1 PE=1 SV=1	CHLI1_ARATH	YHVSVMNVATEINSTEQVVGK	YHVSVMNVATEINSTEQVVGK
	P16127	Magnesium-chelatase subunit ChlI-1_ chloroplastic OS=Arabidopsis thaliana OX=3702 GN=CHLI1 PE=1 SV=1	CHLI1_ARATH	DPLESIDSGVLVSEK	DPLESIDSGVLVSEK
	P16127	Magnesium-chelatase subunit ChlI-1_ chloroplastic OS=Arabidopsis thaliana OX=3702 GN=CHLI1 PE=1 SV=1	CHLI1_ARATH	KDPLESIDSGVLVSEK	KDPLESIDSGVLVSEK
	P16127	Magnesium-chelatase subunit ChlI-1_ chloroplastic OS=Arabidopsis thaliana OX=3702 GN=CHLI1 PE=1 SV=1	CHLI1_ARATH	FGMHAQVGTVRDADLR	FGMHAQVGTVRDADLR
	P16127	Magnesium-chelatase subunit ChlI-1_ chloroplastic OS=Arabidopsis thaliana OX=3702 GN=CHLI1 PE=1 SV=1	CHLI1_ARATH	IGGVMIMGDR	IGGVMIMGDR
	P16127	Magnesium-chelatase subunit ChlI-1_ chloroplastic OS=Arabidopsis thaliana OX=3702 GN=CHLI1 PE=1 SV=1	CHLI1_ARATH	FDSNPKDFR	FDSNPKDFR
	P16127	Magnesium-chelatase subunit ChlI-1_ chloroplastic OS=Arabidopsis thaliana OX=3702 GN=CHLI1 PE=1 SV=1	CHLI1_ARATH	LQDQISTARANLSSVQIDR	LQDQISTARANLSSVQIDR
	P16127	Magnesium-chelatase subunit ChlI-1_ chloroplastic OS=Arabidopsis thaliana OX=3702 GN=CHLI1 PE=1 SV=1	CHLI1_ARATH	FILIGSGNPEEG	FILIGSGNPEEGELRPQLLDR
	P16127	Magnesium-chelatase subunit ChlI-1_ chloroplastic OS=Arabidopsis thaliana OX=3702 GN=CHLI1 PE=1 SV=1	CHLI1_ARATH	DPK	LCLLLNVIDPK
	P16127	Magnesium-chelatase subunit ChlI-1_ chloroplastic OS=Arabidopsis thaliana OX=3702 GN=CHLI1 PE=1 SV=1	CHLI1_ARATH	VTPDDVATVIPNCLR	VTPDDVATVIPNCLR
	P16127	Magnesium-chelatase subunit ChlI-1_ chloroplastic OS=Arabidopsis thaliana OX=3702 GN=CHLI1 PE=1 SV=1	CHLI1_ARATH	EGISISHPAR	EGISISHPAR
	P16127	Magnesium-chelatase subunit ChlI-1_ chloroplastic OS=Arabidopsis thaliana OX=3702 GN=CHLI1 PE=1 SV=1	CHLI1_ARATH	GEQVPVIATK	GEQVPVIATK
	P16127	Magnesium-chelatase subunit ChlI-1_ chloroplastic OS=Arabidopsis thaliana OX=3702 GN=CHLI1 PE=1 SV=1	CHLI1_ARATH	TEQDKLQDQISTARANLSSVQIDR	TEQDKLQDQISTARANLSSVQIDR
	P16127	Magnesium-chelatase subunit ChlI-1_ chloroplastic OS=Arabidopsis thaliana OX=3702 GN=CHLI1 PE=1 SV=1	CHLI1_ARATH	ERVEKGEQVPVIATK	ERVEKGEQVPVIATK
	P16127	Magnesium-chelatase subunit ChlI-1_ chloroplastic OS=Arabidopsis thaliana OX=3702 GN=CHLI1 PE=1 SV=1	CHLI1_ARATH	ALAALK	ALAALK
	P16127	Magnesium-chelatase subunit ChlI-1_ chloroplastic OS=Arabidopsis thaliana OX=3702 GN=CHLI1 PE=1 SV=1	CHLI1_ARATH	VCSELNVDGLR	VCSELNVDGLR
	P16127	Magnesium-chelatase subunit ChlI-1_ chloroplastic OS=Arabidopsis thaliana OX=3702 GN=CHLI1 PE=1 SV=1	CHLI1_ARATH	LCLLLNVIDPK	LCLLLNVIDPK
	P16127	Magnesium-chelatase subunit ChlI-1_ chloroplastic OS=Arabidopsis thaliana OX=3702 GN=CHLI1 PE=1 SV=1	CHLI1_ARATH	AFEPGLLAKANR	AFEPGLLAKANR
	P16127	Magnesium-chelatase subunit ChlI-1_ chloroplastic OS=Arabidopsis thaliana OX=3702 GN=CHLI1 PE=1 SV=1	CHLI1_ARATH	TEQDKLQDQISTAR	TEQDKLQDQISTAR
	P16127	Magnesium-chelatase subunit ChlI-1_ chloroplastic OS=Arabidopsis thaliana OX=3702 GN=CHLI1 PE=1 SV=1	CHLI1_ARATH	MGDR	IGGVMIMGDR
	P16127	Magnesium-chelatase subunit ChlI-1_ chloroplastic OS=Arabidopsis thaliana OX=3702 GN=CHLI1 PE=1 SV=1	CHLI1_ARATH	ALTEGVK	ALTEGVK
	P16127	Magnesium-chelatase subunit ChlI-1_ chloroplastic OS=Arabidopsis thaliana OX=3702 GN=CHLI1 PE=1 SV=1	CHLI1_ARATH	PGLLAK	AFEPGLLAK
	P16127	Magnesium-chelatase subunit ChlI-1_ chloroplastic OS=Arabidopsis thaliana OX=3702 GN=CHLI1 PE=1 SV=1	CHLI1_ARATH	PLGATEDR	INMVDLPLGATEDR
	P16127	Magnesium-chelatase subunit ChlI-1_ chloroplastic OS=Arabidopsis thaliana OX=3702 GN=CHLI1 PE=1 SV=1	CHLI1_ARATH	ANLSSVQIDR	ANLSSVQIDR
	P16127	Magnesium-chelatase subunit ChlI-1_ chloroplastic OS=Arabidopsis thaliana OX=3702 GN=CHLI1 PE=1 SV=1	CHLI1_ARATH	VEKGEQVPVIATK	VEKGEQVPVIATK
	P16127	Magnesium-chelatase subunit ChlI-1_ chloroplastic OS=Arabidopsis thaliana OX=3702 GN=CHLI1 PE=1 SV=1	CHLI1_ARATH	ISRVCSELNVDGLR	ISRVCSELNVDGLR
	P16127	Magnesium-chelatase subunit ChlI-1_ chloroplastic OS=Arabidopsis thaliana OX=3702 GN=CHLI1 PE=1 SV=1	CHLI1_ARATH	DRVTPDDVATVIPNCLR	DRVTPDDVATVIPNCLR
	P16127	Magnesium-chelatase subunit ChlI-1_ chloroplastic OS=Arabidopsis thaliana OX=3702 GN=CHLI1 PE=1 SV=1	CHLI1_ARATH	VCSELNVDGLRGDIVTNRAAK	VCSELNVDGLRGDIVTNRAAK
	P16127	Magnesium-chelatase subunit ChlI-1_ chloroplastic OS=Arabidopsis thaliana OX=3702 GN=CHLI1 PE=1 SV=1	CHLI1_ARATH	YHVSVMNVATEINSTEQVVGKFDSK	YHVSVMNVATEINSTEQVVGKFDSK
	P16127	Magnesium-chelatase subunit ChlI-1_ chloroplastic OS=Arabidopsis thaliana OX=3702 GN=CHLI1 PE=1 SV=1	CHLI1_ARATH	TEQDKLQDQ	TEQDKLQDQISTAR
	P16127	Magnesium-chelatase subunit ChlI-1_ chloroplastic OS=Arabidopsis thaliana OX=3702 GN=CHLI1 PE=1 SV=1	CHLI1_ARATH	FGMHAQVGTVR	FGMHAQVGTVR
	P16127	Magnesium-chelatase subunit ChlI-1_ chloroplastic OS=Arabidopsis thaliana OX=3702 GN=CHLI1 PE=1 SV=1	CHLI1_ARATH	FAEIFS	FAEIFS
	P16127	Magnesium-chelatase subunit ChlI-1_ chloroplastic OS=Arabidopsis thaliana OX=3702 GN=CHLI1 PE=1 SV=1	CHLI1_ARATH	GILYVDEVNLLDDHLVDVLLDSAASGWNTVER	GILYVDEVNLLDDHLVDVLLDSAASGWNTVER
	P16127	Magnesium-chelatase subunit ChlI-1_ chloroplastic OS=Arabidopsis thaliana OX=3702 GN=CHLI1 PE=1 SV=1	CHLI1_ARATH	FDSKKSARPVYPFAAIVGQDEMK	FDSKKSARPVYPFAAIVGQDEMK
	P16127	Magnesium-chelatase subunit ChlI-1_ chloroplastic OS=Arabidopsis thaliana OX=3702 GN=CHLI1 PE=1 SV=1	CHLI1_ARATH	DFRDTYKTEQDK	DFRDTYKTEQDK
	P16127	Magnesium-chelatase subunit ChlI-1_ chloroplastic OS=Arabidopsis thaliana OX=3702 GN=CHLI1 PE=1 SV=1	CHLI1_ARATH	KDPLESIDSGVLVSEKFAEIFS	KDPLESIDSGVLVSEKFAEIFS
	P16127	Magnesium-chelatase subunit ChlI-1_ chloroplastic OS=Arabidopsis thaliana OX=3702 GN=CHLI1 PE=1 SV=1	CHLI1_ARATH	GGVMIMGDR	IGGVMIMGDR
	P16127	Magnesium-chelatase subunit ChlI-1_ chloroplastic OS=Arabidopsis thaliana OX=3702 GN=CHLI1 PE=1 SV=1	CHLI1_ARATH	GVMIMGDR	IGGVMIMGDR
	P16127	Magnesium-chelatase subunit ChlI-1_ chloroplastic OS=Arabidopsis thaliana OX=3702 GN=CHLI1 PE=1 SV=1	CHLI1_ARATH	LNVIDPK	LCLLLNVIDPK
	P16127	Magnesium-chelatase subunit ChlI-1_ chloroplastic OS=Arabidopsis thaliana OX=3702 GN=CHLI1 PE=1 SV=1	CHLI1_ARATH	LLLNVIDPK	LCLLLNVIDPK
	P16127	Magnesium-chelatase subunit ChlI-1_ chloroplastic OS=Arabidopsis thaliana OX=3702 GN=CHLI1 PE=1 SV=1	CHLI1_ARATH	VGQDEMK	FDSKKSARPVYPFAAIVGQDEMK
AT5G44340	P24636	Tubulin beta-4 chain OS=Arabidopsis thaliana OX=3702 GN=TUBB4 PE=2 SV=2	TBB4_ARATH	cytosol	constituent of microtubules	[2]
				peptide.seq	peptide.OriginatingSeq
	P24636	Tubulin beta-4 chain OS=Arabidopsis thaliana OX=3702 GN=TUBB4 PE=2 SV=2	TBB4_ARATH	LAVNLIPFPR	LAVNLIPFPR
	P24636	Tubulin beta-4 chain OS=Arabidopsis thaliana OX=3702 GN=TUBB4 PE=2 SV=2	TBB4_ARATH	NSSYFVEWIPNNVK	NSSYFVEWIPNNVK
	P24636	Tubulin beta-4 chain OS=Arabidopsis thaliana OX=3702 GN=TUBB4 PE=2 SV=2	TBB4_ARATH	GHYTEGAELIDSVLDVVR	GHYTEGAELIDSVLDVVR
	P24636	Tubulin beta-4 chain OS=Arabidopsis thaliana OX=3702 GN=TUBB4 PE=2 SV=2	TBB4_ARATH	SGPFGQIFRPDNFVFGQSGAGNNWAK	SGPFGQIFRPDNFVFGQSGAGNNWAK
	P24636	Tubulin beta-4 chain OS=Arabidopsis thaliana OX=3702 GN=TUBB4 PE=2 SV=2	TBB4_ARATH	PNNVK	NSSYFVEWIPNNVK
	P24636	Tubulin beta-4 chain OS=Arabidopsis thaliana OX=3702 GN=TUBB4 PE=2 SV=2	TBB4_ARATH	LDVVR	GHYTEGAELIDSVLDVVR
	P24636	Tubulin beta-4 chain OS=Arabidopsis thaliana OX=3702 GN=TUBB4 PE=2 SV=2	TBB4_ARATH	DVVR	GHYTEGAELIDSVLDVVR
	P24636	Tubulin beta-4 chain OS=Arabidopsis thaliana OX=3702 GN=TUBB4 PE=2 SV=2	TBB4_ARATH	KLAVNLIPFPRLHFFMVGFAPLTSR	KLAVNLIPFPRLHFFMVGFAPLTSR
	P24636	Tubulin beta-4 chain OS=Arabidopsis thaliana OX=3702 GN=TUBB4 PE=2 SV=2	TBB4_ARATH	MASTFIGNSTSIQEMFR	MASTFIGNSTSIQEMFR
	P24636	Tubulin beta-4 chain OS=Arabidopsis thaliana OX=3702 GN=TUBB4 PE=2 SV=2	TBB4_ARATH	YLTASAVFR	YLTASAVFR
	P24636	Tubulin beta-4 chain OS=Arabidopsis thaliana OX=3702 GN=TUBB4 PE=2 SV=2	TBB4_ARATH	NSSYFVEWIPNNVKSSVCDIAPK	NSSYFVEWIPNNVKSSVCDIAPK
	P24636	Tubulin beta-4 chain OS=Arabidopsis thaliana OX=3702 GN=TUBB4 PE=2 SV=2	TBB4_ARATH	GSQQYSALSVPELTQQMWDAK	GSQQYSALSVPELTQQMWDAK
	P24636	Tubulin beta-4 chain OS=Arabidopsis thaliana OX=3702 GN=TUBB4 PE=2 SV=2	TBB4_ARATH	IDVYFNEASGGK	IDVYFNEASGGK
	P24636	Tubulin beta-4 chain OS=Arabidopsis thaliana OX=3702 GN=TUBB4 PE=2 SV=2	TBB4_ARATH	VSEQFTAMFRR	VSEQFTAMFRR
	P24636	Tubulin beta-4 chain OS=Arabidopsis thaliana OX=3702 GN=TUBB4 PE=2 SV=2	TBB4_ARATH	GLKMASTFIGNSTSIQEMFR	GLKMASTFIGNSTSIQEMFR
	P24636	Tubulin beta-4 chain OS=Arabidopsis thaliana OX=3702 GN=TUBB4 PE=2 SV=2	TBB4_ARATH	FVEWIPNNVK	NSSYFVEWIPNNVK
	P24636	Tubulin beta-4 chain OS=Arabidopsis thaliana OX=3702 GN=TUBB4 PE=2 SV=2	TBB4_ARATH	LHFFMVGFAPLTSR	LHFFMVGFAPLTSR
	P24636	Tubulin beta-4 chain OS=Arabidopsis thaliana OX=3702 GN=TUBB4 PE=2 SV=2	TBB4_ARATH	PFPR	LAVNLIPFPR
	P24636	Tubulin beta-4 chain OS=Arabidopsis thaliana OX=3702 GN=TUBB4 PE=2 SV=2	TBB4_ARATH	APLTSR	LHFFMVGFAPLTSR
	P24636	Tubulin beta-4 chain OS=Arabidopsis thaliana OX=3702 GN=TUBB4 PE=2 SV=2	TBB4_ARATH	LHFFMVGFA	LHFFMVGFAPLTSR
	P24636	Tubulin beta-4 chain OS=Arabidopsis thaliana OX=3702 GN=TUBB4 PE=2 SV=2	TBB4_ARATH	NMMCAADPRHGR	NMMCAADPRHGR
	P24636	Tubulin beta-4 chain OS=Arabidopsis thaliana OX=3702 GN=TUBB4 PE=2 SV=2	TBB4_ARATH	PLTSR	LHFFMVGFAPLTSR
	P24636	Tubulin beta-4 chain OS=Arabidopsis thaliana OX=3702 GN=TUBB4 PE=2 SV=2	TBB4_ARATH	LHFFMVGF	LHFFMVGFAPLTSR
	P24636	Tubulin beta-4 chain OS=Arabidopsis thaliana OX=3702 GN=TUBB4 PE=2 SV=2	TBB4_ARATH	LANPTFGDLNHLISATMSGVTCCLR	LANPTFGDLNHLISATMSGVTCCLR
	P24636	Tubulin beta-4 chain OS=Arabidopsis thaliana OX=3702 GN=TUBB4 PE=2 SV=2	TBB4_ARATH	AVLMDLEPGTMDSLR	AVLMDLEPGTMDSLR
	P24636	Tubulin beta-4 chain OS=Arabidopsis thaliana OX=3702 GN=TUBB4 PE=2 SV=2	TBB4_ARATH	LANPTFGDLNHLISATMSGVTCCLRFPGQLNSDLRK	LANPTFGDLNHLISATMSGVTCCLRFPGQLNSDLRK
	P24636	Tubulin beta-4 chain OS=Arabidopsis thaliana OX=3702 GN=TUBB4 PE=2 SV=2	TBB4_ARATH	GSQQYSALSVPELTQQMWDAKNMMCAADPR	GSQQYSALSVPELTQQMWDAKNMMCAADPR
	P24636	Tubulin beta-4 chain OS=Arabidopsis thaliana OX=3702 GN=TUBB4 PE=2 SV=2	TBB4_ARATH	LTASAVFR	YLTASAVFR
	P24636	Tubulin beta-4 chain OS=Arabidopsis thaliana OX=3702 GN=TUBB4 PE=2 SV=2	TBB4_ARATH	IDSVLDVVR	GHYTEGAELIDSVLDVVR
	P24636	Tubulin beta-4 chain OS=Arabidopsis thaliana OX=3702 GN=TUBB4 PE=2 SV=2	TBB4_ARATH	GHYTEGAELI	GHYTEGAELIDSVLDVVR
	P24636	Tubulin beta-4 chain OS=Arabidopsis thaliana OX=3702 GN=TUBB4 PE=2 SV=2	TBB4_ARATH	YLTASAVFRGKLSTK	YLTASAVFRGKLSTK
	P24636	Tubulin beta-4 chain OS=Arabidopsis thaliana OX=3702 GN=TUBB4 PE=2 SV=2	TBB4_ARATH	GKLSTKEVDEQMMNIQNK	GKLSTKEVDEQMMNIQNK
	P24636	Tubulin beta-4 chain OS=Arabidopsis thaliana OX=3702 GN=TUBB4 PE=2 SV=2	TBB4_ARATH	FWEVICDEHGIDHTGQYVGDSPLQLER	FWEVICDEHGIDHTGQYVGDSPLQLER
	P24636	Tubulin beta-4 chain OS=Arabidopsis thaliana OX=3702 GN=TUBB4 PE=2 SV=2	TBB4_ARATH	IDVYFNEASGGKYVPR	IDVYFNEASGGKYVPR
	P24636	Tubulin beta-4 chain OS=Arabidopsis thaliana OX=3702 GN=TUBB4 PE=2 SV=2	TBB4_ARATH	GHYTEGAELIDSVLD	GHYTEGAELIDSVLDVVR
AT2G29550	P29515	Tubulin beta-7 chain OS=Arabidopsis thaliana OX=3702 GN=TUBB7 PE=2 SV=1	TBB7_ARATH	cytosol	constituent of microtubules	[2]
				peptide.seq	peptide.OriginatingSeq
	P29515	Tubulin beta-7 chain OS=Arabidopsis thaliana OX=3702 GN=TUBB7 PE=2 SV=1	TBB7_ARATH	LAVNLIPFPR	LAVNLIPFPR
	P29515	Tubulin beta-7 chain OS=Arabidopsis thaliana OX=3702 GN=TUBB7 PE=2 SV=1	TBB7_ARATH	NSSYFVEWIPNNVK	NSSYFVEWIPNNVK
	P29515	Tubulin beta-7 chain OS=Arabidopsis thaliana OX=3702 GN=TUBB7 PE=2 SV=1	TBB7_ARATH	GHYTEGAELIDSVLDVVR	GHYTEGAELIDSVLDVVR
	P29515	Tubulin beta-7 chain OS=Arabidopsis thaliana OX=3702 GN=TUBB7 PE=2 SV=1	TBB7_ARATH	PNNVK	NSSYFVEWIPNNVK
	P29515	Tubulin beta-7 chain OS=Arabidopsis thaliana OX=3702 GN=TUBB7 PE=2 SV=1	TBB7_ARATH	LDVVR	GHYTEGAELIDSVLDVVR
	P29515	Tubulin beta-7 chain OS=Arabidopsis thaliana OX=3702 GN=TUBB7 PE=2 SV=1	TBB7_ARATH	DVVR	GHYTEGAELIDSVLDVVR
	P29515	Tubulin beta-7 chain OS=Arabidopsis thaliana OX=3702 GN=TUBB7 PE=2 SV=1	TBB7_ARATH	YLTASAMFRGK	YLTASAMFRGK
	P29515	Tubulin beta-7 chain OS=Arabidopsis thaliana OX=3702 GN=TUBB7 PE=2 SV=1	TBB7_ARATH	KEAENCDCLQGFQVCHSLGGGTGSGMGTLLISK	KEAENCDCLQGFQVCHSLGGGTGSGMGTLLISK
	P29515	Tubulin beta-7 chain OS=Arabidopsis thaliana OX=3702 GN=TUBB7 PE=2 SV=1	TBB7_ARATH	KLAVNLIPFPRLHFFMVGFAPLTSR	KLAVNLIPFPRLHFFMVGFAPLTSR
	P29515	Tubulin beta-7 chain OS=Arabidopsis thaliana OX=3702 GN=TUBB7 PE=2 SV=1	TBB7_ARATH	SGPYGQIFRPDNFVFGQSGAGNNWAK	SGPYGQIFRPDNFVFGQSGAGNNWAK
	P29515	Tubulin beta-7 chain OS=Arabidopsis thaliana OX=3702 GN=TUBB7 PE=2 SV=1	TBB7_ARATH	MASTFIGNSTSIQEMFR	MASTFIGNSTSIQEMFR
	P29515	Tubulin beta-7 chain OS=Arabidopsis thaliana OX=3702 GN=TUBB7 PE=2 SV=1	TBB7_ARATH	MREILHIQGGQCGNQIGSK	MREILHIQGGQCGNQIGSK
	P29515	Tubulin beta-7 chain OS=Arabidopsis thaliana OX=3702 GN=TUBB7 PE=2 SV=1	TBB7_ARATH	VSEQFTAMFRR	VSEQFTAMFRR
	P29515	Tubulin beta-7 chain OS=Arabidopsis thaliana OX=3702 GN=TUBB7 PE=2 SV=1	TBB7_ARATH	FVEWIPNNVK	NSSYFVEWIPNNVK
	P29515	Tubulin beta-7 chain OS=Arabidopsis thaliana OX=3702 GN=TUBB7 PE=2 SV=1	TBB7_ARATH	YVGDSELQLER	YVGDSELQLER
	P29515	Tubulin beta-7 chain OS=Arabidopsis thaliana OX=3702 GN=TUBB7 PE=2 SV=1	TBB7_ARATH	NLTVPELTQQMWDAK	NLTVPELTQQMWDAK
	P29515	Tubulin beta-7 chain OS=Arabidopsis thaliana OX=3702 GN=TUBB7 PE=2 SV=1	TBB7_ARATH	AVLMDLEPGTMDSVR	AVLMDLEPGTMDSVR
	P29515	Tubulin beta-7 chain OS=Arabidopsis thaliana OX=3702 GN=TUBB7 PE=2 SV=1	TBB7_ARATH	FWEVVNLEHGIDQTGR	FWEVVNLEHGIDQTGR
	P29515	Tubulin beta-7 chain OS=Arabidopsis thaliana OX=3702 GN=TUBB7 PE=2 SV=1	TBB7_ARATH	LHFFMVGFAPLTSRGSQQYR	LHFFMVGFAPLTSRGSQQYR
	P29515	Tubulin beta-7 chain OS=Arabidopsis thaliana OX=3702 GN=TUBB7 PE=2 SV=1	TBB7_ARATH	LHFFMVGFAPLTSR	LHFFMVGFAPLTSR
	P29515	Tubulin beta-7 chain OS=Arabidopsis thaliana OX=3702 GN=TUBB7 PE=2 SV=1	TBB7_ARATH	PFPR	LAVNLIPFPR
	P29515	Tubulin beta-7 chain OS=Arabidopsis thaliana OX=3702 GN=TUBB7 PE=2 SV=1	TBB7_ARATH	APLTSR	LHFFMVGFAPLTSR
	P29515	Tubulin beta-7 chain OS=Arabidopsis thaliana OX=3702 GN=TUBB7 PE=2 SV=1	TBB7_ARATH	LHFFMVGFA	LHFFMVGFAPLTSR
	P29515	Tubulin beta-7 chain OS=Arabidopsis thaliana OX=3702 GN=TUBB7 PE=2 SV=1	TBB7_ARATH	NMMCAADPRHGR	NMMCAADPRHGR
	P29515	Tubulin beta-7 chain OS=Arabidopsis thaliana OX=3702 GN=TUBB7 PE=2 SV=1	TBB7_ARATH	PLTSR	LHFFMVGFAPLTSR
	P29515	Tubulin beta-7 chain OS=Arabidopsis thaliana OX=3702 GN=TUBB7 PE=2 SV=1	TBB7_ARATH	LHFFMVGF	LHFFMVGFAPLTSR
	P29515	Tubulin beta-7 chain OS=Arabidopsis thaliana OX=3702 GN=TUBB7 PE=2 SV=1	TBB7_ARATH	IDSVLDVVR	GHYTEGAELIDSVLDVVR
	P29515	Tubulin beta-7 chain OS=Arabidopsis thaliana OX=3702 GN=TUBB7 PE=2 SV=1	TBB7_ARATH	GHYTEGAELI	GHYTEGAELIDSVLDVVR
	P29515	Tubulin beta-7 chain OS=Arabidopsis thaliana OX=3702 GN=TUBB7 PE=2 SV=1	TBB7_ARATH	GHYTEGAELIDSVLD	GHYTEGAELIDSVLDVVR
	P29515	Tubulin beta-7 chain OS=Arabidopsis thaliana OX=3702 GN=TUBB7 PE=2 SV=1	TBB7_ARATH	VNVYYNEASCGRYVPR	VNVYYNEASCGRYVPR
AT4G20890	P29517	Tubulin beta-9 chain OS=Arabidopsis thaliana OX=3702 GN=TUBB9 PE=1 SV=1	TBB9_ARATH	cytosol	constituent of microtubules	[2]
				peptide.seq	peptide.OriginatingSeq
	P29517	Tubulin beta-9 chain OS=Arabidopsis thaliana OX=3702 GN=TUBB9 PE=1 SV=1	TBB9_ARATH	LAVNLIPFPR	LAVNLIPFPR
	P29517	Tubulin beta-9 chain OS=Arabidopsis thaliana OX=3702 GN=TUBB9 PE=1 SV=1	TBB9_ARATH	NSSYFVEWIPNNVK	NSSYFVEWIPNNVK
	P29517	Tubulin beta-9 chain OS=Arabidopsis thaliana OX=3702 GN=TUBB9 PE=1 SV=1	TBB9_ARATH	GHYTEGAELIDSVLDVVR	GHYTEGAELIDSVLDVVR
	P29517	Tubulin beta-9 chain OS=Arabidopsis thaliana OX=3702 GN=TUBB9 PE=1 SV=1	TBB9_ARATH	SGPFGQIFRPDNFVFGQSGAGNNWAK	SGPFGQIFRPDNFVFGQSGAGNNWAK
	P29517	Tubulin beta-9 chain OS=Arabidopsis thaliana OX=3702 GN=TUBB9 PE=1 SV=1	TBB9_ARATH	PNNVK	NSSYFVEWIPNNVK
	P29517	Tubulin beta-9 chain OS=Arabidopsis thaliana OX=3702 GN=TUBB9 PE=1 SV=1	TBB9_ARATH	LDVVR	GHYTEGAELIDSVLDVVR
	P29517	Tubulin beta-9 chain OS=Arabidopsis thaliana OX=3702 GN=TUBB9 PE=1 SV=1	TBB9_ARATH	DVVR	GHYTEGAELIDSVLDVVR
	P29517	Tubulin beta-9 chain OS=Arabidopsis thaliana OX=3702 GN=TUBB9 PE=1 SV=1	TBB9_ARATH	KEAENCDCLQGFQVCHSLGGGTGSGMGTLLISK	KEAENCDCLQGFQVCHSLGGGTGSGMGTLLISK
	P29517	Tubulin beta-9 chain OS=Arabidopsis thaliana OX=3702 GN=TUBB9 PE=1 SV=1	TBB9_ARATH	KLAVNLIPFPRLHFFMVGFAPLTSR	KLAVNLIPFPRLHFFMVGFAPLTSR
	P29517	Tubulin beta-9 chain OS=Arabidopsis thaliana OX=3702 GN=TUBB9 PE=1 SV=1	TBB9_ARATH	MASTFIGNSTSIQEMFR	MASTFIGNSTSIQEMFR
	P29517	Tubulin beta-9 chain OS=Arabidopsis thaliana OX=3702 GN=TUBB9 PE=1 SV=1	TBB9_ARATH	YLTASAVFR	YLTASAVFR
	P29517	Tubulin beta-9 chain OS=Arabidopsis thaliana OX=3702 GN=TUBB9 PE=1 SV=1	TBB9_ARATH	GSQQYSALSVPELTQQMWDAK	GSQQYSALSVPELTQQMWDAK
	P29517	Tubulin beta-9 chain OS=Arabidopsis thaliana OX=3702 GN=TUBB9 PE=1 SV=1	TBB9_ARATH	VSEQFTAMFRR	VSEQFTAMFRR
	P29517	Tubulin beta-9 chain OS=Arabidopsis thaliana OX=3702 GN=TUBB9 PE=1 SV=1	TBB9_ARATH	FVEWIPNNVK	NSSYFVEWIPNNVK
	P29517	Tubulin beta-9 chain OS=Arabidopsis thaliana OX=3702 GN=TUBB9 PE=1 SV=1	TBB9_ARATH	LHFFMVGFAPLTSR	LHFFMVGFAPLTSR
	P29517	Tubulin beta-9 chain OS=Arabidopsis thaliana OX=3702 GN=TUBB9 PE=1 SV=1	TBB9_ARATH	PFPR	LAVNLIPFPR
	P29517	Tubulin beta-9 chain OS=Arabidopsis thaliana OX=3702 GN=TUBB9 PE=1 SV=1	TBB9_ARATH	APLTSR	LHFFMVGFAPLTSR
	P29517	Tubulin beta-9 chain OS=Arabidopsis thaliana OX=3702 GN=TUBB9 PE=1 SV=1	TBB9_ARATH	LHFFMVGFA	LHFFMVGFAPLTSR
	P29517	Tubulin beta-9 chain OS=Arabidopsis thaliana OX=3702 GN=TUBB9 PE=1 SV=1	TBB9_ARATH	NMMCAADPRHGR	NMMCAADPRHGR
	P29517	Tubulin beta-9 chain OS=Arabidopsis thaliana OX=3702 GN=TUBB9 PE=1 SV=1	TBB9_ARATH	PLTSR	LHFFMVGFAPLTSR
	P29517	Tubulin beta-9 chain OS=Arabidopsis thaliana OX=3702 GN=TUBB9 PE=1 SV=1	TBB9_ARATH	LHFFMVGF	LHFFMVGFAPLTSR
	P29517	Tubulin beta-9 chain OS=Arabidopsis thaliana OX=3702 GN=TUBB9 PE=1 SV=1	TBB9_ARATH	LANPTFGDLNHLISATMSGVTCCLR	LANPTFGDLNHLISATMSGVTCCLR
	P29517	Tubulin beta-9 chain OS=Arabidopsis thaliana OX=3702 GN=TUBB9 PE=1 SV=1	TBB9_ARATH	AVLMDLEPGTMDSLR	AVLMDLEPGTMDSLR
	P29517	Tubulin beta-9 chain OS=Arabidopsis thaliana OX=3702 GN=TUBB9 PE=1 SV=1	TBB9_ARATH	LANPTFGDLNHLISATMSGVTCCLRFPGQLNSDLRK	LANPTFGDLNHLISATMSGVTCCLRFPGQLNSDLRK
	P29517	Tubulin beta-9 chain OS=Arabidopsis thaliana OX=3702 GN=TUBB9 PE=1 SV=1	TBB9_ARATH	GSQQYSALSVPELTQQMWDAKNMMCAADPR	GSQQYSALSVPELTQQMWDAKNMMCAADPR
	P29517	Tubulin beta-9 chain OS=Arabidopsis thaliana OX=3702 GN=TUBB9 PE=1 SV=1	TBB9_ARATH	LTASAVFR	YLTASAVFR
	P29517	Tubulin beta-9 chain OS=Arabidopsis thaliana OX=3702 GN=TUBB9 PE=1 SV=1	TBB9_ARATH	IDSVLDVVR	GHYTEGAELIDSVLDVVR
	P29517	Tubulin beta-9 chain OS=Arabidopsis thaliana OX=3702 GN=TUBB9 PE=1 SV=1	TBB9_ARATH	GHYTEGAELI	GHYTEGAELIDSVLDVVR
	P29517	Tubulin beta-9 chain OS=Arabidopsis thaliana OX=3702 GN=TUBB9 PE=1 SV=1	TBB9_ARATH	GHYTEGAELIDSVLD	GHYTEGAELIDSVLDVVR
AT2G24200	P30184	Leucine aminopeptidase 1 OS=Arabidopsis thaliana OX=3702 GN=LAP1 PE=1 SV=1	AMPL1_ARATH	cytosol, mitochondrion, chloroplast	Chaperone, glutathione-degradation, Protease	[3,8,10-12]
				peptide.seq	peptide.OriginatingSeq
	P30184	Leucine aminopeptidase 1 OS=Arabidopsis thaliana OX=3702 GN=LAP1 PE=1 SV=1	AMPL1_ARATH	DMVNTGGR	SGVADMVNTGGR
	P30184	Leucine aminopeptidase 1 OS=Arabidopsis thaliana OX=3702 GN=LAP1 PE=1 SV=1	AMPL1_ARATH	GLTFDSGGYNIK	GLTFDSGGYNIK
	P30184	Leucine aminopeptidase 1 OS=Arabidopsis thaliana OX=3702 GN=LAP1 PE=1 SV=1	AMPL1_ARATH	SGVADMVNTGGR	SGVADMVNTGGR
	P30184	Leucine aminopeptidase 1 OS=Arabidopsis thaliana OX=3702 GN=LAP1 PE=1 SV=1	AMPL1_ARATH	TIEVNNTDAEGR	TIEVNNTDAEGR
	P30184	Leucine aminopeptidase 1 OS=Arabidopsis thaliana OX=3702 GN=LAP1 PE=1 SV=1	AMPL1_ARATH	LTLADALVYACNQGVDK	LTLADALVYACNQGVDK
	P30184	Leucine aminopeptidase 1 OS=Arabidopsis thaliana OX=3702 GN=LAP1 PE=1 SV=1	AMPL1_ARATH	DSGGYNIK	GLTFDSGGYNIK
	P30184	Leucine aminopeptidase 1 OS=Arabidopsis thaliana OX=3702 GN=LAP1 PE=1 SV=1	AMPL1_ARATH	SGTGFGVATLVEWVQK	SGTGFGVATLVEWVQK
	P30184	Leucine aminopeptidase 1 OS=Arabidopsis thaliana OX=3702 GN=LAP1 PE=1 SV=1	AMPL1_ARATH	AVDIIGFGTGAEVEK	AVDIIGFGTGAEVEK
	P30184	Leucine aminopeptidase 1 OS=Arabidopsis thaliana OX=3702 GN=LAP1 PE=1 SV=1	AMPL1_ARATH	GDILVVGVTEKDLAKDGNSK	GDILVVGVTEKDLAKDGNSK
	P30184	Leucine aminopeptidase 1 OS=Arabidopsis thaliana OX=3702 GN=LAP1 PE=1 SV=1	AMPL1_ARATH	ASQSTSAAIVLASSVSDESK	ASQSTSAAIVLASSVSDESK
	P30184	Leucine aminopeptidase 1 OS=Arabidopsis thaliana OX=3702 GN=LAP1 PE=1 SV=1	AMPL1_ARATH	SGTGFGVATLVEWVQKNSSS	SGTGFGVATLVEWVQKNSSS
	P30184	Leucine aminopeptidase 1 OS=Arabidopsis thaliana OX=3702 GN=LAP1 PE=1 SV=1	AMPL1_ARATH	ADMVNTGGR	SGVADMVNTGGR
	P30184	Leucine aminopeptidase 1 OS=Arabidopsis thaliana OX=3702 GN=LAP1 PE=1 SV=1	AMPL1_ARATH	VQWMHIDMAGPVWNEKK	VQWMHIDMAGPVWNEKK
	P30184	Leucine aminopeptidase 1 OS=Arabidopsis thaliana OX=3702 GN=LAP1 PE=1 SV=1	AMPL1_ARATH	EVIAASERSGEK	EVIAASERSGEK
	P30184	Leucine aminopeptidase 1 OS=Arabidopsis thaliana OX=3702 GN=LAP1 PE=1 SV=1	AMPL1_ARATH	SGVADMVNTGGRAGGSITAALFLK	SGVADMVNTGGRAGGSITAALFLK
	P30184	Leucine aminopeptidase 1 OS=Arabidopsis thaliana OX=3702 GN=LAP1 PE=1 SV=1	AMPL1_ARATH	LTLADAL	LTLADALVYACNQGVDK
	P30184	Leucine aminopeptidase 1 OS=Arabidopsis thaliana OX=3702 GN=LAP1 PE=1 SV=1	AMPL1_ARATH	ACNQGVDK	LTLADALVYACNQGVDK
	P30184	Leucine aminopeptidase 1 OS=Arabidopsis thaliana OX=3702 GN=LAP1 PE=1 SV=1	AMPL1_ARATH	GVDK	LTLADALVYACNQGVDK
	P30184	Leucine aminopeptidase 1 OS=Arabidopsis thaliana OX=3702 GN=LAP1 PE=1 SV=1	AMPL1_ARATH	ELINSPANVLTPAVLAEEAAK	ELINSPANVLTPAVLAEEAAK
	P30184	Leucine aminopeptidase 1 OS=Arabidopsis thaliana OX=3702 GN=LAP1 PE=1 SV=1	AMPL1_ARATH	IALIGLGQSVSSPVAFHSLGEAVATVSK	IALIGLGQSVSSPVAFHSLGEAVATVSK
	P30184	Leucine aminopeptidase 1 OS=Arabidopsis thaliana OX=3702 GN=LAP1 PE=1 SV=1	AMPL1_ARATH	LSSVSALASGIVLGLFEDGR	LSSVSALASGIVLGLFEDGR
	P30184	Leucine aminopeptidase 1 OS=Arabidopsis thaliana OX=3702 GN=LAP1 PE=1 SV=1	AMPL1_ARATH	IVDLATLTGACVIALGTSMAGIYTPSDELAK	IVDLATLTGACVIALGTSMAGIYTPSDELAK
	P30184	Leucine aminopeptidase 1 OS=Arabidopsis thaliana OX=3702 GN=LAP1 PE=1 SV=1	AMPL1_ARATH	VQWMHIDMAGPVWNEK	VQWMHIDMAGPVWNEK
	P30184	Leucine aminopeptidase 1 OS=Arabidopsis thaliana OX=3702 GN=LAP1 PE=1 SV=1	AMPL1_ARATH	AHTLGLTQPNSTEPHK	AHTLGLTQPNSTEPHK
	P30184	Leucine aminopeptidase 1 OS=Arabidopsis thaliana OX=3702 GN=LAP1 PE=1 SV=1	AMPL1_ARATH	TGPGCSIELMKFDMGGSAAVLGAAK	TGPGCSIELMKFDMGGSAAVLGAAK
	P30184	Leucine aminopeptidase 1 OS=Arabidopsis thaliana OX=3702 GN=LAP1 PE=1 SV=1	AMPL1_ARATH	VDAHLSGLLAQVSSEEDFTGKPGQSTVLRLPGLGSKR	VDAHLSGLLAQVSSEEDFTGKPGQSTVLRLPGLGSKR
	P30184	Leucine aminopeptidase 1 OS=Arabidopsis thaliana OX=3702 GN=LAP1 PE=1 SV=1	AMPL1_ARATH	VDAHLSGLLAQVSSEEDFTGKPGQSTVLR	VDAHLSGLLAQVSSEEDFTGKPGQSTVLR
	P30184	Leucine aminopeptidase 1 OS=Arabidopsis thaliana OX=3702 GN=LAP1 PE=1 SV=1	AMPL1_ARATH	AGGSITAALFLK	AGGSITAALFLK
	P30184	Leucine aminopeptidase 1 OS=Arabidopsis thaliana OX=3702 GN=LAP1 PE=1 SV=1	AMPL1_ARATH	MGSYLAVAAASANPPHFIHLVYKPPNGSVK	MGSYLAVAAASANPPHFIHLVYKPPNGSVK
	P30184	Leucine aminopeptidase 1 OS=Arabidopsis thaliana OX=3702 GN=LAP1 PE=1 SV=1	AMPL1_ARATH	LALVGK	LALVGK
	P30184	Leucine aminopeptidase 1 OS=Arabidopsis thaliana OX=3702 GN=LAP1 PE=1 SV=1	AMPL1_ARATH	GDILVVGVTEK	GDILVVGVTEK
	P30184	Leucine aminopeptidase 1 OS=Arabidopsis thaliana OX=3702 GN=LAP1 PE=1 SV=1	AMPL1_ARATH	EVIAASER	EVIAASER
	P30184	Leucine aminopeptidase 1 OS=Arabidopsis thaliana OX=3702 GN=LAP1 PE=1 SV=1	AMPL1_ARATH	MPLEESYWEMMK	MPLEESYWEMMK
	P30184	Leucine aminopeptidase 1 OS=Arabidopsis thaliana OX=3702 GN=LAP1 PE=1 SV=1	AMPL1_ARATH	MGSYLAVAAASANPPHFIHLVYKPPNGSVKTK	MGSYLAVAAASANPPHFIHLVYKPPNGSVKTK
	P30184	Leucine aminopeptidase 1 OS=Arabidopsis thaliana OX=3702 GN=LAP1 PE=1 SV=1	AMPL1_ARATH	VDAHLSGL	VDAHLSGLLAQVSSEEDFTGKPGQSTVLR
	P30184	Leucine aminopeptidase 1 OS=Arabidopsis thaliana OX=3702 GN=LAP1 PE=1 SV=1	AMPL1_ARATH	VDAHLSG	VDAHLSGLLAQVSSEEDFTGKPGQSTVLR
	P30184	Leucine aminopeptidase 1 OS=Arabidopsis thaliana OX=3702 GN=LAP1 PE=1 SV=1	AMPL1_ARATH	VYACNQGVDK	LTLADALVYACNQGVDK
AT4G09000	P42643	14-3-3-like protein GF14 chi OS=Arabidopsis thaliana OX=3702 GN=GRF1 PE=1 SV=3	14331_ARATH	cytosol, nucleus, chloroplast, golgi	DNA binding, regulation of metabolic process	[3,4,21-23]
				peptide.seq	peptide.OriginatingSeq
	P42643	14-3-3-like protein GF14 chi OS=Arabidopsis thaliana OX=3702 GN=GRF1 PE=1 SV=3	14331_ARATH	LLR	DSTLIMQLLR
	P42643	14-3-3-like protein GF14 chi OS=Arabidopsis thaliana OX=3702 GN=GRF1 PE=1 SV=3	14331_ARATH	PIR	AAQDIANSELAPTHPIR
	P42643	14-3-3-like protein GF14 chi OS=Arabidopsis thaliana OX=3702 GN=GRF1 PE=1 SV=3	14331_ARATH	EAAPAAAKPADEQQS	EAAPAAAKPADEQQS
	P42643	14-3-3-like protein GF14 chi OS=Arabidopsis thaliana OX=3702 GN=GRF1 PE=1 SV=3	14331_ARATH	LGLALNFSVFYYEILNSPDR	LGLALNFSVFYYEILNSPDR
	P42643	14-3-3-like protein GF14 chi OS=Arabidopsis thaliana OX=3702 GN=GRF1 PE=1 SV=3	14331_ARATH	LLDTILVPAAASGDSK	LLDTILVPAAASGDSK
	P42643	14-3-3-like protein GF14 chi OS=Arabidopsis thaliana OX=3702 GN=GRF1 PE=1 SV=3	14331_ARATH	QAFDEAIAELDTLGEESYK	QAFDEAIAELDTLGEESYK
	P42643	14-3-3-like protein GF14 chi OS=Arabidopsis thaliana OX=3702 GN=GRF1 PE=1 SV=3	14331_ARATH	YEEMVEFMEK	YEEMVEFMEK
	P42643	14-3-3-like protein GF14 chi OS=Arabidopsis thaliana OX=3702 GN=GRF1 PE=1 SV=3	14331_ARATH	NVIGAR	NVIGAR
	P42643	14-3-3-like protein GF14 chi OS=Arabidopsis thaliana OX=3702 GN=GRF1 PE=1 SV=3	14331_ARATH	MATPGASSARDEFVYMAK	MATPGASSARDEFVYMAK
	P42643	14-3-3-like protein GF14 chi OS=Arabidopsis thaliana OX=3702 GN=GRF1 PE=1 SV=3	14331_ARATH	AAQDIANSELAPTHPIR	AAQDIANSELAPTHPIR
	P42643	14-3-3-like protein GF14 chi OS=Arabidopsis thaliana OX=3702 GN=GRF1 PE=1 SV=3	14331_ARATH	DAAEHTLTAYK	DAAEHTLTAYK
	P42643	14-3-3-like protein GF14 chi OS=Arabidopsis thaliana OX=3702 GN=GRF1 PE=1 SV=3	14331_ARATH	DSTLIMQLLR	DSTLIMQLLR
	P42643	14-3-3-like protein GF14 chi OS=Arabidopsis thaliana OX=3702 GN=GRF1 PE=1 SV=3	14331_ARATH	IISSIEQK	IISSIEQK
	P42643	14-3-3-like protein GF14 chi OS=Arabidopsis thaliana OX=3702 GN=GRF1 PE=1 SV=3	14331_ARATH	IMQLLR	DSTLIMQLLR
	P42643	14-3-3-like protein GF14 chi OS=Arabidopsis thaliana OX=3702 GN=GRF1 PE=1 SV=3	14331_ARATH	DSTLI	DSTLIMQLLR
	P42643	14-3-3-like protein GF14 chi OS=Arabidopsis thaliana OX=3702 GN=GRF1 PE=1 SV=3	14331_ARATH	DSTL	DSTLIMQLLR
	P42643	14-3-3-like protein GF14 chi OS=Arabidopsis thaliana OX=3702 GN=GRF1 PE=1 SV=3	14331_ARATH	DELTVEER	DELTVEER
	P42643	14-3-3-like protein GF14 chi OS=Arabidopsis thaliana OX=3702 GN=GRF1 PE=1 SV=3	14331_ARATH	SKIETELSDICDGILK	SKIETELSDICDGILK
	P42643	14-3-3-like protein GF14 chi OS=Arabidopsis thaliana OX=3702 GN=GRF1 PE=1 SV=3	14331_ARATH	LAPTHPIR	AAQDIANSELAPTHPIR
	P42643	14-3-3-like protein GF14 chi OS=Arabidopsis thaliana OX=3702 GN=GRF1 PE=1 SV=3	14331_ARATH	ATPGASSAR	ATPGASSAR
	P42643	14-3-3-like protein GF14 chi OS=Arabidopsis thaliana OX=3702 GN=GRF1 PE=1 SV=3	14331_ARATH	ASWRIISSIEQK	ASWRIISSIEQK
AT1G35160	P46077	14-3-3-like protein GF14 phi OS=Arabidopsis thaliana OX=3702 GN=GRF4 PE=1 SV=2	14334_ARATH	cytosol, nucleus, plasma membrane	brassinosteroid mediated signaling pathway	[3,27,28]
				peptide.seq	peptide.OriginatingSeq
	P46077	14-3-3-like protein GF14 phi OS=Arabidopsis thaliana OX=3702 GN=GRF4 PE=1 SV=2	14334_ARATH	LLR	DSTLIMQLLR
	P46077	14-3-3-like protein GF14 phi OS=Arabidopsis thaliana OX=3702 GN=GRF4 PE=1 SV=2	14334_ARATH	QAFDEAIAELDTLGEESYK	QAFDEAIAELDTLGEESYK
	P46077	14-3-3-like protein GF14 phi OS=Arabidopsis thaliana OX=3702 GN=GRF4 PE=1 SV=2	14334_ARATH	YEEMVEFMEK	YEEMVEFMEK
	P46077	14-3-3-like protein GF14 phi OS=Arabidopsis thaliana OX=3702 GN=GRF4 PE=1 SV=2	14334_ARATH	DSTLIMQLLRDNLTLWTSDMQDESPEEIKEAAAPKPAEEQKEI	DSTLIMQLLRDNLTLWTSDMQDESPEEIKEAAAPKPAEEQKEI
	P46077	14-3-3-like protein GF14 phi OS=Arabidopsis thaliana OX=3702 GN=GRF4 PE=1 SV=2	14334_ARATH	MAAPPASSSAR	MAAPPASSSAR
	P46077	14-3-3-like protein GF14 phi OS=Arabidopsis thaliana OX=3702 GN=GRF4 PE=1 SV=2	14334_ARATH	EEFVYLAK	EEFVYLAK
	P46077	14-3-3-like protein GF14 phi OS=Arabidopsis thaliana OX=3702 GN=GRF4 PE=1 SV=2	14334_ARATH	VAEAVDK	VAEAVDK
	P46077	14-3-3-like protein GF14 phi OS=Arabidopsis thaliana OX=3702 GN=GRF4 PE=1 SV=2	14334_ARATH	VAEAVDKDELTVEER	VAEAVDKDELTVEER
	P46077	14-3-3-like protein GF14 phi OS=Arabidopsis thaliana OX=3702 GN=GRF4 PE=1 SV=2	14334_ARATH	YLAEFK	YLAEFK
	P46077	14-3-3-like protein GF14 phi OS=Arabidopsis thaliana OX=3702 GN=GRF4 PE=1 SV=2	14334_ARATH	YEEMVEFMEKVAEAVDK	YEEMVEFMEKVAEAVDK
	P46077	14-3-3-like protein GF14 phi OS=Arabidopsis thaliana OX=3702 GN=GRF4 PE=1 SV=2	14334_ARATH	DAAEHTLTAYK	DAAEHTLTAYK
	P46077	14-3-3-like protein GF14 phi OS=Arabidopsis thaliana OX=3702 GN=GRF4 PE=1 SV=2	14334_ARATH	DSTLIMQLLR	DSTLIMQLLR
	P46077	14-3-3-like protein GF14 phi OS=Arabidopsis thaliana OX=3702 GN=GRF4 PE=1 SV=2	14334_ARATH	IISSIEQK	IISSIEQK
	P46077	14-3-3-like protein GF14 phi OS=Arabidopsis thaliana OX=3702 GN=GRF4 PE=1 SV=2	14334_ARATH	IMQLLR	DSTLIMQLLR
	P46077	14-3-3-like protein GF14 phi OS=Arabidopsis thaliana OX=3702 GN=GRF4 PE=1 SV=2	14334_ARATH	DSTLI	DSTLIMQLLR
	P46077	14-3-3-like protein GF14 phi OS=Arabidopsis thaliana OX=3702 GN=GRF4 PE=1 SV=2	14334_ARATH	DSTL	DSTLIMQLLR
	P46077	14-3-3-like protein GF14 phi OS=Arabidopsis thaliana OX=3702 GN=GRF4 PE=1 SV=2	14334_ARATH	DELTVEER	DELTVEER
AT4G14880	P47998	Cysteine synthase 1 OS=Arabidopsis thaliana OX=3702 GN=OASA1 PE=1 SV=2	CYSK1_ARATH	cytosol	cysteine biosynthesis	[2,85]
				peptide.seq	peptide.OriginatingSeq
	P47998	Cysteine synthase 1 OS=Arabidopsis thaliana OX=3702 GN=OASA1 PE=1 SV=2	CYSK1_ARATH	DVTELIGNTPLVYLNNVAEGCVGR	DVTELIGNTPLVYLNNVAEGCVGR
	P47998	Cysteine synthase 1 OS=Arabidopsis thaliana OX=3702 GN=OASA1 PE=1 SV=2	CYSK1_ARATH	LFVAIFPSFGER	LFVAIFPSFGER
	P47998	Cysteine synthase 1 OS=Arabidopsis thaliana OX=3702 GN=OASA1 PE=1 SV=2	CYSK1_ARATH	YLSTVLFDATR	YLSTVLFDATR
	P47998	Cysteine synthase 1 OS=Arabidopsis thaliana OX=3702 GN=OASA1 PE=1 SV=2	CYSK1_ARATH	IDGFVSGIGTGGTITGAGK	IDGFVSGIGTGGTITGAGK
	P47998	Cysteine synthase 1 OS=Arabidopsis thaliana OX=3702 GN=OASA1 PE=1 SV=2	CYSK1_ARATH	KEAEAMTFEA	KEAEAMTFEA
	P47998	Cysteine synthase 1 OS=Arabidopsis thaliana OX=3702 GN=OASA1 PE=1 SV=2	CYSK1_ARATH	YLKEQNANVKLYGVEPVESAILSGGKPGPHK	YLKEQNANVKLYGVEPVESAILSGGKPGPHK
	P47998	Cysteine synthase 1 OS=Arabidopsis thaliana OX=3702 GN=OASA1 PE=1 SV=2	CYSK1_ARATH	LFVA	LFVAIFPSFGER
	P47998	Cysteine synthase 1 OS=Arabidopsis thaliana OX=3702 GN=OASA1 PE=1 SV=2	CYSK1_ARATH	LFV	LFVAIFPSFGER
	P47998	Cysteine synthase 1 OS=Arabidopsis thaliana OX=3702 GN=OASA1 PE=1 SV=2	CYSK1_ARATH	IQGIGAGFIPSVLNVDLIDEVVQVSSDESIDMAR	IQGIGAGFIPSVLNVDLIDEVVQVSSDESIDMAR
	P47998	Cysteine synthase 1 OS=Arabidopsis thaliana OX=3702 GN=OASA1 PE=1 SV=2	CYSK1_ARATH	IDGFVSGIGTGGTITGAGKYLK	IDGFVSGIGTGGTITGAGKYLK
	P47998	Cysteine synthase 1 OS=Arabidopsis thaliana OX=3702 GN=OASA1 PE=1 SV=2	CYSK1_ARATH	LIITMPASMSTER	LIITMPASMSTER
	P47998	Cysteine synthase 1 OS=Arabidopsis thaliana OX=3702 GN=OASA1 PE=1 SV=2	CYSK1_ARATH	IHYETTGPEIWK	IHYETTGPEIWK
	P47998	Cysteine synthase 1 OS=Arabidopsis thaliana OX=3702 GN=OASA1 PE=1 SV=2	CYSK1_ARATH	DRIGFSMISDAEK	DRIGFSMISDAEK
	P47998	Cysteine synthase 1 OS=Arabidopsis thaliana OX=3702 GN=OASA1 PE=1 SV=2	CYSK1_ARATH	YLSTVLFDATRKEAEAMTFEA	YLSTVLFDATRKEAEAMTFEA
	P47998	Cysteine synthase 1 OS=Arabidopsis thaliana OX=3702 GN=OASA1 PE=1 SV=2	CYSK1_ARATH	GPEIWK	IHYETTGPEIWK
	P47998	Cysteine synthase 1 OS=Arabidopsis thaliana OX=3702 GN=OASA1 PE=1 SV=2	CYSK1_ARATH	MISDAEK	DRIGFSMISDAEK
AT3G55440	P48491	Triosephosphate isomerase_ cytosolic OS=Arabidopsis thaliana OX=3702 GN=CTIMC PE=1 SV=2	TPIS_ARATH	cytosol, mitochondrion	carbohydrate metabolism	[3,31-33]
				peptide.seq	peptide.OriginatingSeq
	P48491	Triosephosphate isomerase_ cytosolic OS=Arabidopsis thaliana OX=3702 GN=CTIMC PE=1 SV=2	TPIS_ARATH	FFVGGNWK	FFVGGNWK
	P48491	Triosephosphate isomerase_ cytosolic OS=Arabidopsis thaliana OX=3702 GN=CTIMC PE=1 SV=2	TPIS_ARATH	AILNESSEFVGDK	AILNESSEFVGDK
	P48491	Triosephosphate isomerase_ cytosolic OS=Arabidopsis thaliana OX=3702 GN=CTIMC PE=1 SV=2	TPIS_ARATH	IVNTLNEAQVPSQDVVEVVVSPPYVFLPLVK	IVNTLNEAQVPSQDVVEVVVSPPYVFLPLVK
	P48491	Triosephosphate isomerase_ cytosolic OS=Arabidopsis thaliana OX=3702 GN=CTIMC PE=1 SV=2	TPIS_ARATH	VASPAQAQEVHDELRK	VASPAQAQEVHDELRK
	P48491	Triosephosphate isomerase_ cytosolic OS=Arabidopsis thaliana OX=3702 GN=CTIMC PE=1 SV=2	TPIS_ARATH	GGAFTGEVSAEMLVNLDIPWVILGHSERR	GGAFTGEVSAEMLVNLDIPWVILGHSERR
	P48491	Triosephosphate isomerase_ cytosolic OS=Arabidopsis thaliana OX=3702 GN=CTIMC PE=1 SV=2	TPIS_ARATH	VTNWSNVVIAYEPVWAIGTGK	VTNWSNVVIAYEPVWAIGTGK
	P48491	Triosephosphate isomerase_ cytosolic OS=Arabidopsis thaliana OX=3702 GN=CTIMC PE=1 SV=2	TPIS_ARATH	EAGSTMDVVAAQTK	EAGSTMDVVAAQTK
	P48491	Triosephosphate isomerase_ cytosolic OS=Arabidopsis thaliana OX=3702 GN=CTIMC PE=1 SV=2	TPIS_ARATH	NVSADVAATTR	NVSADVAATTR
	P48491	Triosephosphate isomerase_ cytosolic OS=Arabidopsis thaliana OX=3702 GN=CTIMC PE=1 SV=2	TPIS_ARATH	VASPAQAQEVHDELR	VASPAQAQEVHDELR
	P48491	Triosephosphate isomerase_ cytosolic OS=Arabidopsis thaliana OX=3702 GN=CTIMC PE=1 SV=2	TPIS_ARATH	KGGAFTGEVSAEMLVNLDIPWVILGHSER	KGGAFTGEVSAEMLVNLDIPWVILGHSER
	P48491	Triosephosphate isomerase_ cytosolic OS=Arabidopsis thaliana OX=3702 GN=CTIMC PE=1 SV=2	TPIS_ARATH	SSEFVGDK	AILNESSEFVGDK
	P48491	Triosephosphate isomerase_ cytosolic OS=Arabidopsis thaliana OX=3702 GN=CTIMC PE=1 SV=2	TPIS_ARATH	IVNTLNE	IVNTLNEAQVPSQDVVEVVVSPPYVFLPLVK
	P48491	Triosephosphate isomerase_ cytosolic OS=Arabidopsis thaliana OX=3702 GN=CTIMC PE=1 SV=2	TPIS_ARATH	GTGK	VTNWSNVVIAYEPVWAIGTGK
	P48491	Triosephosphate isomerase_ cytosolic OS=Arabidopsis thaliana OX=3702 GN=CTIMC PE=1 SV=2	TPIS_ARATH	VIACVGETLEEREAGSTMDVVAAQTK	VIACVGETLEEREAGSTMDVVAAQTK
	P48491	Triosephosphate isomerase_ cytosolic OS=Arabidopsis thaliana OX=3702 GN=CTIMC PE=1 SV=2	TPIS_ARATH	FFVGGNWKCNGTAEEVKK	FFVGGNWKCNGTAEEVKK
	P48491	Triosephosphate isomerase_ cytosolic OS=Arabidopsis thaliana OX=3702 GN=CTIMC PE=1 SV=2	TPIS_ARATH	KFFVGGNWK	KFFVGGNWK
	P48491	Triosephosphate isomerase_ cytosolic OS=Arabidopsis thaliana OX=3702 GN=CTIMC PE=1 SV=2	TPIS_ARATH	STLRSDFFVAAQNCWVK	STLRSDFFVAAQNCWVK
	P48491	Triosephosphate isomerase_ cytosolic OS=Arabidopsis thaliana OX=3702 GN=CTIMC PE=1 SV=2	TPIS_ARATH	FVGDK	AILNESSEFVGDK
	P48491	Triosephosphate isomerase_ cytosolic OS=Arabidopsis thaliana OX=3702 GN=CTIMC PE=1 SV=2	TPIS_ARATH	AYEPVWAIGTGK	VTNWSNVVIAYEPVWAIGTGK
	P48491	Triosephosphate isomerase_ cytosolic OS=Arabidopsis thaliana OX=3702 GN=CTIMC PE=1 SV=2	TPIS_ARATH	VAYALAQGLK	VAYALAQGLK
	P48491	Triosephosphate isomerase_ cytosolic OS=Arabidopsis thaliana OX=3702 GN=CTIMC PE=1 SV=2	TPIS_ARATH	FFVGGNWKCNGTAEEVK	FFVGGNWKCNGTAEEVK
	P48491	Triosephosphate isomerase_ cytosolic OS=Arabidopsis thaliana OX=3702 GN=CTIMC PE=1 SV=2	TPIS_ARATH	ELGGQADVDGFLVGGASLKPEFIDIIKAAEVK	ELGGQADVDGFLVGGASLKPEFIDIIKAAEVK
	P48491	Triosephosphate isomerase_ cytosolic OS=Arabidopsis thaliana OX=3702 GN=CTIMC PE=1 SV=2	TPIS_ARATH	VTNWSNVVIAYEPVWAIGTGKVASPAQAQEVHDELR	VTNWSNVVIAYEPVWAIGTGKVASPAQAQEVHDELR
	P48491	Triosephosphate isomerase_ cytosolic OS=Arabidopsis thaliana OX=3702 GN=CTIMC PE=1 SV=2	TPIS_ARATH	VTNWSNVVIAYE	VTNWSNVVIAYEPVWAIGTGK
	P48491	Triosephosphate isomerase_ cytosolic OS=Arabidopsis thaliana OX=3702 GN=CTIMC PE=1 SV=2	TPIS_ARATH	YEPVWAIGTGK	VTNWSNVVIAYEPVWAIGTGK
AT3G09840	P54609	Cell division control protein 48 homolog A OS=Arabidopsis thaliana OX=3702 GN=CDC48A PE=1 SV=1	CD48A_ARATH	nucleus, cytosol, plasma membrane	cell division	[86,87]
				peptide.seq	peptide.OriginatingSeq
	P54609	Cell division control protein 48 homolog A OS=Arabidopsis thaliana OX=3702 GN=CDC48A PE=1 SV=1	CD48A_ARATH	NAPSIIFIDEIDSIAPK	NAPSIIFIDEIDSIAPK
	P54609	Cell division control protein 48 homolog A OS=Arabidopsis thaliana OX=3702 GN=CDC48A PE=1 SV=1	CD48A_ARATH	LAGESESNLR	LAGESESNLR
	P54609	Cell division control protein 48 homolog A OS=Arabidopsis thaliana OX=3702 GN=CDC48A PE=1 SV=1	CD48A_ARATH	GPELLTMWFGESEANVR	GPELLTMWFGESEANVR
	P54609	Cell division control protein 48 homolog A OS=Arabidopsis thaliana OX=3702 GN=CDC48A PE=1 SV=1	CD48A_ARATH	LDDVGYDDVGGVRK	LDDVGYDDVGGVRK
	P54609	Cell division control protein 48 homolog A OS=Arabidopsis thaliana OX=3702 GN=CDC48A PE=1 SV=1	CD48A_ARATH	QSAPCVLFFDELDSIATQR	QSAPCVLFFDELDSIATQR
	P54609	Cell division control protein 48 homolog A OS=Arabidopsis thaliana OX=3702 GN=CDC48A PE=1 SV=1	CD48A_ARATH	NMKLAEDVDLER	NMKLAEDVDLER
	P54609	Cell division control protein 48 homolog A OS=Arabidopsis thaliana OX=3702 GN=CDC48A PE=1 SV=1	CD48A_ARATH	SPNRLVVDEAINDDNSVVSLHPATMEK	SPNRLVVDEAINDDNSVVSLHPATMEK
	P54609	Cell division control protein 48 homolog A OS=Arabidopsis thaliana OX=3702 GN=CDC48A PE=1 SV=1	CD48A_ARATH	GPELLTMWFGESEANVREIFDKAR	GPELLTMWFGESEANVREIFDKAR
	P54609	Cell division control protein 48 homolog A OS=Arabidopsis thaliana OX=3702 GN=CDC48A PE=1 SV=1	CD48A_ARATH	VHILPVDDTVEGVTGNLFDAYLKPYFLEAYRPVR	VHILPVDDTVEGVTGNLFDAYLKPYFLEAYRPVR
	P54609	Cell division control protein 48 homolog A OS=Arabidopsis thaliana OX=3702 GN=CDC48A PE=1 SV=1	CD48A_ARATH	GILLYGPPGSGK	GILLYGPPGSGK
	P54609	Cell division control protein 48 homolog A OS=Arabidopsis thaliana OX=3702 GN=CDC48A PE=1 SV=1	CD48A_ARATH	LDQLIYIPLPDEDSR	LDQLIYIPLPDEDSR
	P54609	Cell division control protein 48 homolog A OS=Arabidopsis thaliana OX=3702 GN=CDC48A PE=1 SV=1	CD48A_ARATH	IVSQLLTLMDGLK	IVSQLLTLMDGLK
	P54609	Cell division control protein 48 homolog A OS=Arabidopsis thaliana OX=3702 GN=CDC48A PE=1 SV=1	CD48A_ARATH	ELQETVQYPVEHPEK	ELQETVQYPVEHPEK
	P54609	Cell division control protein 48 homolog A OS=Arabidopsis thaliana OX=3702 GN=CDC48A PE=1 SV=1	CD48A_ARATH	AIANECQANFISVK	AIANECQANFISVK
	P54609	Cell division control protein 48 homolog A OS=Arabidopsis thaliana OX=3702 GN=CDC48A PE=1 SV=1	CD48A_ARATH	LGDVISVHQCPDVKYGKR	LGDVISVHQCPDVKYGKR
	P54609	Cell division control protein 48 homolog A OS=Arabidopsis thaliana OX=3702 GN=CDC48A PE=1 SV=1	CD48A_ARATH	LYGPPGSGK	GILLYGPPGSGK
	P54609	Cell division control protein 48 homolog A OS=Arabidopsis thaliana OX=3702 GN=CDC48A PE=1 SV=1	CD48A_ARATH	VHILPVDDT	VHILPVDDTVEGVTGNLFDAYLKPYFLEAYRPVR
	P54609	Cell division control protein 48 homolog A OS=Arabidopsis thaliana OX=3702 GN=CDC48A PE=1 SV=1	CD48A_ARATH	SPIAKDVDIGALAK	SPIAKDVDIGALAK
	P54609	Cell division control protein 48 homolog A OS=Arabidopsis thaliana OX=3702 GN=CDC48A PE=1 SV=1	CD48A_ARATH	FENSAGSGATTGVADPFATSAAAAGDDDDLYN	FENSAGSGATTGVADPFATSAAAAGDDDDLYN
	P54609	Cell division control protein 48 homolog A OS=Arabidopsis thaliana OX=3702 GN=CDC48A PE=1 SV=1	CD48A_ARATH	LDDVGYDDVGGVRKQMAQIR	LDDVGYDDVGGVRKQMAQIR
AT1G23410	P59271	Ubiquitin-40S ribosomal protein S27a-1 OS=Arabidopsis thaliana OX=3702 GN=RPS27AA PE=2 SV=2	R27AA_ARATH	cytosol	ubiquitination, translation	[88]
				peptide.seq	peptide.OriginatingSeq
	P59271	Ubiquitin-40S ribosomal protein S27a-1 OS=Arabidopsis thaliana OX=3702 GN=RPS27AA PE=2 SV=2	R27AA_ARATH	DYNIQK	TLADYNIQK
	P59271	Ubiquitin-40S ribosomal protein S27a-1 OS=Arabidopsis thaliana OX=3702 GN=RPS27AA PE=2 SV=2	R27AA_ARATH	EGIPPDQQR	EGIPPDQQR
	P59271	Ubiquitin-40S ribosomal protein S27a-1 OS=Arabidopsis thaliana OX=3702 GN=RPS27AA PE=2 SV=2	R27AA_ARATH	TLADYNIQK	TLADYNIQK
	P59271	Ubiquitin-40S ribosomal protein S27a-1 OS=Arabidopsis thaliana OX=3702 GN=RPS27AA PE=2 SV=2	R27AA_ARATH	VLR	ESTLHLVLR
	P59271	Ubiquitin-40S ribosomal protein S27a-1 OS=Arabidopsis thaliana OX=3702 GN=RPS27AA PE=2 SV=2	R27AA_ARATH	ESTLHLVLR	ESTLHLVLR
	P59271	Ubiquitin-40S ribosomal protein S27a-1 OS=Arabidopsis thaliana OX=3702 GN=RPS27AA PE=2 SV=2	R27AA_ARATH	HLVLR	ESTLHLVLR
AT1G78300	Q01525	14-3-3-like protein GF14 omega OS=Arabidopsis thaliana OX=3702 GN=GRF2 PE=2 SV=2	14332_ARATH	cytosol, nucleus	DNA binding, brassinosteroid mediated signaling pathway	[34,89]
				peptide.seq	peptide.OriginatingSeq
	Q01525	14-3-3-like protein GF14 omega OS=Arabidopsis thaliana OX=3702 GN=GRF2 PE=2 SV=2	14332_ARATH	LLR	DSTLIMQLLR
	Q01525	14-3-3-like protein GF14 omega OS=Arabidopsis thaliana OX=3702 GN=GRF2 PE=2 SV=2	14332_ARATH	LGLALNFSVFYYEILNSPDR	LGLALNFSVFYYEILNSPDR
	Q01525	14-3-3-like protein GF14 omega OS=Arabidopsis thaliana OX=3702 GN=GRF2 PE=2 SV=2	14332_ARATH	QAFDEAIAELDTLGEESYK	QAFDEAIAELDTLGEESYK
	Q01525	14-3-3-like protein GF14 omega OS=Arabidopsis thaliana OX=3702 GN=GRF2 PE=2 SV=2	14332_ARATH	YEEMVEFMEK	YEEMVEFMEK
	Q01525	14-3-3-like protein GF14 omega OS=Arabidopsis thaliana OX=3702 GN=GRF2 PE=2 SV=2	14332_ARATH	NVIGAR	NVIGAR
	Q01525	14-3-3-like protein GF14 omega OS=Arabidopsis thaliana OX=3702 GN=GRF2 PE=2 SV=2	14332_ARATH	SAQDIANAELAPTHPIR	SAQDIANAELAPTHPIR
	Q01525	14-3-3-like protein GF14 omega OS=Arabidopsis thaliana OX=3702 GN=GRF2 PE=2 SV=2	14332_ARATH	EEFVYMAK	EEFVYMAK
	Q01525	14-3-3-like protein GF14 omega OS=Arabidopsis thaliana OX=3702 GN=GRF2 PE=2 SV=2	14332_ARATH	QAFDEAIAELDTLGEESYKDSTLIMQLLRDNLTLWTSDMQDDAADEIK	QAFDEAIAELDTLGEESYKDSTLIMQLLRDNLTLWTSDMQDDAADEIK
	Q01525	14-3-3-like protein GF14 omega OS=Arabidopsis thaliana OX=3702 GN=GRF2 PE=2 SV=2	14332_ARATH	YEEMVEFMEKVSAAVDGDELTVEERNLLSVAYK	YEEMVEFMEKVSAAVDGDELTVEERNLLSVAYK
	Q01525	14-3-3-like protein GF14 omega OS=Arabidopsis thaliana OX=3702 GN=GRF2 PE=2 SV=2	14332_ARATH	SVAYK	YEEMVEFMEKVSAAVDGDELTVEERNLLSVAYK
	Q01525	14-3-3-like protein GF14 omega OS=Arabidopsis thaliana OX=3702 GN=GRF2 PE=2 SV=2	14332_ARATH	DSTLIMQLLR	DSTLIMQLLR
	Q01525	14-3-3-like protein GF14 omega OS=Arabidopsis thaliana OX=3702 GN=GRF2 PE=2 SV=2	14332_ARATH	IISSIEQK	IISSIEQK
	Q01525	14-3-3-like protein GF14 omega OS=Arabidopsis thaliana OX=3702 GN=GRF2 PE=2 SV=2	14332_ARATH	IMQLLR	DSTLIMQLLR
	Q01525	14-3-3-like protein GF14 omega OS=Arabidopsis thaliana OX=3702 GN=GRF2 PE=2 SV=2	14332_ARATH	DSTLI	DSTLIMQLLR
	Q01525	14-3-3-like protein GF14 omega OS=Arabidopsis thaliana OX=3702 GN=GRF2 PE=2 SV=2	14332_ARATH	DSTL	DSTLIMQLLR
AT5G03240	Q1EC66	Polyubiquitin 3 OS=Arabidopsis thaliana OX=3702 GN=UBQ3 PE=2 SV=1	UBQ3_ARATH	cytosol	ubiquitination	[88]
				peptide.seq	peptide.OriginatingSeq
	Q1EC66	Polyubiquitin 3 OS=Arabidopsis thaliana OX=3702 GN=UBQ3 PE=2 SV=1	UBQ3_ARATH	DYNIQK	TLADYNIQK
	Q1EC66	Polyubiquitin 3 OS=Arabidopsis thaliana OX=3702 GN=UBQ3 PE=2 SV=1	UBQ3_ARATH	EGIPPDQQR	EGIPPDQQR
	Q1EC66	Polyubiquitin 3 OS=Arabidopsis thaliana OX=3702 GN=UBQ3 PE=2 SV=1	UBQ3_ARATH	TLADYNIQK	TLADYNIQK
	Q1EC66	Polyubiquitin 3 OS=Arabidopsis thaliana OX=3702 GN=UBQ3 PE=2 SV=1	UBQ3_ARATH	VLR	ESTLHLVLR
	Q1EC66	Polyubiquitin 3 OS=Arabidopsis thaliana OX=3702 GN=UBQ3 PE=2 SV=1	UBQ3_ARATH	ESTLHLVLR	ESTLHLVLR
	Q1EC66	Polyubiquitin 3 OS=Arabidopsis thaliana OX=3702 GN=UBQ3 PE=2 SV=1	UBQ3_ARATH	HLVLR	ESTLHLVLR
AT5G20990	Q39054	Molybdopterin biosynthesis protein CNX1 OS=Arabidopsis thaliana OX=3702 GN=CNX1 PE=1 SV=2	CNX1_ARATH	cytosol	molybdopterin biosynthesis	[3,90]
				peptide.seq	peptide.OriginatingSeq
	Q39054	Molybdopterin biosynthesis protein CNX1 OS=Arabidopsis thaliana OX=3702 GN=CNX1 PE=1 SV=2	CNX1_ARATH	PALK	GSTLIINMPGNPNAVAECMEALLPALK
	Q39054	Molybdopterin biosynthesis protein CNX1 OS=Arabidopsis thaliana OX=3702 GN=CNX1 PE=1 SV=2	CNX1_ARATH	VYPMPIVAILSTGDELVEPTAGTLGR	VYPMPIVAILSTGDELVEPTAGTLGR
	Q39054	Molybdopterin biosynthesis protein CNX1 OS=Arabidopsis thaliana OX=3702 GN=CNX1 PE=1 SV=2	CNX1_ARATH	GSTLIINMPGNPNAVAECMEALLPALK	GSTLIINMPGNPNAVAECMEALLPALK
	Q39054	Molybdopterin biosynthesis protein CNX1 OS=Arabidopsis thaliana OX=3702 GN=CNX1 PE=1 SV=2	CNX1_ARATH	DGYAVVASDGPGEYPVITESR	DGYAVVASDGPGEYPVITESR
	Q39054	Molybdopterin biosynthesis protein CNX1 OS=Arabidopsis thaliana OX=3702 GN=CNX1 PE=1 SV=2	CNX1_ARATH	VAILTVSDTVSAGAGPDR	VAILTVSDTVSAGAGPDR
	Q39054	Molybdopterin biosynthesis protein CNX1 OS=Arabidopsis thaliana OX=3702 GN=CNX1 PE=1 SV=2	CNX1_ARATH	QLAGWTSPHPLR	QLAGWTSPHPLR
	Q39054	Molybdopterin biosynthesis protein CNX1 OS=Arabidopsis thaliana OX=3702 GN=CNX1 PE=1 SV=2	CNX1_ARATH	DILQKWSDVDEMDLILTLGGTGFTPR	DILQKWSDVDEMDLILTLGGTGFTPR
	Q39054	Molybdopterin biosynthesis protein CNX1 OS=Arabidopsis thaliana OX=3702 GN=CNX1 PE=1 SV=2	CNX1_ARATH	APDPLPPYPASVK	APDPLPPYPASVK
	Q39054	Molybdopterin biosynthesis protein CNX1 OS=Arabidopsis thaliana OX=3702 GN=CNX1 PE=1 SV=2	CNX1_ARATH	ELEKVLDEAVSSGVDIILTSGGVSMGDRDFVKPLLEEK	ELEKVLDEAVSSGVDIILTSGGVSMGDRDFVKPLLEEK
	Q39054	Molybdopterin biosynthesis protein CNX1 OS=Arabidopsis thaliana OX=3702 GN=CNX1 PE=1 SV=2	CNX1_ARATH	HPKHIPHAEATLPTDTWDQSYK	HPKHIPHAEATLPTDTWDQSYK
	Q39054	Molybdopterin biosynthesis protein CNX1 OS=Arabidopsis thaliana OX=3702 GN=CNX1 PE=1 SV=2	CNX1_ARATH	DSNRAMLVAAVMQQQCK	DSNRAMLVAAVMQQQCK
	Q39054	Molybdopterin biosynthesis protein CNX1 OS=Arabidopsis thaliana OX=3702 GN=CNX1 PE=1 SV=2	CNX1_ARATH	KELEKVLDEAVSSGVDIILTSGGVSMGDR	KELEKVLDEAVSSGVDIILTSGGVSMGDR
	Q39054	Molybdopterin biosynthesis protein CNX1 OS=Arabidopsis thaliana OX=3702 GN=CNX1 PE=1 SV=2	CNX1_ARATH	ETPGLLFVMMQESLK	ETPGLLFVMMQESLK
	Q39054	Molybdopterin biosynthesis protein CNX1 OS=Arabidopsis thaliana OX=3702 GN=CNX1 PE=1 SV=2	CNX1_ARATH	VVATAVVPDEVER	VVATAVVPDEVER
	Q39054	Molybdopterin biosynthesis protein CNX1 OS=Arabidopsis thaliana OX=3702 GN=CNX1 PE=1 SV=2	CNX1_ARATH	AGNDGLGVTVTPGTVAYVTTGGPIPDGADAVVQVEDTK	AGNDGLGVTVTPGTVAYVTTGGPIPDGADAVVQVEDTK
	Q39054	Molybdopterin biosynthesis protein CNX1 OS=Arabidopsis thaliana OX=3702 GN=CNX1 PE=1 SV=2	CNX1_ARATH	ASLSEPGSIR	ASLSEPGSIR
	Q39054	Molybdopterin biosynthesis protein CNX1 OS=Arabidopsis thaliana OX=3702 GN=CNX1 PE=1 SV=2	CNX1_ARATH	SANALLELPATGNVLSAGSSVSAIIVSDISAFSIDK	SANALLELPATGNVLSAGSSVSAIIVSDISAFSIDK
	Q39054	Molybdopterin biosynthesis protein CNX1 OS=Arabidopsis thaliana OX=3702 GN=CNX1 PE=1 SV=2	CNX1_ARATH	WSDVDEMDLILTLGGTGFTPRDVTPEATKK	WSDVDEMDLILTLGGTGFTPRDVTPEATKK
	Q39054	Molybdopterin biosynthesis protein CNX1 OS=Arabidopsis thaliana OX=3702 GN=CNX1 PE=1 SV=2	CNX1_ARATH	VGCDIEKDATVLTTGERIGASEIGLLATAGVTMVK	VGCDIEKDATVLTTGERIGASEIGLLATAGVTMVK
	Q39054	Molybdopterin biosynthesis protein CNX1 OS=Arabidopsis thaliana OX=3702 GN=CNX1 PE=1 SV=2	CNX1_ARATH	AMLVAAVMQQQCK	AMLVAAVMQQQCK
	Q39054	Molybdopterin biosynthesis protein CNX1 OS=Arabidopsis thaliana OX=3702 GN=CNX1 PE=1 SV=2	CNX1_ARATH	ASLSEP	ASLSEPGSIR
	Q39054	Molybdopterin biosynthesis protein CNX1 OS=Arabidopsis thaliana OX=3702 GN=CNX1 PE=1 SV=2	CNX1_ARATH	DILQKWSDVDEMDL	DILQKWSDVDEMDLILTLGGTGFTPR
AT3G09790	Q39256	Polyubiquitin 8 OS=Arabidopsis thaliana OX=3702 GN=UBQ8 PE=3 SV=1	UBQ8_ARATH	cytosol	ubiquitination	[88]
				peptide.seq	peptide.OriginatingSeq
	Q39256	Polyubiquitin 8 OS=Arabidopsis thaliana OX=3702 GN=UBQ8 PE=3 SV=1	UBQ8_ARATH	DYNIQK	TLADYNIQK
	Q39256	Polyubiquitin 8 OS=Arabidopsis thaliana OX=3702 GN=UBQ8 PE=3 SV=1	UBQ8_ARATH	TLADYNIQK	TLADYNIQK
	Q39256	Polyubiquitin 8 OS=Arabidopsis thaliana OX=3702 GN=UBQ8 PE=3 SV=1	UBQ8_ARATH	SSDTIDNVK	SSDTIDNVK
	Q39256	Polyubiquitin 8 OS=Arabidopsis thaliana OX=3702 GN=UBQ8 PE=3 SV=1	UBQ8_ARATH	VESSDTIENVK	VESSDTIENVK
	Q39256	Polyubiquitin 8 OS=Arabidopsis thaliana OX=3702 GN=UBQ8 PE=3 SV=1	UBQ8_ARATH	GSTIHQLFLQR	GSTIHQLFLQR
	Q39256	Polyubiquitin 8 OS=Arabidopsis thaliana OX=3702 GN=UBQ8 PE=3 SV=1	UBQ8_ARATH	GGQLQDGR	GGQLQDGR
	Q39256	Polyubiquitin 8 OS=Arabidopsis thaliana OX=3702 GN=UBQ8 PE=3 SV=1	UBQ8_ARATH	TITLDVETSDSIHNVK	TITLDVETSDSIHNVK
	Q39256	Polyubiquitin 8 OS=Arabidopsis thaliana OX=3702 GN=UBQ8 PE=3 SV=1	UBQ8_ARATH	GGMQIFVQTLTGKTITLEVKSSDTIDNVK	GGMQIFVQTLTGKTITLEVKSSDTIDNVK
	Q39256	Polyubiquitin 8 OS=Arabidopsis thaliana OX=3702 GN=UBQ8 PE=3 SV=1	UBQ8_ARATH	NFTSDTLTLKVESSDTIENVK	NFTSDTLTLKVESSDTIENVK
	Q39256	Polyubiquitin 8 OS=Arabidopsis thaliana OX=3702 GN=UBQ8 PE=3 SV=1	UBQ8_ARATH	VLR	ESTLHLVLR
	Q39256	Polyubiquitin 8 OS=Arabidopsis thaliana OX=3702 GN=UBQ8 PE=3 SV=1	UBQ8_ARATH	ESTLHLVLR	ESTLHLVLR
	Q39256	Polyubiquitin 8 OS=Arabidopsis thaliana OX=3702 GN=UBQ8 PE=3 SV=1	UBQ8_ARATH	HLVLR	ESTLHLVLR
	Q39256	Polyubiquitin 8 OS=Arabidopsis thaliana OX=3702 GN=UBQ8 PE=3 SV=1	UBQ8_ARATH	NLPYNSFTGENFILEVESSDTIDNVK	NLPYNSFTGENFILEVESSDTIDNVK
	Q39256	Polyubiquitin 8 OS=Arabidopsis thaliana OX=3702 GN=UBQ8 PE=3 SV=1	UBQ8_ARATH	EGIPLDQQR	EGIPLDQQR
	Q39256	Polyubiquitin 8 OS=Arabidopsis thaliana OX=3702 GN=UBQ8 PE=3 SV=1	UBQ8_ARATH	EGIKPDQQMLIFFGQQLEDGVTLGDYDIHKK	EGIKPDQQMLIFFGQQLEDGVTLGDYDIHKK
	Q39256	Polyubiquitin 8 OS=Arabidopsis thaliana OX=3702 GN=UBQ8 PE=3 SV=1	UBQ8_ARATH	HGMQIFVK	HGMQIFVK
	Q39256	Polyubiquitin 8 OS=Arabidopsis thaliana OX=3702 GN=UBQ8 PE=3 SV=1	UBQ8_ARATH	LCGGMQIFVSTFSGK	LCGGMQIFVSTFSGK
	Q39256	Polyubiquitin 8 OS=Arabidopsis thaliana OX=3702 GN=UBQ8 PE=3 SV=1	UBQ8_ARATH	NFTSDTLTLK	NFTSDTLTLK
	Q39256	Polyubiquitin 8 OS=Arabidopsis thaliana OX=3702 GN=UBQ8 PE=3 SV=1	UBQ8_ARATH	TLGDYNIR	TLGDYNIR
	Q39256	Polyubiquitin 8 OS=Arabidopsis thaliana OX=3702 GN=UBQ8 PE=3 SV=1	UBQ8_ARATH	QLEDGLTLADYNIQKESTLHLVLR	QLEDGLTLADYNIQKESTLHLVLR
	Q39256	Polyubiquitin 8 OS=Arabidopsis thaliana OX=3702 GN=UBQ8 PE=3 SV=1	UBQ8_ARATH	VLVGSRTLLDYNIQKGSTIHQLFLQR	VLVGSRTLLDYNIQKGSTIHQLFLQR
	Q39256	Polyubiquitin 8 OS=Arabidopsis thaliana OX=3702 GN=UBQ8 PE=3 SV=1	UBQ8_ARATH	VLVGSRTLLDYNIQKGS	VLVGSRTLLDYNIQKGSTIHQLFLQR
AT1G55060	Q3E7K8	Polyubiquitin 12 OS=Arabidopsis thaliana OX=3702 GN=UBQ12 PE=3 SV=1	UBQ12_ARATH	cytosol	ubiquitination	[88]
				peptide.seq	peptide.OriginatingSeq
	Q3E7K8	Polyubiquitin 12 OS=Arabidopsis thaliana OX=3702 GN=UBQ12 PE=3 SV=1	UBQ12_ARATH	DYNIQK	TLADYNIQK
	Q3E7K8	Polyubiquitin 12 OS=Arabidopsis thaliana OX=3702 GN=UBQ12 PE=3 SV=1	UBQ12_ARATH	EGIPPDQQR	EGIPPDQQR
	Q3E7K8	Polyubiquitin 12 OS=Arabidopsis thaliana OX=3702 GN=UBQ12 PE=3 SV=1	UBQ12_ARATH	TLADYNIQK	TLADYNIQK
	Q3E7K8	Polyubiquitin 12 OS=Arabidopsis thaliana OX=3702 GN=UBQ12 PE=3 SV=1	UBQ12_ARATH	TITLEVESSDTIDNLK	TITLEVESSDTIDNLK
	Q3E7K8	Polyubiquitin 12 OS=Arabidopsis thaliana OX=3702 GN=UBQ12 PE=3 SV=1	UBQ12_ARATH	IQDIEGIPPDQHR	IQDIEGIPPDQHR
	Q3E7K8	Polyubiquitin 12 OS=Arabidopsis thaliana OX=3702 GN=UBQ12 PE=3 SV=1	UBQ12_ARATH	VLR	ESTLHLVLR
	Q3E7K8	Polyubiquitin 12 OS=Arabidopsis thaliana OX=3702 GN=UBQ12 PE=3 SV=1	UBQ12_ARATH	ESTLHLVLR	ESTLHLVLR
	Q3E7K8	Polyubiquitin 12 OS=Arabidopsis thaliana OX=3702 GN=UBQ12 PE=3 SV=1	UBQ12_ARATH	HLVLR	ESTLHLVLR
AT4G02890	Q3E7T8	Polyubiquitin 14 OS=Arabidopsis thaliana OX=3702 GN=UBQ14 PE=2 SV=2	UBQ14_ARATH	cytosol, nucleus	ubiquitination	[2]
				peptide.seq	peptide.OriginatingSeq
	Q3E7T8	Polyubiquitin 14 OS=Arabidopsis thaliana OX=3702 GN=UBQ14 PE=2 SV=2	UBQ14_ARATH	DYNIQK	TLADYNIQK
	Q3E7T8	Polyubiquitin 14 OS=Arabidopsis thaliana OX=3702 GN=UBQ14 PE=2 SV=2	UBQ14_ARATH	EGIPPDQQR	EGIPPDQQR
	Q3E7T8	Polyubiquitin 14 OS=Arabidopsis thaliana OX=3702 GN=UBQ14 PE=2 SV=2	UBQ14_ARATH	TLADYNIQK	TLADYNIQK
	Q3E7T8	Polyubiquitin 14 OS=Arabidopsis thaliana OX=3702 GN=UBQ14 PE=2 SV=2	UBQ14_ARATH	VLR	ESTLHLVLR
	Q3E7T8	Polyubiquitin 14 OS=Arabidopsis thaliana OX=3702 GN=UBQ14 PE=2 SV=2	UBQ14_ARATH	ESTLHLVLR	ESTLHLVLR
	Q3E7T8	Polyubiquitin 14 OS=Arabidopsis thaliana OX=3702 GN=UBQ14 PE=2 SV=2	UBQ14_ARATH	HLVLR	ESTLHLVLR
AT5G45930	Q5XF33	Magnesium-chelatase subunit ChlI-2_ chloroplastic OS=Arabidopsis thaliana OX=3702 GN=CHLI2 PE=1 SV=1	CHLI2_ARATH	chloroplast	chlorophyll biosynthesis	[37]
				peptide.seq	peptide.OriginatingSeq
	Q5XF33	Magnesium-chelatase subunit ChlI-2_ chloroplastic OS=Arabidopsis thaliana OX=3702 GN=CHLI2 PE=1 SV=1	CHLI2_ARATH	FILIGSGNPEEGELRPQLLDR	FILIGSGNPEEGELRPQLLDR
	Q5XF33	Magnesium-chelatase subunit ChlI-2_ chloroplastic OS=Arabidopsis thaliana OX=3702 GN=CHLI2 PE=1 SV=1	CHLI2_ARATH	INMVDLPLGATEDR	INMVDLPLGATEDR
	Q5XF33	Magnesium-chelatase subunit ChlI-2_ chloroplastic OS=Arabidopsis thaliana OX=3702 GN=CHLI2 PE=1 SV=1	CHLI2_ARATH	AFEPGLLAK	AFEPGLLAK
	Q5XF33	Magnesium-chelatase subunit ChlI-2_ chloroplastic OS=Arabidopsis thaliana OX=3702 GN=CHLI2 PE=1 SV=1	CHLI2_ARATH	IGGVMIMGDR	IGGVMIMGDR
	Q5XF33	Magnesium-chelatase subunit ChlI-2_ chloroplastic OS=Arabidopsis thaliana OX=3702 GN=CHLI2 PE=1 SV=1	CHLI2_ARATH	DPK	LCLLLNVIDPK
	Q5XF33	Magnesium-chelatase subunit ChlI-2_ chloroplastic OS=Arabidopsis thaliana OX=3702 GN=CHLI2 PE=1 SV=1	CHLI2_ARATH	EGISISHPAR	EGISISHPAR
	Q5XF33	Magnesium-chelatase subunit ChlI-2_ chloroplastic OS=Arabidopsis thaliana OX=3702 GN=CHLI2 PE=1 SV=1	CHLI2_ARATH	LCLLLNVIDPK	LCLLLNVIDPK
	Q5XF33	Magnesium-chelatase subunit ChlI-2_ chloroplastic OS=Arabidopsis thaliana OX=3702 GN=CHLI2 PE=1 SV=1	CHLI2_ARATH	AFEPGLLAKANR	AFEPGLLAKANR
	Q5XF33	Magnesium-chelatase subunit ChlI-2_ chloroplastic OS=Arabidopsis thaliana OX=3702 GN=CHLI2 PE=1 SV=1	CHLI2_ARATH	MGDR	IGGVMIMGDR
	Q5XF33	Magnesium-chelatase subunit ChlI-2_ chloroplastic OS=Arabidopsis thaliana OX=3702 GN=CHLI2 PE=1 SV=1	CHLI2_ARATH	ALTEGVK	ALTEGVK
	Q5XF33	Magnesium-chelatase subunit ChlI-2_ chloroplastic OS=Arabidopsis thaliana OX=3702 GN=CHLI2 PE=1 SV=1	CHLI2_ARATH	PGLLAK	AFEPGLLAK
	Q5XF33	Magnesium-chelatase subunit ChlI-2_ chloroplastic OS=Arabidopsis thaliana OX=3702 GN=CHLI2 PE=1 SV=1	CHLI2_ARATH	PLGATEDR	INMVDLPLGATEDR
	Q5XF33	Magnesium-chelatase subunit ChlI-2_ chloroplastic OS=Arabidopsis thaliana OX=3702 GN=CHLI2 PE=1 SV=1	CHLI2_ARATH	FGMHAQVGTVR	FGMHAQVGTVR
	Q5XF33	Magnesium-chelatase subunit ChlI-2_ chloroplastic OS=Arabidopsis thaliana OX=3702 GN=CHLI2 PE=1 SV=1	CHLI2_ARATH	GILYVDEVNLLDDHLVDVLLDSAASGWNTVER	GILYVDEVNLLDDHLVDVLLDSAASGWNTVER
	Q5XF33	Magnesium-chelatase subunit ChlI-2_ chloroplastic OS=Arabidopsis thaliana OX=3702 GN=CHLI2 PE=1 SV=1	CHLI2_ARATH	GGVMIMGDR	IGGVMIMGDR
	Q5XF33	Magnesium-chelatase subunit ChlI-2_ chloroplastic OS=Arabidopsis thaliana OX=3702 GN=CHLI2 PE=1 SV=1	CHLI2_ARATH	GVMIMGDR	IGGVMIMGDR
	Q5XF33	Magnesium-chelatase subunit ChlI-2_ chloroplastic OS=Arabidopsis thaliana OX=3702 GN=CHLI2 PE=1 SV=1	CHLI2_ARATH	LNVIDPK	LCLLLNVIDPK
	Q5XF33	Magnesium-chelatase subunit ChlI-2_ chloroplastic OS=Arabidopsis thaliana OX=3702 GN=CHLI2 PE=1 SV=1	CHLI2_ARATH	LLLNVIDPK	LCLLLNVIDPK
	Q5XF33	Magnesium-chelatase subunit ChlI-2_ chloroplastic OS=Arabidopsis thaliana OX=3702 GN=CHLI2 PE=1 SV=1	CHLI2_ARATH	LQEQITTAR	LQEQITTAR
	Q5XF33	Magnesium-chelatase subunit ChlI-2_ chloroplastic OS=Arabidopsis thaliana OX=3702 GN=CHLI2 PE=1 SV=1	CHLI2_ARATH	YHVSVMNVATEINSVEQAK	YHVSVMNVATEINSVEQAK
	Q5XF33	Magnesium-chelatase subunit ChlI-2_ chloroplastic OS=Arabidopsis thaliana OX=3702 GN=CHLI2 PE=1 SV=1	CHLI2_ARATH	DQVTAEDVGIVIPNCLR	DQVTAEDVGIVIPNCLR
	Q5XF33	Magnesium-chelatase subunit ChlI-2_ chloroplastic OS=Arabidopsis thaliana OX=3702 GN=CHLI2 PE=1 SV=1	CHLI2_ARATH	YHVSVMNVATEINSVEQAKK	YHVSVMNVATEINSVEQAKK
	Q5XF33	Magnesium-chelatase subunit ChlI-2_ chloroplastic OS=Arabidopsis thaliana OX=3702 GN=CHLI2 PE=1 SV=1	CHLI2_ARATH	FDSNPKEFRETYQEEQLK	FDSNPKEFRETYQEEQLK
	Q5XF33	Magnesium-chelatase subunit ChlI-2_ chloroplastic OS=Arabidopsis thaliana OX=3702 GN=CHLI2 PE=1 SV=1	CHLI2_ARATH	DPLESMDSGILVTEK	DPLESMDSGILVTEK
	Q5XF33	Magnesium-chelatase subunit ChlI-2_ chloroplastic OS=Arabidopsis thaliana OX=3702 GN=CHLI2 PE=1 SV=1	CHLI2_ARATH	EFRETYQEEQLKLQEQITTAR	EFRETYQEEQLKLQEQITTAR
	Q5XF33	Magnesium-chelatase subunit ChlI-2_ chloroplastic OS=Arabidopsis thaliana OX=3702 GN=CHLI2 PE=1 SV=1	CHLI2_ARATH	VCAELDVDGLRGDMVINRAAR	VCAELDVDGLRGDMVINRAAR
	Q5XF33	Magnesium-chelatase subunit ChlI-2_ chloroplastic OS=Arabidopsis thaliana OX=3702 GN=CHLI2 PE=1 SV=1	CHLI2_ARATH	YHVSVMNVAT	YHVSVMNVATEINSVEQAK
	Q5XF33	Magnesium-chelatase subunit ChlI-2_ chloroplastic OS=Arabidopsis thaliana OX=3702 GN=CHLI2 PE=1 SV=1	CHLI2_ARATH	VCAELDVDGLRGDMV	VCAELDVDGLRGDMVINRAAR
	Q5XF33	Magnesium-chelatase subunit ChlI-2_ chloroplastic OS=Arabidopsis thaliana OX=3702 GN=CHLI2 PE=1 SV=1	CHLI2_ARATH	SNLSAVQIDQDLK	SNLSAVQIDQDLK
	Q5XF33	Magnesium-chelatase subunit ChlI-2_ chloroplastic OS=Arabidopsis thaliana OX=3702 GN=CHLI2 PE=1 SV=1	CHLI2_ARATH	IDSKESARPVYPFAAIVGQDEMK	IDSKESARPVYPFAAIVGQDEMK
	Q5XF33	Magnesium-chelatase subunit ChlI-2_ chloroplastic OS=Arabidopsis thaliana OX=3702 GN=CHLI2 PE=1 SV=1	CHLI2_ARATH	LQEQITTARSNLSAVQIDQDLK	LQEQITTARSNLSAVQIDQDLK
	Q5XF33	Magnesium-chelatase subunit ChlI-2_ chloroplastic OS=Arabidopsis thaliana OX=3702 GN=CHLI2 PE=1 SV=1	CHLI2_ARATH	KDPLESMDSGILVTEKFYEVFT	KDPLESMDSGILVTEKFYEVFT
	Q5XF33	Magnesium-chelatase subunit ChlI-2_ chloroplastic OS=Arabidopsis thaliana OX=3702 GN=CHLI2 PE=1 SV=1	CHLI2_ARATH	ISSPSSTSSMSHLCFGPEKLSGR	ISSPSSTSSMSHLCFGPEKLSGR
	Q5XF33	Magnesium-chelatase subunit ChlI-2_ chloroplastic OS=Arabidopsis thaliana OX=3702 GN=CHLI2 PE=1 SV=1	CHLI2_ARATH	SAVQIDQDLK	SNLSAVQIDQDLK
AT4G05320	Q8H159	Polyubiquitin 10 OS=Arabidopsis thaliana OX=3702 GN=UBQ10 PE=2 SV=2	UBQ10_ARATH	Nucleus, cytosol	ubiquitination	[2]
				peptide.seq	peptide.OriginatingSeq
	Q8H159	Polyubiquitin 10 OS=Arabidopsis thaliana OX=3702 GN=UBQ10 PE=2 SV=2	UBQ10_ARATH	DYNIQK	TLADYNIQK
	Q8H159	Polyubiquitin 10 OS=Arabidopsis thaliana OX=3702 GN=UBQ10 PE=2 SV=2	UBQ10_ARATH	EGIPPDQQR	EGIPPDQQR
	Q8H159	Polyubiquitin 10 OS=Arabidopsis thaliana OX=3702 GN=UBQ10 PE=2 SV=2	UBQ10_ARATH	TLADYNIQK	TLADYNIQK
	Q8H159	Polyubiquitin 10 OS=Arabidopsis thaliana OX=3702 GN=UBQ10 PE=2 SV=2	UBQ10_ARATH	VLR	ESTLHLVLR
	Q8H159	Polyubiquitin 10 OS=Arabidopsis thaliana OX=3702 GN=UBQ10 PE=2 SV=2	UBQ10_ARATH	ESTLHLVLR	ESTLHLVLR
	Q8H159	Polyubiquitin 10 OS=Arabidopsis thaliana OX=3702 GN=UBQ10 PE=2 SV=2	UBQ10_ARATH	HLVLR	ESTLHLVLR
AT2G35635	Q8RUC6	Ubiquitin-NEDD8-like protein RUB2 OS=Arabidopsis thaliana OX=3702 GN=RUB2 PE=2 SV=3	RUB2_ARATH	Nucleus, cytosol	ubiquitination	[2]
				peptide.seq	peptide.OriginatingSeq
	Q8RUC6	Ubiquitin-NEDD8-like protein RUB2 OS=Arabidopsis thaliana OX=3702 GN=RUB2 PE=2 SV=3	RUB2_ARATH	DYNIQK	TLADYNIQK
	Q8RUC6	Ubiquitin-NEDD8-like protein RUB2 OS=Arabidopsis thaliana OX=3702 GN=RUB2 PE=2 SV=3	RUB2_ARATH	EGIPPDQQR	EGIPPDQQR
	Q8RUC6	Ubiquitin-NEDD8-like protein RUB2 OS=Arabidopsis thaliana OX=3702 GN=RUB2 PE=2 SV=3	RUB2_ARATH	TLADYNIQK	TLADYNIQK
	Q8RUC6	Ubiquitin-NEDD8-like protein RUB2 OS=Arabidopsis thaliana OX=3702 GN=RUB2 PE=2 SV=3	RUB2_ARATH	VLR	ESTLHLVLR
	Q8RUC6	Ubiquitin-NEDD8-like protein RUB2 OS=Arabidopsis thaliana OX=3702 GN=RUB2 PE=2 SV=3	RUB2_ARATH	ESTLHLVLR	ESTLHLVLR
	Q8RUC6	Ubiquitin-NEDD8-like protein RUB2 OS=Arabidopsis thaliana OX=3702 GN=RUB2 PE=2 SV=3	RUB2_ARATH	HLVLR	ESTLHLVLR
AT5G30510	Q93VC7	30S ribosomal protein S1_ chloroplastic OS=Arabidopsis thaliana OX=3702 GN=RPS1 PE=1 SV=1	RPS1_ARATH	chloroplast	stress response, translation	[91]
				peptide.seq	peptide.OriginatingSeq
	Q93VC7	30S ribosomal protein S1_ chloroplastic OS=Arabidopsis thaliana OX=3702 GN=RPS1 PE=1 SV=1	RPS1_ARATH	FVEVDEEQTK	FVEVDEEQTK
	Q93VC7	30S ribosomal protein S1_ chloroplastic OS=Arabidopsis thaliana OX=3702 GN=RPS1 PE=1 SV=1	RPS1_ARATH	TDANGALVDISAK	TDANGALVDISAK
	Q93VC7	30S ribosomal protein S1_ chloroplastic OS=Arabidopsis thaliana OX=3702 GN=RPS1 PE=1 SV=1	RPS1_ARATH	AAAEELLEK	AAAEELLEK
	Q93VC7	30S ribosomal protein S1_ chloroplastic OS=Arabidopsis thaliana OX=3702 GN=RPS1 PE=1 SV=1	RPS1_ARATH	AEEMAQTFR	AEEMAQTFR
	Q93VC7	30S ribosomal protein S1_ chloroplastic OS=Arabidopsis thaliana OX=3702 GN=RPS1 PE=1 SV=1	RPS1_ARATH	GFVPFSQISSK	GFVPFSQISSK
	Q93VC7	30S ribosomal protein S1_ chloroplastic OS=Arabidopsis thaliana OX=3702 GN=RPS1 PE=1 SV=1	RPS1_ARATH	NIQYELAWER	NIQYELAWER
	Q93VC7	30S ribosomal protein S1_ chloroplastic OS=Arabidopsis thaliana OX=3702 GN=RPS1 PE=1 SV=1	RPS1_ARATH	TSPMEGVAFTVDDFAAAIEQYDFNSEIGTR	TSPMEGVAFTVDDFAAAIEQYDFNSEIGTR
	Q93VC7	30S ribosomal protein S1_ chloroplastic OS=Arabidopsis thaliana OX=3702 GN=RPS1 PE=1 SV=1	RPS1_ARATH	SASVSPTIVAAVAMSSGQTK	SASVSPTIVAAVAMSSGQTK
	Q93VC7	30S ribosomal protein S1_ chloroplastic OS=Arabidopsis thaliana OX=3702 GN=RPS1 PE=1 SV=1	RPS1_ARATH	LEPTPGDMIRNPK	LEPTPGDMIRNPK
	Q93VC7	30S ribosomal protein S1_ chloroplastic OS=Arabidopsis thaliana OX=3702 GN=RPS1 PE=1 SV=1	RPS1_ARATH	NFPQNKSASVSPTIVAAVAMSSGQTK	NFPQNKSASVSPTIVAAVAMSSGQTK
	Q93VC7	30S ribosomal protein S1_ chloroplastic OS=Arabidopsis thaliana OX=3702 GN=RPS1 PE=1 SV=1	RPS1_ARATH	LELKKMFEDAYER	LELKKMFEDAYER
	Q93VC7	30S ribosomal protein S1_ chloroplastic OS=Arabidopsis thaliana OX=3702 GN=RPS1 PE=1 SV=1	RPS1_ARATH	LVFEKAEEMAQTFR	LVFEKAEEMAQTFR
	Q93VC7	30S ribosomal protein S1_ chloroplastic OS=Arabidopsis thaliana OX=3702 GN=RPS1 PE=1 SV=1	RPS1_ARATH	ASKNFPQNKSASVSPTIVAAVAMSSGQTK	ASKNFPQNKSASVSPTIVAAVAMSSGQTK
	Q93VC7	30S ribosomal protein S1_ chloroplastic OS=Arabidopsis thaliana OX=3702 GN=RPS1 PE=1 SV=1	RPS1_ARATH	MAQTFR	AEEMAQTFR
	Q93VC7	30S ribosomal protein S1_ chloroplastic OS=Arabidopsis thaliana OX=3702 GN=RPS1 PE=1 SV=1	RPS1_ARATH	AAEELLEK	AAAEELLEK
	Q93VC7	30S ribosomal protein S1_ chloroplastic OS=Arabidopsis thaliana OX=3702 GN=RPS1 PE=1 SV=1	RPS1_ARATH	VSDIATVLQPGDTLK	VSDIATVLQPGDTLK
	Q93VC7	30S ribosomal protein S1_ chloroplastic OS=Arabidopsis thaliana OX=3702 GN=RPS1 PE=1 SV=1	RPS1_ARATH	SSAYLSVEQACIHR	SSAYLSVEQACIHR
	Q93VC7	30S ribosomal protein S1_ chloroplastic OS=Arabidopsis thaliana OX=3702 GN=RPS1 PE=1 SV=1	RPS1_ARATH	HVEEAGIVPGMVEEFVIIGENESDDSLLLSLR	HVEEAGIVPGMVEEFVIIGENESDDSLLLSLR
	Q93VC7	30S ribosomal protein S1_ chloroplastic OS=Arabidopsis thaliana OX=3702 GN=RPS1 PE=1 SV=1	RPS1_ARATH	LEPTPGDMIR	LEPTPGDMIR
	Q93VC7	30S ribosomal protein S1_ chloroplastic OS=Arabidopsis thaliana OX=3702 GN=RPS1 PE=1 SV=1	RPS1_ARATH	KMFEDAYER	KMFEDAYER
	Q93VC7	30S ribosomal protein S1_ chloroplastic OS=Arabidopsis thaliana OX=3702 GN=RPS1 PE=1 SV=1	RPS1_ARATH	IAQAEAMAR	IAQAEAMAR
	Q93VC7	30S ribosomal protein S1_ chloroplastic OS=Arabidopsis thaliana OX=3702 GN=RPS1 PE=1 SV=1	RPS1_ARATH	IAQAEAMARADMLR	IAQAEAMARADMLR
	Q93VC7	30S ribosomal protein S1_ chloroplastic OS=Arabidopsis thaliana OX=3702 GN=RPS1 PE=1 SV=1	RPS1_ARATH	QACIHR	SSAYLSVEQACIHR
	Q93VC7	30S ribosomal protein S1_ chloroplastic OS=Arabidopsis thaliana OX=3702 GN=RPS1 PE=1 SV=1	RPS1_ARATH	GENESDDSLLLSLR	HVEEAGIVPGMVEEFVIIGENESDDSLLLSLR
AT2G17870	Q94C69	Cold shock domain-containing protein 3 OS=Arabidopsis thaliana OX=3702 GN=CSP3 PE=1 SV=1	CSP3_ARATH	nucleus	stress respone, chaperone	[40]
				peptide.seq	peptide.OriginatingSeq
	Q94C69	Cold shock domain-containing protein 3 OS=Arabidopsis thaliana OX=3702 GN=CSP3 PE=1 SV=1	CSP3_ARATH	AIEVTAPGGGSLNK	AIEVTAPGGGSLNK
	Q94C69	Cold shock domain-containing protein 3 OS=Arabidopsis thaliana OX=3702 GN=CSP3 PE=1 SV=1	CSP3_ARATH	GYGFITPDDGGEELFVHQSSIVSDGFR	GYGFITPDDGGEELFVHQSSIVSDGFR
	Q94C69	Cold shock domain-containing protein 3 OS=Arabidopsis thaliana OX=3702 GN=CSP3 PE=1 SV=1	CSP3_ARATH	SLTLGESVEYEIALGSDGK	SLTLGESVEYEIALGSDGK
	Q94C69	Cold shock domain-containing protein 3 OS=Arabidopsis thaliana OX=3702 GN=CSP3 PE=1 SV=1	CSP3_ARATH	GGSGGNRYGGGGGRGSGGDGCYMCGGVGHFAR	GGSGGNRYGGGGGRGSGGDGCYMCGGVGHFAR
	Q94C69	Cold shock domain-containing protein 3 OS=Arabidopsis thaliana OX=3702 GN=CSP3 PE=1 SV=1	CSP3_ARATH	VSWFSDGK	VSWFSDGK
	Q94C69	Cold shock domain-containing protein 3 OS=Arabidopsis thaliana OX=3702 GN=CSP3 PE=1 SV=1	CSP3_ARATH	SGGEGECYMCGDVGHFAR	SGGEGECYMCGDVGHFAR
	Q94C69	Cold shock domain-containing protein 3 OS=Arabidopsis thaliana OX=3702 GN=CSP3 PE=1 SV=1	CSP3_ARATH	GSGGNCFNCGEVGHMAK	GSGGNCFNCGEVGHMAK
	Q94C69	Cold shock domain-containing protein 3 OS=Arabidopsis thaliana OX=3702 GN=CSP3 PE=1 SV=1	CSP3_ARATH	MAMEDQSAARSIGKVSWFSDGK	MAMEDQSAARSIGKVSWFSDGK
	Q94C69	Cold shock domain-containing protein 3 OS=Arabidopsis thaliana OX=3702 GN=CSP3 PE=1 SV=1	CSP3_ARATH	PGGGSLNK	AIEVTAPGGGSLNK
	Q94C69	Cold shock domain-containing protein 3 OS=Arabidopsis thaliana OX=3702 GN=CSP3 PE=1 SV=1	CSP3_ARATH	NCGEVGHMAK	GSGGNCFNCGEVGHMAK
	Q94C69	Cold shock domain-containing protein 3 OS=Arabidopsis thaliana OX=3702 GN=CSP3 PE=1 SV=1	CSP3_ARATH	AIEVTAPGGGSLNKK	AIEVTAPGGGSLNKK
	Q94C69	Cold shock domain-containing protein 3 OS=Arabidopsis thaliana OX=3702 GN=CSP3 PE=1 SV=1	CSP3_ARATH	ACYECGGTGHLAR	ACYECGGTGHLAR
	Q94C69	Cold shock domain-containing protein 3 OS=Arabidopsis thaliana OX=3702 GN=CSP3 PE=1 SV=1	CSP3_ARATH	EGHFARECTSVA	EGHFARECTSVA
AT1G68010	Q9C9W5	Glycerate dehydrogenase HPR_ peroxisomal OS=Arabidopsis thaliana OX=3702 GN=HPR PE=1 SV=1	HPR1_ARATH	Peroxisome	photorespiration, reduction of hydroxypyruvate	[42-45]
				peptide.seq	peptide.OriginatingSeq
	Q9C9W5	Glycerate dehydrogenase HPR_ peroxisomal OS=Arabidopsis thaliana OX=3702 GN=HPR PE=1 SV=1	HPR1_ARATH	FVTAYGQFLK	FVTAYGQFLK
	Q9C9W5	Glycerate dehydrogenase HPR_ peroxisomal OS=Arabidopsis thaliana OX=3702 GN=HPR PE=1 SV=1	HPR1_ARATH	GPVIDEAALVEHLK	GPVIDEAALVEHLK
	Q9C9W5	Glycerate dehydrogenase HPR_ peroxisomal OS=Arabidopsis thaliana OX=3702 GN=HPR PE=1 SV=1	HPR1_ARATH	IGSAYARMMVEGFKMNLIYFDLYQSTR	IGSAYARMMVEGFKMNLIYFDLYQSTR
	Q9C9W5	Glycerate dehydrogenase HPR_ peroxisomal OS=Arabidopsis thaliana OX=3702 GN=HPR PE=1 SV=1	HPR1_ARATH	IVEADEFMR	IVEADEFMR
	Q9C9W5	Glycerate dehydrogenase HPR_ peroxisomal OS=Arabidopsis thaliana OX=3702 GN=HPR PE=1 SV=1	HPR1_ARATH	TILSVEDIIDLIGDK	TILSVEDIIDLIGDK
	Q9C9W5	Glycerate dehydrogenase HPR_ peroxisomal OS=Arabidopsis thaliana OX=3702 GN=HPR PE=1 SV=1	HPR1_ARATH	VEADEFMR	IVEADEFMR
	Q9C9W5	Glycerate dehydrogenase HPR_ peroxisomal OS=Arabidopsis thaliana OX=3702 GN=HPR PE=1 SV=1	HPR1_ARATH	VGLDVFEEEPFMKPGLADTK	VGLDVFEEEPFMKPGLADTK
	Q9C9W5	Glycerate dehydrogenase HPR_ peroxisomal OS=Arabidopsis thaliana OX=3702 GN=HPR PE=1 SV=1	HPR1_ARATH	AFSNMAVGYNNVDVEAANK	AFSNMAVGYNNVDVEAANK
	Q9C9W5	Glycerate dehydrogenase HPR_ peroxisomal OS=Arabidopsis thaliana OX=3702 GN=HPR PE=1 SV=1	HPR1_ARATH	TTYHLVNK	TTYHLVNK
	Q9C9W5	Glycerate dehydrogenase HPR_ peroxisomal OS=Arabidopsis thaliana OX=3702 GN=HPR PE=1 SV=1	HPR1_ARATH	EGMATLAALNVLGRVKGYPIWHDPNR	EGMATLAALNVLGRVKGYPIWHDPNR
	Q9C9W5	Glycerate dehydrogenase HPR_ peroxisomal OS=Arabidopsis thaliana OX=3702 GN=HPR PE=1 SV=1	HPR1_ARATH	ENPMFRVGLDVFEEEPFMKPGLADTK	ENPMFRVGLDVFEEEPFMKPGLADTK
	Q9C9W5	Glycerate dehydrogenase HPR_ peroxisomal OS=Arabidopsis thaliana OX=3702 GN=HPR PE=1 SV=1	HPR1_ARATH	DLIGDK	TILSVEDIIDLIGDK
	Q9C9W5	Glycerate dehydrogenase HPR_ peroxisomal OS=Arabidopsis thaliana OX=3702 GN=HPR PE=1 SV=1	HPR1_ARATH	MNLIYFDLYQSTR	MNLIYFDLYQSTR
	Q9C9W5	Glycerate dehydrogenase HPR_ peroxisomal OS=Arabidopsis thaliana OX=3702 GN=HPR PE=1 SV=1	HPR1_ARATH	VDPFLNENASPPNASPSIVNSK	VDPFLNENASPPNASPSIVNSK
	Q9C9W5	Glycerate dehydrogenase HPR_ peroxisomal OS=Arabidopsis thaliana OX=3702 GN=HPR PE=1 SV=1	HPR1_ARATH	CDGVIGQLTEDWGETLFSALSK	CDGVIGQLTEDWGETLFSALSK
	Q9C9W5	Glycerate dehydrogenase HPR_ peroxisomal OS=Arabidopsis thaliana OX=3702 GN=HPR PE=1 SV=1	HPR1_ARATH	MNLIYFDLYQSTRLEK	MNLIYFDLYQSTRLEK
	Q9C9W5	Glycerate dehydrogenase HPR_ peroxisomal OS=Arabidopsis thaliana OX=3702 GN=HPR PE=1 SV=1	HPR1_ARATH	MAKPVSIEVYNPNGK	MAKPVSIEVYNPNGK
AT5G37640	Q9FHQ6	Polyubiquitin 9 OS=Arabidopsis thaliana OX=3702 GN=UBQ9 PE=3 SV=1	UBQ9_ARATH	Nucleus	ubiquitination	[81]
				peptide.seq	peptide.OriginatingSeq
	Q9FHQ6	Polyubiquitin 9 OS=Arabidopsis thaliana OX=3702 GN=UBQ9 PE=3 SV=1	UBQ9_ARATH	DYNIQK	TLADYNIQK
	Q9FHQ6	Polyubiquitin 9 OS=Arabidopsis thaliana OX=3702 GN=UBQ9 PE=3 SV=1	UBQ9_ARATH	EGIPPDQQR	EGIPPDQQR
	Q9FHQ6	Polyubiquitin 9 OS=Arabidopsis thaliana OX=3702 GN=UBQ9 PE=3 SV=1	UBQ9_ARATH	TLADYNIQK	TLADYNIQK
	Q9FHQ6	Polyubiquitin 9 OS=Arabidopsis thaliana OX=3702 GN=UBQ9 PE=3 SV=1	UBQ9_ARATH	ADYNIQK	TLADYNIQK
	Q9FHQ6	Polyubiquitin 9 OS=Arabidopsis thaliana OX=3702 GN=UBQ9 PE=3 SV=1	UBQ9_ARATH	IQDKEGVPPDQQR	IQDKEGVPPDQQR
	Q9FHQ6	Polyubiquitin 9 OS=Arabidopsis thaliana OX=3702 GN=UBQ9 PE=3 SV=1	UBQ9_ARATH	TLADYSIQK	TLADYSIQK
	Q9FHQ6	Polyubiquitin 9 OS=Arabidopsis thaliana OX=3702 GN=UBQ9 PE=3 SV=1	UBQ9_ARATH	LIFAGEQLEDGYYTLADYNIQK	LIFAGEQLEDGYYTLADYNIQK
	Q9FHQ6	Polyubiquitin 9 OS=Arabidopsis thaliana OX=3702 GN=UBQ9 PE=3 SV=1	UBQ9_ARATH	QLDDGRTLADYNIQK	QLDDGRTLADYNIQK
	Q9FHQ6	Polyubiquitin 9 OS=Arabidopsis thaliana OX=3702 GN=UBQ9 PE=3 SV=1	UBQ9_ARATH	VLR	ESTLHLVLR
	Q9FHQ6	Polyubiquitin 9 OS=Arabidopsis thaliana OX=3702 GN=UBQ9 PE=3 SV=1	UBQ9_ARATH	ESTLHLVLR	ESTLHLVLR
	Q9FHQ6	Polyubiquitin 9 OS=Arabidopsis thaliana OX=3702 GN=UBQ9 PE=3 SV=1	UBQ9_ARATH	HLVLR	ESTLHLVLR
AT5G50950	Q9FI53	Fumarate hydratase 2 OS=Arabidopsis thaliana OX=3702 GN=FUM2 PE=1 SV=1	FUM2_ARATH	cytosol	interconversion of fumarat to L-malate, stress response	[92,93]
				peptide.seq	peptide.OriginatingSeq
	Q9FI53	Fumarate hydratase 2 OS=Arabidopsis thaliana OX=3702 GN=FUM2 PE=1 SV=1	FUM2_ARATH	THTQDATPLTLGQEFGGYATQVEYGLNR	THTQDATPLTLGQEFGGYATQVEYGLNR
	Q9FI53	Fumarate hydratase 2 OS=Arabidopsis thaliana OX=3702 GN=FUM2 PE=1 SV=1	FUM2_ARATH	VNMEYGLDPMIGEAIMEAAQEVAEGK	VNMEYGLDPMIGEAIMEAAQEVAEGK
	Q9FI53	Fumarate hydratase 2 OS=Arabidopsis thaliana OX=3702 GN=FUM2 PE=1 SV=1	FUM2_ARATH	IAAAVAEETNLPFVTAENK	IAAAVAEETNLPFVTAENK
	Q9FI53	Fumarate hydratase 2 OS=Arabidopsis thaliana OX=3702 GN=FUM2 PE=1 SV=1	FUM2_ARATH	FEALAAHDACVETSGSLNTIATSLMK	FEALAAHDACVETSGSLNTIATSLMK
	Q9FI53	Fumarate hydratase 2 OS=Arabidopsis thaliana OX=3702 GN=FUM2 PE=1 SV=1	FUM2_ARATH	MAALTMQFEGEK	MAALTMQFEGEK
	Q9FI53	Fumarate hydratase 2 OS=Arabidopsis thaliana OX=3702 GN=FUM2 PE=1 SV=1	FUM2_ARATH	AEGK	VNMEYGLDPMIGEAIMEAAQEVAEGK
	Q9FI53	Fumarate hydratase 2 OS=Arabidopsis thaliana OX=3702 GN=FUM2 PE=1 SV=1	FUM2_ARATH	CGLGELSLPENEPGSSIMPGK	CGLGELSLPENEPGSSIMPGK
	Q9FI53	Fumarate hydratase 2 OS=Arabidopsis thaliana OX=3702 GN=FUM2 PE=1 SV=1	FUM2_ARATH	NLHSSLESK	NLHSSLESK
	Q9FI53	Fumarate hydratase 2 OS=Arabidopsis thaliana OX=3702 GN=FUM2 PE=1 SV=1	FUM2_ARATH	IYQLAQGGTAVGTGLNTK	IYQLAQGGTAVGTGLNTK
	Q9FI53	Fumarate hydratase 2 OS=Arabidopsis thaliana OX=3702 GN=FUM2 PE=1 SV=1	FUM2_ARATH	EERDTFGPIQVPSDK	EERDTFGPIQVPSDK
	Q9FI53	Fumarate hydratase 2 OS=Arabidopsis thaliana OX=3702 GN=FUM2 PE=1 SV=1	FUM2_ARATH	LNDHFPLVVWQTGSGTQSNMNANEVIANR	LNDHFPLVVWQTGSGTQSNMNANEVIANR
	Q9FI53	Fumarate hydratase 2 OS=Arabidopsis thaliana OX=3702 GN=FUM2 PE=1 SV=1	FUM2_ARATH	LGVLTSEEFDTLVVPEK	LGVLTSEEFDTLVVPEK
	Q9FI53	Fumarate hydratase 2 OS=Arabidopsis thaliana OX=3702 GN=FUM2 PE=1 SV=1	FUM2_ARATH	DTFGPIQVPSDKLWGAQTQRSLQNFEIGGDR	DTFGPIQVPSDKLWGAQTQRSLQNFEIGGDR
	Q9FI53	Fumarate hydratase 2 OS=Arabidopsis thaliana OX=3702 GN=FUM2 PE=1 SV=1	FUM2_ARATH	LLHESLMLVTSLNPKIGYDNAAAVAK	LLHESLMLVTSLNPKIGYDNAAAVAK
	Q9FI53	Fumarate hydratase 2 OS=Arabidopsis thaliana OX=3702 GN=FUM2 PE=1 SV=1	FUM2_ARATH	IYQLAQGG	IYQLAQGGTAVGTGLNTK
AT5G49910	Q9LTX9	Heat shock 70 kDa protein 7_ chloroplastic OS=Arabidopsis thaliana OX=3702 GN=HSP70-7 PE=2 SV=1	HSP7G_ARATH	chloroplast	protein import into chloroplast, chaperone, heat stress response	[53-55]
				peptide.seq	peptide.OriginatingSeq
	Q9LTX9	Heat shock 70 kDa protein 7_ chloroplastic OS=Arabidopsis thaliana OX=3702 GN=HSP70-7 PE=2 SV=1	HSP7G_ARATH	AVITVPAYFNDSQR	AVITVPAYFNDSQR
	Q9LTX9	Heat shock 70 kDa protein 7_ chloroplastic OS=Arabidopsis thaliana OX=3702 GN=HSP70-7 PE=2 SV=1	HSP7G_ARATH	DIDEVILVGGSTR	DIDEVILVGGSTR
	Q9LTX9	Heat shock 70 kDa protein 7_ chloroplastic OS=Arabidopsis thaliana OX=3702 GN=HSP70-7 PE=2 SV=1	HSP7G_ARATH	IELSSLTQTNMSLPFITATADGPK	IELSSLTQTNMSLPFITATADGPK
	Q9LTX9	Heat shock 70 kDa protein 7_ chloroplastic OS=Arabidopsis thaliana OX=3702 GN=HSP70-7 PE=2 SV=1	HSP7G_ARATH	NQADSVVYQTEK	NQADSVVYQTEK
	Q9LTX9	Heat shock 70 kDa protein 7_ chloroplastic OS=Arabidopsis thaliana OX=3702 GN=HSP70-7 PE=2 SV=1	HSP7G_ARATH	QAVVNPENTFFSVK	QAVVNPENTFFSVK
	Q9LTX9	Heat shock 70 kDa protein 7_ chloroplastic OS=Arabidopsis thaliana OX=3702 GN=HSP70-7 PE=2 SV=1	HSP7G_ARATH	QFAAEEISAQVLR	QFAAEEISAQVLR
	Q9LTX9	Heat shock 70 kDa protein 7_ chloroplastic OS=Arabidopsis thaliana OX=3702 GN=HSP70-7 PE=2 SV=1	HSP7G_ARATH	VGGSTR	DIDEVILVGGSTR
	Q9LTX9	Heat shock 70 kDa protein 7_ chloroplastic OS=Arabidopsis thaliana OX=3702 GN=HSP70-7 PE=2 SV=1	HSP7G_ARATH	HIETTLTR	HIETTLTR
	Q9LTX9	Heat shock 70 kDa protein 7_ chloroplastic OS=Arabidopsis thaliana OX=3702 GN=HSP70-7 PE=2 SV=1	HSP7G_ARATH	SEVFSTAADGQTSVEINVLQGER	SEVFSTAADGQTSVEINVLQGER
	Q9LTX9	Heat shock 70 kDa protein 7_ chloroplastic OS=Arabidopsis thaliana OX=3702 GN=HSP70-7 PE=2 SV=1	HSP7G_ARATH	TPVENSLR	TPVENSLR
	Q9LTX9	Heat shock 70 kDa protein 7_ chloroplastic OS=Arabidopsis thaliana OX=3702 GN=HSP70-7 PE=2 SV=1	HSP7G_ARATH	FEELCSDLLDRVRTPVENSLR	FEELCSDLLDRVRTPVENSLR
	Q9LTX9	Heat shock 70 kDa protein 7_ chloroplastic OS=Arabidopsis thaliana OX=3702 GN=HSP70-7 PE=2 SV=1	HSP7G_ARATH	GGSTR	DIDEVILVGGSTR
	Q9LTX9	Heat shock 70 kDa protein 7_ chloroplastic OS=Arabidopsis thaliana OX=3702 GN=HSP70-7 PE=2 SV=1	HSP7G_ARATH	DTMAALNQEVMQIGQSLYNQPQPGGADSPPGGEASSSSDTSSSAK	DTMAALNQEVMQIGQSLYNQPQPGGADSPPGGEASSSSDTSSSAK
	Q9LTX9	Heat shock 70 kDa protein 7_ chloroplastic OS=Arabidopsis thaliana OX=3702 GN=HSP70-7 PE=2 SV=1	HSP7G_ARATH	FDIDANGILSVSASDK	FDIDANGILSVSASDK
	Q9LTX9	Heat shock 70 kDa protein 7_ chloroplastic OS=Arabidopsis thaliana OX=3702 GN=HSP70-7 PE=2 SV=1	HSP7G_ARATH	SVFFGNRTSPFTTPTSAFLR	SVFFGNRTSPFTTPTSAFLR
	Q9LTX9	Heat shock 70 kDa protein 7_ chloroplastic OS=Arabidopsis thaliana OX=3702 GN=HSP70-7 PE=2 SV=1	HSP7G_ARATH	MNEVAEESKQVSYRVIK	MNEVAEESKQVSYRVIK
	Q9LTX9	Heat shock 70 kDa protein 7_ chloroplastic OS=Arabidopsis thaliana OX=3702 GN=HSP70-7 PE=2 SV=1	HSP7G_ARATH	YFNDSQR	AVITVPAYFNDSQR
	Q9LTX9	Heat shock 70 kDa protein 7_ chloroplastic OS=Arabidopsis thaliana OX=3702 GN=HSP70-7 PE=2 SV=1	HSP7G_ARATH	NQADSVVYQ	NQADSVVYQTEK
	Q9LTX9	Heat shock 70 kDa protein 7_ chloroplastic OS=Arabidopsis thaliana OX=3702 GN=HSP70-7 PE=2 SV=1	HSP7G_ARATH	IASGSTQEIK	IASGSTQEIK
	Q9LTX9	Heat shock 70 kDa protein 7_ chloroplastic OS=Arabidopsis thaliana OX=3702 GN=HSP70-7 PE=2 SV=1	HSP7G_ARATH	IINEPTAASLAYGFER	IINEPTAASLAYGFER
	Q9LTX9	Heat shock 70 kDa protein 7_ chloroplastic OS=Arabidopsis thaliana OX=3702 GN=HSP70-7 PE=2 SV=1	HSP7G_ARATH	FDIDANGILSVSASDKGTGK	FDIDANGILSVSASDKGTGK
	Q9LTX9	Heat shock 70 kDa protein 7_ chloroplastic OS=Arabidopsis thaliana OX=3702 GN=HSP70-7 PE=2 SV=1	HSP7G_ARATH	DEGIDLLKDK	DEGIDLLKDK
	Q9LTX9	Heat shock 70 kDa protein 7_ chloroplastic OS=Arabidopsis thaliana OX=3702 GN=HSP70-7 PE=2 SV=1	HSP7G_ARATH	RQAVVNPENTFFSVK	RQAVVNPENTFFSVK
	Q9LTX9	Heat shock 70 kDa protein 7_ chloroplastic OS=Arabidopsis thaliana OX=3702 GN=HSP70-7 PE=2 SV=1	HSP7G_ARATH	DAIDTKNQADSVVYQTEK	DAIDTKNQADSVVYQTEK
	Q9LTX9	Heat shock 70 kDa protein 7_ chloroplastic OS=Arabidopsis thaliana OX=3702 GN=HSP70-7 PE=2 SV=1	HSP7G_ARATH	AVITV	AVITVPAYFNDSQR
	Q9LTX9	Heat shock 70 kDa protein 7_ chloroplastic OS=Arabidopsis thaliana OX=3702 GN=HSP70-7 PE=2 SV=1	HSP7G_ARATH	AVIT	AVITVPAYFNDSQR
	Q9LTX9	Heat shock 70 kDa protein 7_ chloroplastic OS=Arabidopsis thaliana OX=3702 GN=HSP70-7 PE=2 SV=1	HSP7G_ARATH	ASSAAQIHILGGIGFPTSSSSSSTK	ASSAAQIHILGGIGFPTSSSSSSTK
	Q9LTX9	Heat shock 70 kDa protein 7_ chloroplastic OS=Arabidopsis thaliana OX=3702 GN=HSP70-7 PE=2 SV=1	HSP7G_ARATH	GKFEELCSDLLDR	GKFEELCSDLLDR
	Q9LTX9	Heat shock 70 kDa protein 7_ chloroplastic OS=Arabidopsis thaliana OX=3702 GN=HSP70-7 PE=2 SV=1	HSP7G_ARATH	EKIASGSTQEIK	EKIASGSTQEIK
	Q9LTX9	Heat shock 70 kDa protein 7_ chloroplastic OS=Arabidopsis thaliana OX=3702 GN=HSP70-7 PE=2 SV=1	HSP7G_ARATH	RMNEVAEESKQVSYR	RMNEVAEESKQVSYR
	Q9LTX9	Heat shock 70 kDa protein 7_ chloroplastic OS=Arabidopsis thaliana OX=3702 GN=HSP70-7 PE=2 SV=1	HSP7G_ARATH	GVPQIEVK	GVPQIEVK
	Q9LTX9	Heat shock 70 kDa protein 7_ chloroplastic OS=Arabidopsis thaliana OX=3702 GN=HSP70-7 PE=2 SV=1	HSP7G_ARATH	TPVENSLRDAK	TPVENSLRDAK
	Q9LTX9	Heat shock 70 kDa protein 7_ chloroplastic OS=Arabidopsis thaliana OX=3702 GN=HSP70-7 PE=2 SV=1	HSP7G_ARATH	SEVFSTAADGQTSVEINVLQGEREFVRDNK	SEVFSTAADGQTSVEINVLQGEREFVRDNK
	Q9LTX9	Heat shock 70 kDa protein 7_ chloroplastic OS=Arabidopsis thaliana OX=3702 GN=HSP70-7 PE=2 SV=1	HSP7G_ARATH	FEELCSDLLDR	FEELCSDLLDR
	Q9LTX9	Heat shock 70 kDa protein 7_ chloroplastic OS=Arabidopsis thaliana OX=3702 GN=HSP70-7 PE=2 SV=1	HSP7G_ARATH	LVDDASRFLNDK	LVDDASRFLNDK
	Q9LTX9	Heat shock 70 kDa protein 7_ chloroplastic OS=Arabidopsis thaliana OX=3702 GN=HSP70-7 PE=2 SV=1	HSP7G_ARATH	LTEAAEKAKIELSSLTQTNMSLPFITATADGPK	LTEAAEKAKIELSSLTQTNMSLPFITATADGPK
	Q9LTX9	Heat shock 70 kDa protein 7_ chloroplastic OS=Arabidopsis thaliana OX=3702 GN=HSP70-7 PE=2 SV=1	HSP7G_ARATH	PQIEVK	GVPQIEVK
	Q9LTX9	Heat shock 70 kDa protein 7_ chloroplastic OS=Arabidopsis thaliana OX=3702 GN=HSP70-7 PE=2 SV=1	HSP7G_ARATH	DASRFLNDK	LVDDASRFLNDK
	Q9LTX9	Heat shock 70 kDa protein 7_ chloroplastic OS=Arabidopsis thaliana OX=3702 GN=HSP70-7 PE=2 SV=1	HSP7G_ARATH	IELSSLTQTNMSL	IELSSLTQTNMSLPFITATADGPK
	Q9LTX9	Heat shock 70 kDa protein 7_ chloroplastic OS=Arabidopsis thaliana OX=3702 GN=HSP70-7 PE=2 SV=1	HSP7G_ARATH	QGER	SEVFSTAADGQTSVEINVLQGER
	Q9LTX9	Heat shock 70 kDa protein 7_ chloroplastic OS=Arabidopsis thaliana OX=3702 GN=HSP70-7 PE=2 SV=1	HSP7G_ARATH	GGDNGGDVIDADFTDSN	GGDNGGDVIDADFTDSN
	Q9LTX9	Heat shock 70 kDa protein 7_ chloroplastic OS=Arabidopsis thaliana OX=3702 GN=HSP70-7 PE=2 SV=1	HSP7G_ARATH	MNEVAEESK	MNEVAEESK
	Q9LTX9	Heat shock 70 kDa protein 7_ chloroplastic OS=Arabidopsis thaliana OX=3702 GN=HSP70-7 PE=2 SV=1	HSP7G_ARATH	KQDITITGASTLPKDEVDTMVQEAER	KQDITITGASTLPKDEVDTMVQEAER
	Q9LTX9	Heat shock 70 kDa protein 7_ chloroplastic OS=Arabidopsis thaliana OX=3702 GN=HSP70-7 PE=2 SV=1	HSP7G_ARATH	GVPQIEVKFDIDANGILSVSASDKGTGK	GVPQIEVKFDIDANGILSVSASDKGTGK
	Q9LTX9	Heat shock 70 kDa protein 7_ chloroplastic OS=Arabidopsis thaliana OX=3702 GN=HSP70-7 PE=2 SV=1	HSP7G_ARATH	MASSAAQIHILGGIGFPTSSSSSSTKNLDNK	MASSAAQIHILGGIGFPTSSSSSSTKNLDNK
AT5G03340	Q9LZF6	Cell division control protein 48 homolog E OS=Arabidopsis thaliana OX=3702 GN=CDC48E PE=2 SV=2	CD48E_ARATH	cytosol	ATPase activity	[2,3]
				peptide.seq	peptide.OriginatingSeq
	Q9LZF6	Cell division control protein 48 homolog E OS=Arabidopsis thaliana OX=3702 GN=CDC48E PE=2 SV=2	CD48E_ARATH	NAPSIIFIDEIDSIAPK	NAPSIIFIDEIDSIAPK
	Q9LZF6	Cell division control protein 48 homolog E OS=Arabidopsis thaliana OX=3702 GN=CDC48E PE=2 SV=2	CD48E_ARATH	LAGESESNLR	LAGESESNLR
	Q9LZF6	Cell division control protein 48 homolog E OS=Arabidopsis thaliana OX=3702 GN=CDC48E PE=2 SV=2	CD48E_ARATH	GPELLTMWFGESEANVR	GPELLTMWFGESEANVR
	Q9LZF6	Cell division control protein 48 homolog E OS=Arabidopsis thaliana OX=3702 GN=CDC48E PE=2 SV=2	CD48E_ARATH	QSAPCVLFFDELDSIATQR	QSAPCVLFFDELDSIATQR
	Q9LZF6	Cell division control protein 48 homolog E OS=Arabidopsis thaliana OX=3702 GN=CDC48E PE=2 SV=2	CD48E_ARATH	NMKLAEDVDLER	NMKLAEDVDLER
	Q9LZF6	Cell division control protein 48 homolog E OS=Arabidopsis thaliana OX=3702 GN=CDC48E PE=2 SV=2	CD48E_ARATH	GPELLTMWFGESEANVREIFDKAR	GPELLTMWFGESEANVREIFDKAR
	Q9LZF6	Cell division control protein 48 homolog E OS=Arabidopsis thaliana OX=3702 GN=CDC48E PE=2 SV=2	CD48E_ARATH	VHILPVDDTVEGVTGNLFDAYLKPYFLEAYRPVR	VHILPVDDTVEGVTGNLFDAYLKPYFLEAYRPVR
	Q9LZF6	Cell division control protein 48 homolog E OS=Arabidopsis thaliana OX=3702 GN=CDC48E PE=2 SV=2	CD48E_ARATH	GILLYGPPGSGK	GILLYGPPGSGK
	Q9LZF6	Cell division control protein 48 homolog E OS=Arabidopsis thaliana OX=3702 GN=CDC48E PE=2 SV=2	CD48E_ARATH	LDQLIYIPLPDEDSR	LDQLIYIPLPDEDSR
	Q9LZF6	Cell division control protein 48 homolog E OS=Arabidopsis thaliana OX=3702 GN=CDC48E PE=2 SV=2	CD48E_ARATH	IVSQLLTLMDGLK	IVSQLLTLMDGLK
	Q9LZF6	Cell division control protein 48 homolog E OS=Arabidopsis thaliana OX=3702 GN=CDC48E PE=2 SV=2	CD48E_ARATH	ELQETVQYPVEHPEK	ELQETVQYPVEHPEK
	Q9LZF6	Cell division control protein 48 homolog E OS=Arabidopsis thaliana OX=3702 GN=CDC48E PE=2 SV=2	CD48E_ARATH	AIANECQANFISVK	AIANECQANFISVK
	Q9LZF6	Cell division control protein 48 homolog E OS=Arabidopsis thaliana OX=3702 GN=CDC48E PE=2 SV=2	CD48E_ARATH	LGDVISVHQCPDVKYGKR	LGDVISVHQCPDVKYGKR
	Q9LZF6	Cell division control protein 48 homolog E OS=Arabidopsis thaliana OX=3702 GN=CDC48E PE=2 SV=2	CD48E_ARATH	LYGPPGSGK	GILLYGPPGSGK
	Q9LZF6	Cell division control protein 48 homolog E OS=Arabidopsis thaliana OX=3702 GN=CDC48E PE=2 SV=2	CD48E_ARATH	VHILPVDDT	VHILPVDDTVEGVTGNLFDAYLKPYFLEAYRPVR
	Q9LZF6	Cell division control protein 48 homolog E OS=Arabidopsis thaliana OX=3702 GN=CDC48E PE=2 SV=2	CD48E_ARATH	SPVAKDVDVTALAK	SPVAKDVDVTALAK
	Q9LZF6	Cell division control protein 48 homolog E OS=Arabidopsis thaliana OX=3702 GN=CDC48E PE=2 SV=2	CD48E_ARATH	ETVVEVPNVSWEDIGGLENVKR	ETVVEVPNVSWEDIGGLENVKR
	Q9LZF6	Cell division control protein 48 homolog E OS=Arabidopsis thaliana OX=3702 GN=CDC48E PE=2 SV=2	CD48E_ARATH	MSNEPESSDSK	MSNEPESSDSK
	Q9LZF6	Cell division control protein 48 homolog E OS=Arabidopsis thaliana OX=3702 GN=CDC48E PE=2 SV=2	CD48E_ARATH	YQAFAQTLQQSRGFGSEFRFDSTAGVGR	YQAFAQTLQQSRGFGSEFRFDSTAGVGR
	Q9LZF6	Cell division control protein 48 homolog E OS=Arabidopsis thaliana OX=3702 GN=CDC48E PE=2 SV=2	CD48E_ARATH	QSAPCVLFFDELDSIATQRGNSAGDAGGAADR	QSAPCVLFFDELDSIATQRGNSAGDAGGAADR
	Q9LZF6	Cell division control protein 48 homolog E OS=Arabidopsis thaliana OX=3702 GN=CDC48E PE=2 SV=2	CD48E_ARATH	GNSAGDAGGAADRVLNQLLTEMDGMNAK	GNSAGDAGGAADRVLNQLLTEMDGMNAK
	Q9LZF6	Cell division control protein 48 homolog E OS=Arabidopsis thaliana OX=3702 GN=CDC48E PE=2 SV=2	CD48E_ARATH	SQNPEAMEEDMVDDEVSEIRAAHFEESMK	SQNPEAMEEDMVDDEVSEIRAAHFEESMK
	Q9LZF6	Cell division control protein 48 homolog E OS=Arabidopsis thaliana OX=3702 GN=CDC48E PE=2 SV=2	CD48E_ARATH	SQNPEAMEEDMVDDEVSEIR	SQNPEAMEEDMVDDEVSEIR
AT1G53310	Q9MAH0	Phosphoenolpyruvate carboxylase 1 OS=Arabidopsis thaliana OX=3702 GN=PPC1 PE=1 SV=1	CAPP1_ARATH	cytosol	tricarboxylic acid cycle	[2,3]
				peptide.seq	peptide.OriginatingSeq
	Q9MAH0	Phosphoenolpyruvate carboxylase 1 OS=Arabidopsis thaliana OX=3702 GN=PPC1 PE=1 SV=1	CAPP1_ARATH	TMK	ELIELNPTSEYAPGLEDTLILTMK
	Q9MAH0	Phosphoenolpyruvate carboxylase 1 OS=Arabidopsis thaliana OX=3702 GN=PPC1 PE=1 SV=1	CAPP1_ARATH	QTR	AIPWIFAWTQTR
	Q9MAH0	Phosphoenolpyruvate carboxylase 1 OS=Arabidopsis thaliana OX=3702 GN=PPC1 PE=1 SV=1	CAPP1_ARATH	VPYNAPLIQFSSWMGGDR	VPYNAPLIQFSSWMGGDR
	Q9MAH0	Phosphoenolpyruvate carboxylase 1 OS=Arabidopsis thaliana OX=3702 GN=PPC1 PE=1 SV=1	CAPP1_ARATH	AIPWIFAWTQTR	AIPWIFAWTQTR
	Q9MAH0	Phosphoenolpyruvate carboxylase 1 OS=Arabidopsis thaliana OX=3702 GN=PPC1 PE=1 SV=1	CAPP1_ARATH	ELIELNPTSEYAPGLEDTLILTMK	ELIELNPTSEYAPGLEDTLILTMK
	Q9MAH0	Phosphoenolpyruvate carboxylase 1 OS=Arabidopsis thaliana OX=3702 GN=PPC1 PE=1 SV=1	CAPP1_ARATH	NLHMLQDMYQHWPFFR	NLHMLQDMYQHWPFFR
	Q9MAH0	Phosphoenolpyruvate carboxylase 1 OS=Arabidopsis thaliana OX=3702 GN=PPC1 PE=1 SV=1	CAPP1_ARATH	ALLDEMAVVATEEYR	ALLDEMAVVATEEYR
	Q9MAH0	Phosphoenolpyruvate carboxylase 1 OS=Arabidopsis thaliana OX=3702 GN=PPC1 PE=1 SV=1	CAPP1_ARATH	NQTVDLVLTAHPTQSVR	NQTVDLVLTAHPTQSVR
	Q9MAH0	Phosphoenolpyruvate carboxylase 1 OS=Arabidopsis thaliana OX=3702 GN=PPC1 PE=1 SV=1	CAPP1_ARATH	IRDCLAQLYAK	IRDCLAQLYAK
	Q9MAH0	Phosphoenolpyruvate carboxylase 1 OS=Arabidopsis thaliana OX=3702 GN=PPC1 PE=1 SV=1	CAPP1_ARATH	AHQLLSNGHSDVPVEATFINLEQFLEPLELCYR	AHQLLSNGHSDVPVEATFINLEQFLEPLELCYR
	Q9MAH0	Phosphoenolpyruvate carboxylase 1 OS=Arabidopsis thaliana OX=3702 GN=PPC1 PE=1 SV=1	CAPP1_ARATH	AFSHMLNLANLAEEVQIAYR	AFSHMLNLANLAEEVQIAYR
	Q9MAH0	Phosphoenolpyruvate carboxylase 1 OS=Arabidopsis thaliana OX=3702 GN=PPC1 PE=1 SV=1	CAPP1_ARATH	SVVFQEPR	SVVFQEPR
	Q9MAH0	Phosphoenolpyruvate carboxylase 1 OS=Arabidopsis thaliana OX=3702 GN=PPC1 PE=1 SV=1	CAPP1_ARATH	QELDEALQR	QELDEALQR
	Q9MAH0	Phosphoenolpyruvate carboxylase 1 OS=Arabidopsis thaliana OX=3702 GN=PPC1 PE=1 SV=1	CAPP1_ARATH	LFSVDWYK	LFSVDWYK
	Q9MAH0	Phosphoenolpyruvate carboxylase 1 OS=Arabidopsis thaliana OX=3702 GN=PPC1 PE=1 SV=1	CAPP1_ARATH	GIAAGLQNTG	GIAAGLQNTG
	Q9MAH0	Phosphoenolpyruvate carboxylase 1 OS=Arabidopsis thaliana OX=3702 GN=PPC1 PE=1 SV=1	CAPP1_ARATH	QEVMIGYSDSGKDAGR	QEVMIGYSDSGKDAGR
	Q9MAH0	Phosphoenolpyruvate carboxylase 1 OS=Arabidopsis thaliana OX=3702 GN=PPC1 PE=1 SV=1	CAPP1_ARATH	FLDILQDLHGEDLRETVQELYEHSAEYEGK	FLDILQDLHGEDLRETVQELYEHSAEYEGK
	Q9MAH0	Phosphoenolpyruvate carboxylase 1 OS=Arabidopsis thaliana OX=3702 GN=PPC1 PE=1 SV=1	CAPP1_ARATH	KDAAKHYIEFWK	KDAAKHYIEFWK
	Q9MAH0	Phosphoenolpyruvate carboxylase 1 OS=Arabidopsis thaliana OX=3702 GN=PPC1 PE=1 SV=1	CAPP1_ARATH	DITPDDKQELDEALQR	DITPDDKQELDEALQR
	Q9MAH0	Phosphoenolpyruvate carboxylase 1 OS=Arabidopsis thaliana OX=3702 GN=PPC1 PE=1 SV=1	CAPP1_ARATH	FVEYFRLATPELEYGR	FVEYFRLATPELEYGR
	Q9MAH0	Phosphoenolpyruvate carboxylase 1 OS=Arabidopsis thaliana OX=3702 GN=PPC1 PE=1 SV=1	CAPP1_ARATH	QELDEALQREIQAAFRTDEIK	QELDEALQREIQAAFRTDEIK
	Q9MAH0	Phosphoenolpyruvate carboxylase 1 OS=Arabidopsis thaliana OX=3702 GN=PPC1 PE=1 SV=1	CAPP1_ARATH	FTAATLEHGMRPPISPKPEWRALLDEMAVVATEEYR	FTAATLEHGMRPPISPKPEWRALLDEMAVVATEEYR
	Q9MAH0	Phosphoenolpyruvate carboxylase 1 OS=Arabidopsis thaliana OX=3702 GN=PPC1 PE=1 SV=1	CAPP1_ARATH	DGNPRVTPEVTR	DGNPRVTPEVTR
	Q9MAH0	Phosphoenolpyruvate carboxylase 1 OS=Arabidopsis thaliana OX=3702 GN=PPC1 PE=1 SV=1	CAPP1_ARATH	WTQTR	AIPWIFAWTQTR
	Q9MAH0	Phosphoenolpyruvate carboxylase 1 OS=Arabidopsis thaliana OX=3702 GN=PPC1 PE=1 SV=1	CAPP1_ARATH	TQTR	AIPWIFAWTQTR
	Q9MAH0	Phosphoenolpyruvate carboxylase 1 OS=Arabidopsis thaliana OX=3702 GN=PPC1 PE=1 SV=1	CAPP1_ARATH	GGDR	VPYNAPLIQFSSWMGGDR
	Q9MAH0	Phosphoenolpyruvate carboxylase 1 OS=Arabidopsis thaliana OX=3702 GN=PPC1 PE=1 SV=1	CAPP1_ARATH	AHQLLSNGHSDVPVE	AHQLLSNGHSDVPVEATFINLEQFLEPLELCYR
	Q9MAH0	Phosphoenolpyruvate carboxylase 1 OS=Arabidopsis thaliana OX=3702 GN=PPC1 PE=1 SV=1	CAPP1_ARATH	FVEYFRL	FVEYFRLATPELEYGR
	Q9MAH0	Phosphoenolpyruvate carboxylase 1 OS=Arabidopsis thaliana OX=3702 GN=PPC1 PE=1 SV=1	CAPP1_ARATH	AHQLLSNGHSDV	AHQLLSNGHSDVPVEATFINLEQFLEPLELCYR
	Q9MAH0	Phosphoenolpyruvate carboxylase 1 OS=Arabidopsis thaliana OX=3702 GN=PPC1 PE=1 SV=1	CAPP1_ARATH	LATPELEYGR	LATPELEYGR
	Q9MAH0	Phosphoenolpyruvate carboxylase 1 OS=Arabidopsis thaliana OX=3702 GN=PPC1 PE=1 SV=1	CAPP1_ARATH	LSAAWQLYK	LSAAWQLYK
	Q9MAH0	Phosphoenolpyruvate carboxylase 1 OS=Arabidopsis thaliana OX=3702 GN=PPC1 PE=1 SV=1	CAPP1_ARATH	VTVQGEVIEQSFGEEHLCFR	VTVQGEVIEQSFGEEHLCFR
	Q9MAH0	Phosphoenolpyruvate carboxylase 1 OS=Arabidopsis thaliana OX=3702 GN=PPC1 PE=1 SV=1	CAPP1_ARATH	RQEWLLSELSGK	RQEWLLSELSGK
	Q9MAH0	Phosphoenolpyruvate carboxylase 1 OS=Arabidopsis thaliana OX=3702 GN=PPC1 PE=1 SV=1	CAPP1_ARATH	DAGRLSAAWQLYK	DAGRLSAAWQLYK
	Q9MAH0	Phosphoenolpyruvate carboxylase 1 OS=Arabidopsis thaliana OX=3702 GN=PPC1 PE=1 SV=1	CAPP1_ARATH	NRINGKQEVMIGYSDSGK	NRINGKQEVMIGYSDSGK
	Q9MAH0	Phosphoenolpyruvate carboxylase 1 OS=Arabidopsis thaliana OX=3702 GN=PPC1 PE=1 SV=1	CAPP1_ARATH	AAWQLYK	LSAAWQLYK
	Q9MAH0	Phosphoenolpyruvate carboxylase 1 OS=Arabidopsis thaliana OX=3702 GN=PPC1 PE=1 SV=1	CAPP1_ARATH	VPYNAPLIQ	VPYNAPLIQFSSWMGGDR
	Q9MAH0	Phosphoenolpyruvate carboxylase 1 OS=Arabidopsis thaliana OX=3702 GN=PPC1 PE=1 SV=1	CAPP1_ARATH	RQE	RQEWLLSELSGK
	Q9MAH0	Phosphoenolpyruvate carboxylase 1 OS=Arabidopsis thaliana OX=3702 GN=PPC1 PE=1 SV=1	CAPP1_ARATH	LATPELEY	LATPELEYGR
	Q9MAH0	Phosphoenolpyruvate carboxylase 1 OS=Arabidopsis thaliana OX=3702 GN=PPC1 PE=1 SV=1	CAPP1_ARATH	MGGDR	VPYNAPLIQFSSWMGGDR
	Q9MAH0	Phosphoenolpyruvate carboxylase 1 OS=Arabidopsis thaliana OX=3702 GN=PPC1 PE=1 SV=1	CAPP1_ARATH	QEV	QEVMIGYSDSGKDAGR
	Q9MAH0	Phosphoenolpyruvate carboxylase 1 OS=Arabidopsis thaliana OX=3702 GN=PPC1 PE=1 SV=1	CAPP1_ARATH	QEWLLSELSGK	QEWLLSELSGK
	Q9MAH0	Phosphoenolpyruvate carboxylase 1 OS=Arabidopsis thaliana OX=3702 GN=PPC1 PE=1 SV=1	CAPP1_ARATH	EIQAAFR	EIQAAFR
	Q9MAH0	Phosphoenolpyruvate carboxylase 1 OS=Arabidopsis thaliana OX=3702 GN=PPC1 PE=1 SV=1	CAPP1_ARATH	VPYNAPLIQFSSWMGGDRDGNPR	VPYNAPLIQFSSWMGGDRDGNPR
	Q9MAH0	Phosphoenolpyruvate carboxylase 1 OS=Arabidopsis thaliana OX=3702 GN=PPC1 PE=1 SV=1	CAPP1_ARATH	RKPSGGIESLR	RKPSGGIESLR
	Q9MAH0	Phosphoenolpyruvate carboxylase 1 OS=Arabidopsis thaliana OX=3702 GN=PPC1 PE=1 SV=1	CAPP1_ARATH	TPPTPQDEMR	TPPTPQDEMR
	Q9MAH0	Phosphoenolpyruvate carboxylase 1 OS=Arabidopsis thaliana OX=3702 GN=PPC1 PE=1 SV=1	CAPP1_ARATH	DVCLLAR	DVCLLAR
	Q9MAH0	Phosphoenolpyruvate carboxylase 1 OS=Arabidopsis thaliana OX=3702 GN=PPC1 PE=1 SV=1	CAPP1_ARATH	TPPTPQDEMRAGMSYFHETIWK	TPPTPQDEMRAGMSYFHETIWK
	Q9MAH0	Phosphoenolpyruvate carboxylase 1 OS=Arabidopsis thaliana OX=3702 GN=PPC1 PE=1 SV=1	CAPP1_ARATH	PTPQDEMR	TPPTPQDEMR
	Q9MAH0	Phosphoenolpyruvate carboxylase 1 OS=Arabidopsis thaliana OX=3702 GN=PPC1 PE=1 SV=1	CAPP1_ARATH	WQLYK	LSAAWQLYK
	Q9MAH0	Phosphoenolpyruvate carboxylase 1 OS=Arabidopsis thaliana OX=3702 GN=PPC1 PE=1 SV=1	CAPP1_ARATH	SAAWQLYK	LSAAWQLYK
	Q9MAH0	Phosphoenolpyruvate carboxylase 1 OS=Arabidopsis thaliana OX=3702 GN=PPC1 PE=1 SV=1	CAPP1_ARATH	NQTVDLVLTAHP	NQTVDLVLTAHPTQSVR
	Q9MAH0	Phosphoenolpyruvate carboxylase 1 OS=Arabidopsis thaliana OX=3702 GN=PPC1 PE=1 SV=1	CAPP1_ARATH	SGGIESLR	RKPSGGIESLR
	Q9MAH0	Phosphoenolpyruvate carboxylase 1 OS=Arabidopsis thaliana OX=3702 GN=PPC1 PE=1 SV=1	CAPP1_ARATH	AIPWIFAW	AIPWIFAWTQTR
	Q9MAH0	Phosphoenolpyruvate carboxylase 1 OS=Arabidopsis thaliana OX=3702 GN=PPC1 PE=1 SV=1	CAPP1_ARATH	EIQ	EIQAAFR
	Q9MAH0	Phosphoenolpyruvate carboxylase 1 OS=Arabidopsis thaliana OX=3702 GN=PPC1 PE=1 SV=1	CAPP1_ARATH	AIPW	AIPWIFAWTQTR
	Q9MAH0	Phosphoenolpyruvate carboxylase 1 OS=Arabidopsis thaliana OX=3702 GN=PPC1 PE=1 SV=1	CAPP1_ARATH	LADLEAAPAAVAR	LADLEAAPAAVAR
	Q9MAH0	Phosphoenolpyruvate carboxylase 1 OS=Arabidopsis thaliana OX=3702 GN=PPC1 PE=1 SV=1	CAPP1_ARATH	QVSTFGLSLVR	QVSTFGLSLVR
	Q9MAH0	Phosphoenolpyruvate carboxylase 1 OS=Arabidopsis thaliana OX=3702 GN=PPC1 PE=1 SV=1	CAPP1_ARATH	LVEYDALLLDR	LVEYDALLLDR
	Q9MAH0	Phosphoenolpyruvate carboxylase 1 OS=Arabidopsis thaliana OX=3702 GN=PPC1 PE=1 SV=1	CAPP1_ARATH	DLLEGDPYLK	DLLEGDPYLK
	Q9MAH0	Phosphoenolpyruvate carboxylase 1 OS=Arabidopsis thaliana OX=3702 GN=PPC1 PE=1 SV=1	CAPP1_ARATH	SPEEIFDALK	SPEEIFDALK
	Q9MAH0	Phosphoenolpyruvate carboxylase 1 OS=Arabidopsis thaliana OX=3702 GN=PPC1 PE=1 SV=1	CAPP1_ARATH	DSYITTLNVCQAYTLK	DSYITTLNVCQAYTLK
	Q9MAH0	Phosphoenolpyruvate carboxylase 1 OS=Arabidopsis thaliana OX=3702 GN=PPC1 PE=1 SV=1	CAPP1_ARATH	DLLEGDPYLKQR	DLLEGDPYLKQR
	Q9MAH0	Phosphoenolpyruvate carboxylase 1 OS=Arabidopsis thaliana OX=3702 GN=PPC1 PE=1 SV=1	CAPP1_ARATH	ALLDEMAVVATEEYRSVVFQEPR	ALLDEMAVVATEEYRSVVFQEPR
	Q9MAH0	Phosphoenolpyruvate carboxylase 1 OS=Arabidopsis thaliana OX=3702 GN=PPC1 PE=1 SV=1	CAPP1_ARATH	LEGDPYLK	DLLEGDPYLK
	Q9MAH0	Phosphoenolpyruvate carboxylase 1 OS=Arabidopsis thaliana OX=3702 GN=PPC1 PE=1 SV=1	CAPP1_ARATH	LLDR	LVEYDALLLDR
	Q9MAH0	Phosphoenolpyruvate carboxylase 1 OS=Arabidopsis thaliana OX=3702 GN=PPC1 PE=1 SV=1	CAPP1_ARATH	VTIDLIEMVFAK	VTIDLIEMVFAK
	Q9MAH0	Phosphoenolpyruvate carboxylase 1 OS=Arabidopsis thaliana OX=3702 GN=PPC1 PE=1 SV=1	CAPP1_ARATH	QEPR	SVVFQEPR
	Q9MAH0	Phosphoenolpyruvate carboxylase 1 OS=Arabidopsis thaliana OX=3702 GN=PPC1 PE=1 SV=1	CAPP1_ARATH	SLCSCGDRPIADGSLLDFLR	SLCSCGDRPIADGSLLDFLR
	Q9MAH0	Phosphoenolpyruvate carboxylase 1 OS=Arabidopsis thaliana OX=3702 GN=PPC1 PE=1 SV=1	CAPP1_ARATH	RPLFGSDLPK	RPLFGSDLPK
	Q9MAH0	Phosphoenolpyruvate carboxylase 1 OS=Arabidopsis thaliana OX=3702 GN=PPC1 PE=1 SV=1	CAPP1_ARATH	GGGPTHLAILSQPPDTINGSLR	GGGPTHLAILSQPPDTINGSLR
	Q9MAH0	Phosphoenolpyruvate carboxylase 1 OS=Arabidopsis thaliana OX=3702 GN=PPC1 PE=1 SV=1	CAPP1_ARATH	HTDVLDAITTHLDIGSYR	HTDVLDAITTHLDIGSYR
	Q9MAH0	Phosphoenolpyruvate carboxylase 1 OS=Arabidopsis thaliana OX=3702 GN=PPC1 PE=1 SV=1	CAPP1_ARATH	NIGIEER	NIGIEER
	Q9MAH0	Phosphoenolpyruvate carboxylase 1 OS=Arabidopsis thaliana OX=3702 GN=PPC1 PE=1 SV=1	CAPP1_ARATH	FHLPVWLGFGSAIR	FHLPVWLGFGSAIR
	Q9MAH0	Phosphoenolpyruvate carboxylase 1 OS=Arabidopsis thaliana OX=3702 GN=PPC1 PE=1 SV=1	CAPP1_ARATH	MASIDVHLR	MASIDVHLR
	Q9MAH0	Phosphoenolpyruvate carboxylase 1 OS=Arabidopsis thaliana OX=3702 GN=PPC1 PE=1 SV=1	CAPP1_ARATH	LLVSEELWPFGEK	LLVSEELWPFGEK
	Q9MAH0	Phosphoenolpyruvate carboxylase 1 OS=Arabidopsis thaliana OX=3702 GN=PPC1 PE=1 SV=1	CAPP1_ARATH	LILQTAGHKDLLEGDPYLK	LILQTAGHKDLLEGDPYLK
	Q9MAH0	Phosphoenolpyruvate carboxylase 1 OS=Arabidopsis thaliana OX=3702 GN=PPC1 PE=1 SV=1	CAPP1_ARATH	KLEELGSVLTSLDPGDSIVIAK	KLEELGSVLTSLDPGDSIVIAK
	Q9MAH0	Phosphoenolpyruvate carboxylase 1 OS=Arabidopsis thaliana OX=3702 GN=PPC1 PE=1 SV=1	CAPP1_ARATH	ETVQELYEHSAEYEGKHEPK	ETVQELYEHSAEYEGKHEPK
	Q9MAH0	Phosphoenolpyruvate carboxylase 1 OS=Arabidopsis thaliana OX=3702 GN=PPC1 PE=1 SV=1	CAPP1_ARATH	LVGDLNKSPEEIFDALK	LVGDLNKSPEEIFDALK
	Q9MAH0	Phosphoenolpyruvate carboxylase 1 OS=Arabidopsis thaliana OX=3702 GN=PPC1 PE=1 SV=1	CAPP1_ARATH	GGTVGRGGGPTHLAILSQPPDTINGSLR	GGTVGRGGGPTHLAILSQPPDTINGSLR
	Q9MAH0	Phosphoenolpyruvate carboxylase 1 OS=Arabidopsis thaliana OX=3702 GN=PPC1 PE=1 SV=1	CAPP1_ARATH	GFGSAIR	FHLPVWLGFGSAIR
	Q9MAH0	Phosphoenolpyruvate carboxylase 1 OS=Arabidopsis thaliana OX=3702 GN=PPC1 PE=1 SV=1	CAPP1_ARATH	PGLEDTLILTMK	ELIELNPTSEYAPGLEDTLILTMK
	Q9MAH0	Phosphoenolpyruvate carboxylase 1 OS=Arabidopsis thaliana OX=3702 GN=PPC1 PE=1 SV=1	CAPP1_ARATH	GSAIR	FHLPVWLGFGSAIR
	Q9MAH0	Phosphoenolpyruvate carboxylase 1 OS=Arabidopsis thaliana OX=3702 GN=PPC1 PE=1 SV=1	CAPP1_ARATH	DPGDSIVIAK	KLEELGSVLTSLDPGDSIVIAK
	Q9MAH0	Phosphoenolpyruvate carboxylase 1 OS=Arabidopsis thaliana OX=3702 GN=PPC1 PE=1 SV=1	CAPP1_ARATH	QFLEPLELCYR	AHQLLSNGHSDVPVEATFINLEQFLEPLELCYR
	Q9MAH0	Phosphoenolpyruvate carboxylase 1 OS=Arabidopsis thaliana OX=3702 GN=PPC1 PE=1 SV=1	CAPP1_ARATH	AHQLLSNGHSDVP	AHQLLSNGHSDVPVEATFINLEQFLEPLELCYR
	Q9MAH0	Phosphoenolpyruvate carboxylase 1 OS=Arabidopsis thaliana OX=3702 GN=PPC1 PE=1 SV=1	CAPP1_ARATH	FTAATLEHGMRPPISPKPEWR	FTAATLEHGMRPPISPKPEWR
	Q9MAH0	Phosphoenolpyruvate carboxylase 1 OS=Arabidopsis thaliana OX=3702 GN=PPC1 PE=1 SV=1	CAPP1_ARATH	KGDFVDESSATTESDLEETFK	KGDFVDESSATTESDLEETFK
	Q9MAH0	Phosphoenolpyruvate carboxylase 1 OS=Arabidopsis thaliana OX=3702 GN=PPC1 PE=1 SV=1	CAPP1_ARATH	GDPGIAALYDKLLVSEELWPFGEK	GDPGIAALYDKLLVSEELWPFGEK
	Q9MAH0	Phosphoenolpyruvate carboxylase 1 OS=Arabidopsis thaliana OX=3702 GN=PPC1 PE=1 SV=1	CAPP1_ARATH	ELIELNPTSEYA	ELIELNPTSEYAPGLEDTLILTMK
AT3G50820	Q9S841	Oxygen-evolving enhancer protein 1-2_ chloroplastic OS=Arabidopsis thaliana OX=3702 GN=PSBO2 PE=1 SV=1	PSBO2_ARATH	chloroplast thylakoid membrane	photosynthesis, regulates dephosphorylation and turnover of the PSII reaction center D1 protein	[94-96]
				peptide.seq	peptide.OriginatingSeq
	Q9S841	Oxygen-evolving enhancer protein 1-2_ chloroplastic OS=Arabidopsis thaliana OX=3702 GN=PSBO2 PE=1 SV=1	PSBO2_ARATH	EEDGIDYAAVTVQLPGGER	EEDGIDYAAVTVQLPGGER
	Q9S841	Oxygen-evolving enhancer protein 1-2_ chloroplastic OS=Arabidopsis thaliana OX=3702 GN=PSBO2 PE=1 SV=1	PSBO2_ARATH	GGSTGYDNAVALPAGGR	GGSTGYDNAVALPAGGR
	Q9S841	Oxygen-evolving enhancer protein 1-2_ chloroplastic OS=Arabidopsis thaliana OX=3702 GN=PSBO2 PE=1 SV=1	PSBO2_ARATH	NTAASVGEITLK	NTAASVGEITLK
	Q9S841	Oxygen-evolving enhancer protein 1-2_ chloroplastic OS=Arabidopsis thaliana OX=3702 GN=PSBO2 PE=1 SV=1	PSBO2_ARATH	PSDTDLGAK	SKPETGEVIGVFESLQPSDTDLGAK
	Q9S841	Oxygen-evolving enhancer protein 1-2_ chloroplastic OS=Arabidopsis thaliana OX=3702 GN=PSBO2 PE=1 SV=1	PSBO2_ARATH	SKPETGEV	SKPETGEVIGVFESLQPSDTDLGAK
	Q9S841	Oxygen-evolving enhancer protein 1-2_ chloroplastic OS=Arabidopsis thaliana OX=3702 GN=PSBO2 PE=1 SV=1	PSBO2_ARATH	SKPETGEVIGVFESLQPSDTDLGAK	SKPETGEVIGVFESLQPSDTDLGAK
	Q9S841	Oxygen-evolving enhancer protein 1-2_ chloroplastic OS=Arabidopsis thaliana OX=3702 GN=PSBO2 PE=1 SV=1	PSBO2_ARATH	GEITLK	NTAASVGEITLK
	Q9S841	Oxygen-evolving enhancer protein 1-2_ chloroplastic OS=Arabidopsis thaliana OX=3702 GN=PSBO2 PE=1 SV=1	PSBO2_ARATH	ITLK	NTAASVGEITLK
	Q9S841	Oxygen-evolving enhancer protein 1-2_ chloroplastic OS=Arabidopsis thaliana OX=3702 GN=PSBO2 PE=1 SV=1	PSBO2_ARATH	TVQLPGGER	EEDGIDYAAVTVQLPGGER
	Q9S841	Oxygen-evolving enhancer protein 1-2_ chloroplastic OS=Arabidopsis thaliana OX=3702 GN=PSBO2 PE=1 SV=1	PSBO2_ARATH	SKPETGEVIGV	SKPETGEVIGVFESLQPSDTDLGAK
	Q9S841	Oxygen-evolving enhancer protein 1-2_ chloroplastic OS=Arabidopsis thaliana OX=3702 GN=PSBO2 PE=1 SV=1	PSBO2_ARATH	TDLGAK	SKPETGEVIGVFESLQPSDTDLGAK
	Q9S841	Oxygen-evolving enhancer protein 1-2_ chloroplastic OS=Arabidopsis thaliana OX=3702 GN=PSBO2 PE=1 SV=1	PSBO2_ARATH	ATSLQAAATFLQPAK	ATSLQAAATFLQPAK
	Q9S841	Oxygen-evolving enhancer protein 1-2_ chloroplastic OS=Arabidopsis thaliana OX=3702 GN=PSBO2 PE=1 SV=1	PSBO2_ARATH	NAPPDFQNTK	NAPPDFQNTK
	Q9S841	Oxygen-evolving enhancer protein 1-2_ chloroplastic OS=Arabidopsis thaliana OX=3702 GN=PSBO2 PE=1 SV=1	PSBO2_ARATH	FKEEDGIDYAAVTVQLPGGER	FKEEDGIDYAAVTVQLPGGER
	Q9S841	Oxygen-evolving enhancer protein 1-2_ chloroplastic OS=Arabidopsis thaliana OX=3702 GN=PSBO2 PE=1 SV=1	PSBO2_ARATH	GDEEELSKENVK	GDEEELSKENVK
	Q9S841	Oxygen-evolving enhancer protein 1-2_ chloroplastic OS=Arabidopsis thaliana OX=3702 GN=PSBO2 PE=1 SV=1	PSBO2_ARATH	RLTYDEIQSK	RLTYDEIQSK
AT3G53230	Q9SCN8	Cell division control protein 48 homolog D OS=Arabidopsis thaliana OX=3702 GN=CDC48D PE=1 SV=1	CD48D_ARATH	nucleus, cytosol	ATPase activity	[97,98]
				peptide.seq	peptide.OriginatingSeq
	Q9SCN8	Cell division control protein 48 homolog D OS=Arabidopsis thaliana OX=3702 GN=CDC48D PE=1 SV=1	CD48D_ARATH	NAPSIIFIDEIDSIAPK	NAPSIIFIDEIDSIAPK
	Q9SCN8	Cell division control protein 48 homolog D OS=Arabidopsis thaliana OX=3702 GN=CDC48D PE=1 SV=1	CD48D_ARATH	LAGESESNLR	LAGESESNLR
	Q9SCN8	Cell division control protein 48 homolog D OS=Arabidopsis thaliana OX=3702 GN=CDC48D PE=1 SV=1	CD48D_ARATH	GPELLTMWFGESEANVR	GPELLTMWFGESEANVR
	Q9SCN8	Cell division control protein 48 homolog D OS=Arabidopsis thaliana OX=3702 GN=CDC48D PE=1 SV=1	CD48D_ARATH	QSAPCVLFFDELDSIATQR	QSAPCVLFFDELDSIATQR
	Q9SCN8	Cell division control protein 48 homolog D OS=Arabidopsis thaliana OX=3702 GN=CDC48D PE=1 SV=1	CD48D_ARATH	NMKLAEDVDLER	NMKLAEDVDLER
	Q9SCN8	Cell division control protein 48 homolog D OS=Arabidopsis thaliana OX=3702 GN=CDC48D PE=1 SV=1	CD48D_ARATH	GPELLTMWFGESEANVREIFDKAR	GPELLTMWFGESEANVREIFDKAR
	Q9SCN8	Cell division control protein 48 homolog D OS=Arabidopsis thaliana OX=3702 GN=CDC48D PE=1 SV=1	CD48D_ARATH	GILLYGPPGSGK	GILLYGPPGSGK
	Q9SCN8	Cell division control protein 48 homolog D OS=Arabidopsis thaliana OX=3702 GN=CDC48D PE=1 SV=1	CD48D_ARATH	IVSQLLTLMDGLK	IVSQLLTLMDGLK
	Q9SCN8	Cell division control protein 48 homolog D OS=Arabidopsis thaliana OX=3702 GN=CDC48D PE=1 SV=1	CD48D_ARATH	ELQETVQYPVEHPEK	ELQETVQYPVEHPEK
	Q9SCN8	Cell division control protein 48 homolog D OS=Arabidopsis thaliana OX=3702 GN=CDC48D PE=1 SV=1	CD48D_ARATH	LYGPPGSGK	GILLYGPPGSGK
	Q9SCN8	Cell division control protein 48 homolog D OS=Arabidopsis thaliana OX=3702 GN=CDC48D PE=1 SV=1	CD48D_ARATH	ETVVEVPNVSWEDIGGLENVKR	ETVVEVPNVSWEDIGGLENVKR
	Q9SCN8	Cell division control protein 48 homolog D OS=Arabidopsis thaliana OX=3702 GN=CDC48D PE=1 SV=1	CD48D_ARATH	VSKDTHGYVGADLAALCTEAALQCIREK	VSKDTHGYVGADLAALCTEAALQCIREK
	Q9SCN8	Cell division control protein 48 homolog D OS=Arabidopsis thaliana OX=3702 GN=CDC48D PE=1 SV=1	CD48D_ARATH	QSAPCVLFFDELDSIATQRGNSVGDAGGAADR	QSAPCVLFFDELDSIATQRGNSVGDAGGAADR
	Q9SCN8	Cell division control protein 48 homolog D OS=Arabidopsis thaliana OX=3702 GN=CDC48D PE=1 SV=1	CD48D_ARATH	ALAKYTQGFSGADITEICQR	ALAKYTQGFSGADITEICQR
AT1G31340	Q9SHE7	Ubiquitin-NEDD8-like protein RUB1 OS=Arabidopsis thaliana OX=3702 GN=RUB1 PE=1 SV=3	RUB1_ARATH	Nucleus, cytosol	ubiquitination	[2]
				peptide.seq	peptide.OriginatingSeq
	Q9SHE7	Ubiquitin-NEDD8-like protein RUB1 OS=Arabidopsis thaliana OX=3702 GN=RUB1 PE=1 SV=3	RUB1_ARATH	DYNIQK	TLADYNIQK
	Q9SHE7	Ubiquitin-NEDD8-like protein RUB1 OS=Arabidopsis thaliana OX=3702 GN=RUB1 PE=1 SV=3	RUB1_ARATH	EGIPPDQQR	EGIPPDQQR
	Q9SHE7	Ubiquitin-NEDD8-like protein RUB1 OS=Arabidopsis thaliana OX=3702 GN=RUB1 PE=1 SV=3	RUB1_ARATH	TLADYNIQK	TLADYNIQK
	Q9SHE7	Ubiquitin-NEDD8-like protein RUB1 OS=Arabidopsis thaliana OX=3702 GN=RUB1 PE=1 SV=3	RUB1_ARATH	VLR	ESTLHLVLR
	Q9SHE7	Ubiquitin-NEDD8-like protein RUB1 OS=Arabidopsis thaliana OX=3702 GN=RUB1 PE=1 SV=3	RUB1_ARATH	ESTLHLVLR	ESTLHLVLR
	Q9SHE7	Ubiquitin-NEDD8-like protein RUB1 OS=Arabidopsis thaliana OX=3702 GN=RUB1 PE=1 SV=3	RUB1_ARATH	HLVLR	ESTLHLVLR
AT2G36880	Q9SJL8	S-adenosylmethionine synthase 3 OS=Arabidopsis thaliana OX=3702 GN=METK3 PE=1 SV=1	METK3_ARATH	cytosol	S-adenosyl-L-methionine biosynthesis	[59,60]
				peptide.seq	peptide.OriginatingSeq
	Q9SJL8	S-adenosylmethionine synthase 3 OS=Arabidopsis thaliana OX=3702 GN=METK3 PE=1 SV=1	METK3_ARATH	FVIGGPHGDAGLTGR	FVIGGPHGDAGLTGR
	Q9SJL8	S-adenosylmethionine synthase 3 OS=Arabidopsis thaliana OX=3702 GN=METK3 PE=1 SV=1	METK3_ARATH	GAYIVR	SGAYIVR
	Q9SJL8	S-adenosylmethionine synthase 3 OS=Arabidopsis thaliana OX=3702 GN=METK3 PE=1 SV=1	METK3_ARATH	IIIDTYGGWGAHGGGAFSGKDPTK	IIIDTYGGWGAHGGGAFSGKDPTK
	Q9SJL8	S-adenosylmethionine synthase 3 OS=Arabidopsis thaliana OX=3702 GN=METK3 PE=1 SV=1	METK3_ARATH	IVR	SGAYIVR
	Q9SJL8	S-adenosylmethionine synthase 3 OS=Arabidopsis thaliana OX=3702 GN=METK3 PE=1 SV=1	METK3_ARATH	SGAYIVR	SGAYIVR
	Q9SJL8	S-adenosylmethionine synthase 3 OS=Arabidopsis thaliana OX=3702 GN=METK3 PE=1 SV=1	METK3_ARATH	VHTVLISTQHDETVTNDEIAADLK	VHTVLISTQHDETVTNDEIAADLK
	Q9SJL8	S-adenosylmethionine synthase 3 OS=Arabidopsis thaliana OX=3702 GN=METK3 PE=1 SV=1	METK3_ARATH	EAFDFRPGMMAINLDLKR	EAFDFRPGMMAINLDLKR
	Q9SJL8	S-adenosylmethionine synthase 3 OS=Arabidopsis thaliana OX=3702 GN=METK3 PE=1 SV=1	METK3_ARATH	TNMVMVFGEITTAAK	TNMVMVFGEITTAAK
	Q9SJL8	S-adenosylmethionine synthase 3 OS=Arabidopsis thaliana OX=3702 GN=METK3 PE=1 SV=1	METK3_ARATH	IIIDTYGGWGAHGGGAFSGK	IIIDTYGGWGAHGGGAFSGK
	Q9SJL8	S-adenosylmethionine synthase 3 OS=Arabidopsis thaliana OX=3702 GN=METK3 PE=1 SV=1	METK3_ARATH	CIVQVSYAIGVPEPLSVFVDTYK	CIVQVSYAIGVPEPLSVFVDTYK
	Q9SJL8	S-adenosylmethionine synthase 3 OS=Arabidopsis thaliana OX=3702 GN=METK3 PE=1 SV=1	METK3_ARATH	YLDDNTIFHLNPSGR	YLDDNTIFHLNPSGR
	Q9SJL8	S-adenosylmethionine synthase 3 OS=Arabidopsis thaliana OX=3702 GN=METK3 PE=1 SV=1	METK3_ARATH	CNVLVNIEQQSPDIAQGVHGHLTK	CNVLVNIEQQSPDIAQGVHGHLTK
	Q9SJL8	S-adenosylmethionine synthase 3 OS=Arabidopsis thaliana OX=3702 GN=METK3 PE=1 SV=1	METK3_ARATH	EHV	EHVIKPVIPAK
	Q9SJL8	S-adenosylmethionine synthase 3 OS=Arabidopsis thaliana OX=3702 GN=METK3 PE=1 SV=1	METK3_ARATH	KPEDIGAGDQGHMFGYATDETPELMPLTHVLATK	KPEDIGAGDQGHMFGYATDETPELMPLTHVLATK
	Q9SJL8	S-adenosylmethionine synthase 3 OS=Arabidopsis thaliana OX=3702 GN=METK3 PE=1 SV=1	METK3_ARATH	TGTIPDKDILVLIK	TGTIPDKDILVLIK
	Q9SJL8	S-adenosylmethionine synthase 3 OS=Arabidopsis thaliana OX=3702 GN=METK3 PE=1 SV=1	METK3_ARATH	TQVTVEYK	TQVTVEYK
	Q9SJL8	S-adenosylmethionine synthase 3 OS=Arabidopsis thaliana OX=3702 GN=METK3 PE=1 SV=1	METK3_ARATH	TAAYGHFGRDDPDFTWEVVKPLKPK	TAAYGHFGRDDPDFTWEVVKPLKPK
	Q9SJL8	S-adenosylmethionine synthase 3 OS=Arabidopsis thaliana OX=3702 GN=METK3 PE=1 SV=1	METK3_ARATH	EHVIKPVIPAK	EHVIKPVIPAK
	Q9SJL8	S-adenosylmethionine synthase 3 OS=Arabidopsis thaliana OX=3702 GN=METK3 PE=1 SV=1	METK3_ARATH	NDGGAMIPIR	NDGGAMIPIR
	Q9SJL8	S-adenosylmethionine synthase 3 OS=Arabidopsis thaliana OX=3702 GN=METK3 PE=1 SV=1	METK3_ARATH	TVEYK	TQVTVEYK
	Q9SJL8	S-adenosylmethionine synthase 3 OS=Arabidopsis thaliana OX=3702 GN=METK3 PE=1 SV=1	METK3_ARATH	FVIGGPHGDAGL	FVIGGPHGDAGLTGR
	Q9SJL8	S-adenosylmethionine synthase 3 OS=Arabidopsis thaliana OX=3702 GN=METK3 PE=1 SV=1	METK3_ARATH	TAAYGHFGR	TAAYGHFGR
	Q9SJL8	S-adenosylmethionine synthase 3 OS=Arabidopsis thaliana OX=3702 GN=METK3 PE=1 SV=1	METK3_ARATH	FHLNPSGR	YLDDNTIFHLNPSGR
	Q9SJL8	S-adenosylmethionine synthase 3 OS=Arabidopsis thaliana OX=3702 GN=METK3 PE=1 SV=1	METK3_ARATH	EIGFISADVGLDADKCNVLVNIEQQSPDIAQGVHGHLTK	EIGFISADVGLDADKCNVLVNIEQQSPDIAQGVHGHLTK
	Q9SJL8	S-adenosylmethionine synthase 3 OS=Arabidopsis thaliana OX=3702 GN=METK3 PE=1 SV=1	METK3_ARATH	AYIVR	SGAYIVR
	Q9SJL8	S-adenosylmethionine synthase 3 OS=Arabidopsis thaliana OX=3702 GN=METK3 PE=1 SV=1	METK3_ARATH	YIVR	SGAYIVR
	Q9SJL8	S-adenosylmethionine synthase 3 OS=Arabidopsis thaliana OX=3702 GN=METK3 PE=1 SV=1	METK3_ARATH	EIGFISADVGLDADK	EIGFISADVGLDADK
	Q9SJL8	S-adenosylmethionine synthase 3 OS=Arabidopsis thaliana OX=3702 GN=METK3 PE=1 SV=1	METK3_ARATH	METFLFTSESVNEGHPDKLCDQISDAILDACLEQDPESK	METFLFTSESVNEGHPDKLCDQISDAILDACLEQDPESK
	Q9SJL8	S-adenosylmethionine synthase 3 OS=Arabidopsis thaliana OX=3702 GN=METK3 PE=1 SV=1	METK3_ARATH	VACETCTKTNMVMVFGEITTAAKVDYEK	VACETCTKTNMVMVFGEITTAAKVDYEK
	Q9SJL8	S-adenosylmethionine synthase 3 OS=Arabidopsis thaliana OX=3702 GN=METK3 PE=1 SV=1	METK3_ARATH	VDYEK	VDYEK
	Q9SJL8	S-adenosylmethionine synthase 3 OS=Arabidopsis thaliana OX=3702 GN=METK3 PE=1 SV=1	METK3_ARATH	METFLFTSESVNEGHPDKLCDQISDAILDACLEQDPESKVACETCTK	METFLFTSESVNEGHPDKLCDQISDAILDACLEQDPESKVACETCTK
	Q9SJL8	S-adenosylmethionine synthase 3 OS=Arabidopsis thaliana OX=3702 GN=METK3 PE=1 SV=1	METK3_ARATH	METFLFTSESVNEGHPDK	METFLFTSESVNEGHPDK
	Q9SJL8	S-adenosylmethionine synthase 3 OS=Arabidopsis thaliana OX=3702 GN=METK3 PE=1 SV=1	METK3_ARATH	SGAYIVRQAAK	SGAYIVRQAAK
	Q9SJL8	S-adenosylmethionine synthase 3 OS=Arabidopsis thaliana OX=3702 GN=METK3 PE=1 SV=1	METK3_ARATH	TCPWLRPDGK	TCPWLRPDGK
	Q9SJL8	S-adenosylmethionine synthase 3 OS=Arabidopsis thaliana OX=3702 GN=METK3 PE=1 SV=1	METK3_ARATH	VTVEYK	TQVTVEYK
	Q9SJL8	S-adenosylmethionine synthase 3 OS=Arabidopsis thaliana OX=3702 GN=METK3 PE=1 SV=1	METK3_ARATH	CIVQVSYA	CIVQVSYAIGVPEPLSVFVDTYK
	Q9SJL8	S-adenosylmethionine synthase 3 OS=Arabidopsis thaliana OX=3702 GN=METK3 PE=1 SV=1	METK3_ARATH	EIGF	EIGFISADVGLDADKCNVLVNIEQQSPDIAQGVHGHLTK
	Q9SJL8	S-adenosylmethionine synthase 3 OS=Arabidopsis thaliana OX=3702 GN=METK3 PE=1 SV=1	METK3_ARATH	TQVTVEYKNDGGAMIPIR	TQVTVEYKNDGGAMIPIR
	Q9SJL8	S-adenosylmethionine synthase 3 OS=Arabidopsis thaliana OX=3702 GN=METK3 PE=1 SV=1	METK3_ARATH	AGLTGR	FVIGGPHGDAGLTGR
	Q9SJL8	S-adenosylmethionine synthase 3 OS=Arabidopsis thaliana OX=3702 GN=METK3 PE=1 SV=1	METK3_ARATH	HGDAGLTGR	FVIGGPHGDAGLTGR
	Q9SJL8	S-adenosylmethionine synthase 3 OS=Arabidopsis thaliana OX=3702 GN=METK3 PE=1 SV=1	METK3_ARATH	LCDQISDAILDACLEQDPESK	LCDQISDAILDACLEQDPESK
	Q9SJL8	S-adenosylmethionine synthase 3 OS=Arabidopsis thaliana OX=3702 GN=METK3 PE=1 SV=1	METK3_ARATH	TNDEIAADLK	VHTVLISTQHDETVTNDEIAADLK
	Q9SJL8	S-adenosylmethionine synthase 3 OS=Arabidopsis thaliana OX=3702 GN=METK3 PE=1 SV=1	METK3_ARATH	VHTVLISTQH	VHTVLISTQHDETVTNDEIAADLK
	Q9SJL8	S-adenosylmethionine synthase 3 OS=Arabidopsis thaliana OX=3702 GN=METK3 PE=1 SV=1	METK3_ARATH	DEIAADLK	VHTVLISTQHDETVTNDEIAADLK
	Q9SJL8	S-adenosylmethionine synthase 3 OS=Arabidopsis thaliana OX=3702 GN=METK3 PE=1 SV=1	METK3_ARATH	DDPDFTWEVVKPLKPK	DDPDFTWEVVKPLKPK
	Q9SJL8	S-adenosylmethionine synthase 3 OS=Arabidopsis thaliana OX=3702 GN=METK3 PE=1 SV=1	METK3_ARATH	TCPWLRPDGKTQVTVEYKNDGGAMIPIR	TCPWLRPDGKTQVTVEYKNDGGAMIPIR
	Q9SJL8	S-adenosylmethionine synthase 3 OS=Arabidopsis thaliana OX=3702 GN=METK3 PE=1 SV=1	METK3_ARATH	YLDDNTIFHLNPSGRFVIGGPHGDAGLTGR	YLDDNTIFHLNPSGRFVIGGPHGDAGLTGR
	Q9SJL8	S-adenosylmethionine synthase 3 OS=Arabidopsis thaliana OX=3702 GN=METK3 PE=1 SV=1	METK3_ARATH	PELMPLTHVLATK	KPEDIGAGDQGHMFGYATDETPELMPLTHVLATK
	Q9SJL8	S-adenosylmethionine synthase 3 OS=Arabidopsis thaliana OX=3702 GN=METK3 PE=1 SV=1	METK3_ARATH	PDKDILVLIK	TGTIPDKDILVLIK
	Q9SJL8	S-adenosylmethionine synthase 3 OS=Arabidopsis thaliana OX=3702 GN=METK3 PE=1 SV=1	METK3_ARATH	QQSPDIAQGVHGHLTK	CNVLVNIEQQSPDIAQGVHGHLTK
	Q9SJL8	S-adenosylmethionine synthase 3 OS=Arabidopsis thaliana OX=3702 GN=METK3 PE=1 SV=1	METK3_ARATH	EVVKPLKPK	DDPDFTWEVVKPLKPK
	Q9SJL8	S-adenosylmethionine synthase 3 OS=Arabidopsis thaliana OX=3702 GN=METK3 PE=1 SV=1	METK3_ARATH	YLD	YLDDNTIFHLNPSGR
	Q9SJL8	S-adenosylmethionine synthase 3 OS=Arabidopsis thaliana OX=3702 GN=METK3 PE=1 SV=1	METK3_ARATH	TNMVMVFGEITTAAKVDYEK	TNMVMVFGEITTAAKVDYEK
	Q9SJL8	S-adenosylmethionine synthase 3 OS=Arabidopsis thaliana OX=3702 GN=METK3 PE=1 SV=1	METK3_ARATH	GGNFRFQKTAAYGHFGR	GGNFRFQKTAAYGHFGR
	Q9SJL8	S-adenosylmethionine synthase 3 OS=Arabidopsis thaliana OX=3702 GN=METK3 PE=1 SV=1	METK3_ARATH	KPEDIGAGDQGHMFGY	KPEDIGAGDQGHMFGYATDETPELMPLTHVLATK
	Q9SJL8	S-adenosylmethionine synthase 3 OS=Arabidopsis thaliana OX=3702 GN=METK3 PE=1 SV=1	METK3_ARATH	GAMIPIR	NDGGAMIPIR
	Q9SJL8	S-adenosylmethionine synthase 3 OS=Arabidopsis thaliana OX=3702 GN=METK3 PE=1 SV=1	METK3_ARATH	TGTI	TGTIPDKDILVLIK
	Q9SJL8	S-adenosylmethionine synthase 3 OS=Arabidopsis thaliana OX=3702 GN=METK3 PE=1 SV=1	METK3_ARATH	CIVQVSYAIGVPEP	CIVQVSYAIGVPEPLSVFVDTYK
	Q9SJL8	S-adenosylmethionine synthase 3 OS=Arabidopsis thaliana OX=3702 GN=METK3 PE=1 SV=1	METK3_ARATH	EPLSVFVDTYK	CIVQVSYAIGVPEPLSVFVDTYK
AT2G21170	Q9SKP6	Triosephosphate isomerase_ chloroplastic OS=Arabidopsis thaliana OX=3702 GN=TIM PE=1 SV=1	TPIC_ARATH	chloroplast	calvin cycle	[61]
				peptide.seq	peptide.OriginatingSeq
	Q9SKP6	Triosephosphate isomerase_ chloroplastic OS=Arabidopsis thaliana OX=3702 GN=TIM PE=1 SV=1	TPIC_ARATH	AFADAVPSWDNIVVAYEPVWAIGTGK	AFADAVPSWDNIVVAYEPVWAIGTGK
	Q9SKP6	Triosephosphate isomerase_ chloroplastic OS=Arabidopsis thaliana OX=3702 GN=TIM PE=1 SV=1	TPIC_ARATH	VASPQQAQEVHVAVR	VASPQQAQEVHVAVR
	Q9SKP6	Triosephosphate isomerase_ chloroplastic OS=Arabidopsis thaliana OX=3702 GN=TIM PE=1 SV=1	TPIC_ARATH	FFVGGNWK	FFVGGNWK
	Q9SKP6	Triosephosphate isomerase_ chloroplastic OS=Arabidopsis thaliana OX=3702 GN=TIM PE=1 SV=1	TPIC_ARATH	AFADAV	AFADAVPSWDNIVVAYEPVWAIGTGK
	Q9SKP6	Triosephosphate isomerase_ chloroplastic OS=Arabidopsis thaliana OX=3702 GN=TIM PE=1 SV=1	TPIC_ARATH	IDISGQNSWVGK	IDISGQNSWVGK
	Q9SKP6	Triosephosphate isomerase_ chloroplastic OS=Arabidopsis thaliana OX=3702 GN=TIM PE=1 SV=1	TPIC_ARATH	LDAAAVSSHQSFFHR	LDAAAVSSHQSFFHR
	Q9SKP6	Triosephosphate isomerase_ chloroplastic OS=Arabidopsis thaliana OX=3702 GN=TIM PE=1 SV=1	TPIC_ARATH	GVVAMAGSGKFFVGGNWK	GVVAMAGSGKFFVGGNWK
	Q9SKP6	Triosephosphate isomerase_ chloroplastic OS=Arabidopsis thaliana OX=3702 GN=TIM PE=1 SV=1	TPIC_ARATH	SSLTDRIDISGQNSWVGK	SSLTDRIDISGQNSWVGK
	Q9SKP6	Triosephosphate isomerase_ chloroplastic OS=Arabidopsis thaliana OX=3702 GN=TIM PE=1 SV=1	TPIC_ARATH	LISDLNSATLEADVDVVVSPPFVYIDQVKSSLTDRIDISGQNSWVGK	LISDLNSATLEADVDVVVSPPFVYIDQVKSSLTDRIDISGQNSWVGK
	Q9SKP6	Triosephosphate isomerase_ chloroplastic OS=Arabidopsis thaliana OX=3702 GN=TIM PE=1 SV=1	TPIC_ARATH	HVIGEKDEFIGK	HVIGEKDEFIGK
	Q9SKP6	Triosephosphate isomerase_ chloroplastic OS=Arabidopsis thaliana OX=3702 GN=TIM PE=1 SV=1	TPIC_ARATH	LVSSSSSSHRSPRGVVAMAGSGK	LVSSSSSSHRSPRGVVAMAGSGK
	Q9SKP6	Triosephosphate isomerase_ chloroplastic OS=Arabidopsis thaliana OX=3702 GN=TIM PE=1 SV=1	TPIC_ARATH	AFADAVPSWDNIVVA	AFADAVPSWDNIVVAYEPVWAIGTGK
	Q9SKP6	Triosephosphate isomerase_ chloroplastic OS=Arabidopsis thaliana OX=3702 GN=TIM PE=1 SV=1	TPIC_ARATH	GPEFATIVNSVTSKK	GPEFATIVNSVTSKK
	Q9SKP6	Triosephosphate isomerase_ chloroplastic OS=Arabidopsis thaliana OX=3702 GN=TIM PE=1 SV=1	TPIC_ARATH	GVVAMAGSGK	GVVAMAGSGK
	Q9SKP6	Triosephosphate isomerase_ chloroplastic OS=Arabidopsis thaliana OX=3702 GN=TIM PE=1 SV=1	TPIC_ARATH	NVSEEVASK	NVSEEVASK
	Q9SKP6	Triosephosphate isomerase_ chloroplastic OS=Arabidopsis thaliana OX=3702 GN=TIM PE=1 SV=1	TPIC_ARATH	EAGKTFDVCFAQLK	EAGKTFDVCFAQLK
	Q9SKP6	Triosephosphate isomerase_ chloroplastic OS=Arabidopsis thaliana OX=3702 GN=TIM PE=1 SV=1	TPIC_ARATH	GTGK	AFADAVPSWDNIVVAYEPVWAIGTGK
	Q9SKP6	Triosephosphate isomerase_ chloroplastic OS=Arabidopsis thaliana OX=3702 GN=TIM PE=1 SV=1	TPIC_ARATH	AAYALSEGLGVIACIGEK	AAYALSEGLGVIACIGEK
	Q9SKP6	Triosephosphate isomerase_ chloroplastic OS=Arabidopsis thaliana OX=3702 GN=TIM PE=1 SV=1	TPIC_ARATH	LISDLNSATLEADVDVVVSPPFVYIDQVK	LISDLNSATLEADVDVVVSPPFVYIDQVK
	Q9SKP6	Triosephosphate isomerase_ chloroplastic OS=Arabidopsis thaliana OX=3702 GN=TIM PE=1 SV=1	TPIC_ARATH	AYEPVWAIGTGK	AFADAVPSWDNIVVAYEPVWAIGTGK
	Q9SKP6	Triosephosphate isomerase_ chloroplastic OS=Arabidopsis thaliana OX=3702 GN=TIM PE=1 SV=1	TPIC_ARATH	GGAFTGEISVEQLKDLGCK	GGAFTGEISVEQLKDLGCK
	Q9SKP6	Triosephosphate isomerase_ chloroplastic OS=Arabidopsis thaliana OX=3702 GN=TIM PE=1 SV=1	TPIC_ARATH	IIYGGSVNGGNSAELAKEEDIDGFLVGGASLK	IIYGGSVNGGNSAELAKEEDIDGFLVGGASLK
	Q9SKP6	Triosephosphate isomerase_ chloroplastic OS=Arabidopsis thaliana OX=3702 GN=TIM PE=1 SV=1	TPIC_ARATH	AATSLTAPPSFSGLR	AATSLTAPPSFSGLR
	Q9SKP6	Triosephosphate isomerase_ chloroplastic OS=Arabidopsis thaliana OX=3702 GN=TIM PE=1 SV=1	TPIC_ARATH	EEDIDGFLVGGASLKGPEFATIVNSVTSKK	EEDIDGFLVGGASLKGPEFATIVNSVTSKK
	Q9SKP6	Triosephosphate isomerase_ chloroplastic OS=Arabidopsis thaliana OX=3702 GN=TIM PE=1 SV=1	TPIC_ARATH	SPRGVVAMAGSGK	SPRGVVAMAGSGK
AT1G50480	Q9SPK5	Formate--tetrahydrofolate ligase OS=Arabidopsis thaliana OX=3702 GN=THFS PE=2 SV=1	FTHS_ARATH	cytosol, chloroplast, nucleus	tetrahydrofolate interconversion	[3,46,63]
				peptide.seq	peptide.OriginatingSeq
	Q9SPK5	Formate--tetrahydrofolate ligase OS=Arabidopsis thaliana OX=3702 GN=THFS PE=2 SV=1	FTHS_ARATH	AGDPITADDLGVGGALTVLMK	AGDPITADDLGVGGALTVLMK
	Q9SPK5	Formate--tetrahydrofolate ligase OS=Arabidopsis thaliana OX=3702 GN=THFS PE=2 SV=1	FTHS_ARATH	LDIDPASITWR	LDIDPASITWR
	Q9SPK5	Formate--tetrahydrofolate ligase OS=Arabidopsis thaliana OX=3702 GN=THFS PE=2 SV=1	FTHS_ARATH	STTTVGLCQALGAYLDK	STTTVGLCQALGAYLDK
	Q9SPK5	Formate--tetrahydrofolate ligase OS=Arabidopsis thaliana OX=3702 GN=THFS PE=2 SV=1	FTHS_ARATH	FLYPLDIGIK	FLYPLDIGIK
	Q9SPK5	Formate--tetrahydrofolate ligase OS=Arabidopsis thaliana OX=3702 GN=THFS PE=2 SV=1	FTHS_ARATH	DLNINPLHYDLYGK	DLNINPLHYDLYGK
	Q9SPK5	Formate--tetrahydrofolate ligase OS=Arabidopsis thaliana OX=3702 GN=THFS PE=2 SV=1	FTHS_ARATH	SYGASGVEYSDQAEK	SYGASGVEYSDQAEK
	Q9SPK5	Formate--tetrahydrofolate ligase OS=Arabidopsis thaliana OX=3702 GN=THFS PE=2 SV=1	FTHS_ARATH	ITIGQGPEEK	ITIGQGPEEK
	Q9SPK5	Formate--tetrahydrofolate ligase OS=Arabidopsis thaliana OX=3702 GN=THFS PE=2 SV=1	FTHS_ARATH	TSPEELTPEEIK	TSPEELTPEEIK
	Q9SPK5	Formate--tetrahydrofolate ligase OS=Arabidopsis thaliana OX=3702 GN=THFS PE=2 SV=1	FTHS_ARATH	GMTRETGFDISVASEIMAVLALTTSLGDMR	GMTRETGFDISVASEIMAVLALTTSLGDMR
	Q9SPK5	Formate--tetrahydrofolate ligase OS=Arabidopsis thaliana OX=3702 GN=THFS PE=2 SV=1	FTHS_ARATH	YSGLTPQCAIVVATVR	YSGLTPQCAIVVATVR
	Q9SPK5	Formate--tetrahydrofolate ligase OS=Arabidopsis thaliana OX=3702 GN=THFS PE=2 SV=1	FTHS_ARATH	AYGVNVIVAVNMFATDTEAELNAVRK	AYGVNVIVAVNMFATDTEAELNAVRK
	Q9SPK5	Formate--tetrahydrofolate ligase OS=Arabidopsis thaliana OX=3702 GN=THFS PE=2 SV=1	FTHS_ARATH	QIEMYTQQGFSNLPICMSK	QIEMYTQQGFSNLPICMSK
	Q9SPK5	Formate--tetrahydrofolate ligase OS=Arabidopsis thaliana OX=3702 GN=THFS PE=2 SV=1	FTHS_ARATH	LVGPGGFVVTEAGFGSDIGTEK	LVGPGGFVVTEAGFGSDIGTEK
	Q9SPK5	Formate--tetrahydrofolate ligase OS=Arabidopsis thaliana OX=3702 GN=THFS PE=2 SV=1	FTHS_ARATH	TSPEELTPEEIKKFAR	TSPEELTPEEIKKFAR
	Q9SPK5	Formate--tetrahydrofolate ligase OS=Arabidopsis thaliana OX=3702 GN=THFS PE=2 SV=1	FTHS_ARATH	LVGPGGFVVTEAGFGSDIGTEKFMNIKCR	LVGPGGFVVTEAGFGSDIGTEKFMNIKCR
	Q9SPK5	Formate--tetrahydrofolate ligase OS=Arabidopsis thaliana OX=3702 GN=THFS PE=2 SV=1	FTHS_ARATH	KFSMDAGAFDAVVCSHHAHSGK	KFSMDAGAFDAVVCSHHAHSGK
	Q9SPK5	Formate--tetrahydrofolate ligase OS=Arabidopsis thaliana OX=3702 GN=THFS PE=2 SV=1	FTHS_ARATH	SYGASGVEYSDQAEKQIEMYTQQGFSNLPICMSKTQYSFSHDASK	SYGASGVEYSDQAEKQIEMYTQQGFSNLPICMSKTQYSFSHDASK
	Q9SPK5	Formate--tetrahydrofolate ligase OS=Arabidopsis thaliana OX=3702 GN=THFS PE=2 SV=1	FTHS_ARATH	KFSMDAGAFDAVVCSHHAHSGKGAVDLGIAVEK	KFSMDAGAFDAVVCSHHAHSGKGAVDLGIAVEK
	Q9SPK5	Formate--tetrahydrofolate ligase OS=Arabidopsis thaliana OX=3702 GN=THFS PE=2 SV=1	FTHS_ARATH	LDID	LDIDPASITWR
	Q9SPK5	Formate--tetrahydrofolate ligase OS=Arabidopsis thaliana OX=3702 GN=THFS PE=2 SV=1	FTHS_ARATH	DLNINPLHYDLY	DLNINPLHYDLYGK
	Q9SPK5	Formate--tetrahydrofolate ligase OS=Arabidopsis thaliana OX=3702 GN=THFS PE=2 SV=1	FTHS_ARATH	ACQNITQPLR	ACQNITQPLR
	Q9SPK5	Formate--tetrahydrofolate ligase OS=Arabidopsis thaliana OX=3702 GN=THFS PE=2 SV=1	FTHS_ARATH	GSIGAGFIYPLVGTMSTMPGLPTRPCFYEIDIDTETGK	GSIGAGFIYPLVGTMSTMPGLPTRPCFYEIDIDTETGK
	Q9SPK5	Formate--tetrahydrofolate ligase OS=Arabidopsis thaliana OX=3702 GN=THFS PE=2 SV=1	FTHS_ARATH	AYGVNVIVAVNMFATDTEAELNAVR	AYGVNVIVAVNMFATDTEAELNAVR
	Q9SPK5	Formate--tetrahydrofolate ligase OS=Arabidopsis thaliana OX=3702 GN=THFS PE=2 SV=1	FTHS_ARATH	ETGFDISVASEIMAVLALTTSLGDMRER	ETGFDISVASEIMAVLALTTSLGDMRER
	Q9SPK5	Formate--tetrahydrofolate ligase OS=Arabidopsis thaliana OX=3702 GN=THFS PE=2 SV=1	FTHS_ARATH	IFHETSQSDK	IFHETSQSDK
	Q9SPK5	Formate--tetrahydrofolate ligase OS=Arabidopsis thaliana OX=3702 GN=THFS PE=2 SV=1	FTHS_ARATH	MHGGGPDVVAGRPLDR	MHGGGPDVVAGRPLDR
	Q9SPK5	Formate--tetrahydrofolate ligase OS=Arabidopsis thaliana OX=3702 GN=THFS PE=2 SV=1	FTHS_ARATH	AYVSENVSLVEAGCVNLAKHISNTK	AYVSENVSLVEAGCVNLAKHISNTK
	Q9SPK5	Formate--tetrahydrofolate ligase OS=Arabidopsis thaliana OX=3702 GN=THFS PE=2 SV=1	FTHS_ARATH	ALKMHGGGPDVVAGRPLDRAYVSENVSLVEAGCVNLAK	ALKMHGGGPDVVAGRPLDRAYVSENVSLVEAGCVNLAK
	Q9SPK5	Formate--tetrahydrofolate ligase OS=Arabidopsis thaliana OX=3702 GN=THFS PE=2 SV=1	FTHS_ARATH	LVGPGGFVVTEAGFGSDIGTEKFMNIK	LVGPGGFVVTEAGFGSDIGTEKFMNIK
	Q9SPK5	Formate--tetrahydrofolate ligase OS=Arabidopsis thaliana OX=3702 GN=THFS PE=2 SV=1	FTHS_ARATH	ETGFDISVASEIMAVLALTTSLGDMRERLGK	ETGFDISVASEIMAVLALTTSLGDMRERLGK
	Q9SPK5	Formate--tetrahydrofolate ligase OS=Arabidopsis thaliana OX=3702 GN=THFS PE=2 SV=1	FTHS_ARATH	MVIGNSK	MVIGNSK
AT4G21280	Q9XFT3	Oxygen-evolving enhancer protein 3-1_ chloroplastic OS=Arabidopsis thaliana OX=3702 GN=PSBQ1 PE=1 SV=3	PSBQ1_ARATH	chloroplast thylakoid membrane	photosynthesis, required for PSII assembly/stability	[96,99]
				peptide.seq	peptide.OriginatingSeq
	Q9XFT3	Oxygen-evolving enhancer protein 3-1_ chloroplastic OS=Arabidopsis thaliana OX=3702 GN=PSBQ1 PE=1 SV=3	PSBQ1_ARATH	AWPYVQNDLR	AWPYVQNDLR
	Q9XFT3	Oxygen-evolving enhancer protein 3-1_ chloroplastic OS=Arabidopsis thaliana OX=3702 GN=PSBQ1 PE=1 SV=3	PSBQ1_ARATH	LFDTIDNLDYAAK	LFDTIDNLDYAAK
	Q9XFT3	Oxygen-evolving enhancer protein 3-1_ chloroplastic OS=Arabidopsis thaliana OX=3702 GN=PSBQ1 PE=1 SV=3	PSBQ1_ARATH	YYAETVSALNEVLAK	YYAETVSALNEVLAK
	Q9XFT3	Oxygen-evolving enhancer protein 3-1_ chloroplastic OS=Arabidopsis thaliana OX=3702 GN=PSBQ1 PE=1 SV=3	PSBQ1_ARATH	DIINVKPLIDR	DIINVKPLIDR
	Q9XFT3	Oxygen-evolving enhancer protein 3-1_ chloroplastic OS=Arabidopsis thaliana OX=3702 GN=PSBQ1 PE=1 SV=3	PSBQ1_ARATH	KAWPYVQNDLRSK	KAWPYVQNDLRSK
	Q9XFT3	Oxygen-evolving enhancer protein 3-1_ chloroplastic OS=Arabidopsis thaliana OX=3702 GN=PSBQ1 PE=1 SV=3	PSBQ1_ARATH	SPSQAEKYYAETVSALNEVLAK	SPSQAEKYYAETVSALNEVLAK
	Q9XFT3	Oxygen-evolving enhancer protein 3-1_ chloroplastic OS=Arabidopsis thaliana OX=3702 GN=PSBQ1 PE=1 SV=3	PSBQ1_ARATH	YYAETVSALNEVLA	YYAETVSALNEVLAK
	Q9XFT3	Oxygen-evolving enhancer protein 3-1_ chloroplastic OS=Arabidopsis thaliana OX=3702 GN=PSBQ1 PE=1 SV=3	PSBQ1_ARATH	DTIDNLDYAAK	LFDTIDNLDYAAK
	Q9XFT3	Oxygen-evolving enhancer protein 3-1_ chloroplastic OS=Arabidopsis thaliana OX=3702 GN=PSBQ1 PE=1 SV=3	PSBQ1_ARATH	SPSQAEK	SPSQAEK
	Q9XFT3	Oxygen-evolving enhancer protein 3-1_ chloroplastic OS=Arabidopsis thaliana OX=3702 GN=PSBQ1 PE=1 SV=3	PSBQ1_ARATH	YDLNTIISSKPK	YDLNTIISSKPK
	Q9XFT3	Oxygen-evolving enhancer protein 3-1_ chloroplastic OS=Arabidopsis thaliana OX=3702 GN=PSBQ1 PE=1 SV=3	PSBQ1_ARATH	VGPPPAPSGGLPAGTDNSDQAR	VGPPPAPSGGLPAGTDNSDQAR
	Q9XFT3	Oxygen-evolving enhancer protein 3-1_ chloroplastic OS=Arabidopsis thaliana OX=3702 GN=PSBQ1 PE=1 SV=3	PSBQ1_ARATH	KSPSQAEKYYAETVSALNEVLAK	KSPSQAEKYYAETVSALNEVLAK
	Q9XFT3	Oxygen-evolving enhancer protein 3-1_ chloroplastic OS=Arabidopsis thaliana OX=3702 GN=PSBQ1 PE=1 SV=3	PSBQ1_ARATH	MASMGGLHGASPAVLEGSLKINGSSR	MASMGGLHGASPAVLEGSLKINGSSR
	Q9XFT3	Oxygen-evolving enhancer protein 3-1_ chloroplastic OS=Arabidopsis thaliana OX=3702 GN=PSBQ1 PE=1 SV=3	PSBQ1_ARATH	PLIDR	DIINVKPLIDR
	Q9XFT3	Oxygen-evolving enhancer protein 3-1_ chloroplastic OS=Arabidopsis thaliana OX=3702 GN=PSBQ1 PE=1 SV=3	PSBQ1_ARATH	TVSALNEVLAK	KSPSQAEKYYAETVSALNEVLAK
	Q9XFT3	Oxygen-evolving enhancer protein 3-1_ chloroplastic OS=Arabidopsis thaliana OX=3702 GN=PSBQ1 PE=1 SV=3	PSBQ1_ARATH	YYAETVSALNE	YYAETVSALNEVLAK
	Q9XFT3	Oxygen-evolving enhancer protein 3-1_ chloroplastic OS=Arabidopsis thaliana OX=3702 GN=PSBQ1 PE=1 SV=3	PSBQ1_ARATH	PYVQNDLR	AWPYVQNDLR
	Q9XFT3	Oxygen-evolving enhancer protein 3-1_ chloroplastic OS=Arabidopsis thaliana OX=3702 GN=PSBQ1 PE=1 SV=3	PSBQ1_ARATH	FYLQPLPPTEAAAR	FYLQPLPPTEAAAR
	Q9XFT3	Oxygen-evolving enhancer protein 3-1_ chloroplastic OS=Arabidopsis thaliana OX=3702 GN=PSBQ1 PE=1 SV=3	PSBQ1_ARATH	SVIGLVAAGLAGGSFVQAVLADAISIK	SVIGLVAAGLAGGSFVQAVLADAISIK
	Q9XFT3	Oxygen-evolving enhancer protein 3-1_ chloroplastic OS=Arabidopsis thaliana OX=3702 GN=PSBQ1 PE=1 SV=3	PSBQ1_ARATH	FYLQPLPPTEA	FYLQPLPPTEAAAR
	Q9XFT3	Oxygen-evolving enhancer protein 3-1_ chloroplastic OS=Arabidopsis thaliana OX=3702 GN=PSBQ1 PE=1 SV=3	PSBQ1_ARATH	KPLIDR	DIINVKPLIDR
	Q9XFT3	Oxygen-evolving enhancer protein 3-1_ chloroplastic OS=Arabidopsis thaliana OX=3702 GN=PSBQ1 PE=1 SV=3	PSBQ1_ARATH	ISSKPK	YDLNTIISSKPK
AT5G09660	Q9ZP05	Malate dehydrogenase 2_ peroxisomal OS=Arabidopsis thaliana OX=3702 GN=PMDH2 PE=1 SV=1	MDHX2_ARATH	peroxisome	redox homeostasis, interconversion of malate and oxaloacetate	[72,73]
				peptide.seq	peptide.OriginatingSeq
	Q9ZP05	Malate dehydrogenase 2_ peroxisomal OS=Arabidopsis thaliana OX=3702 GN=PMDH2 PE=1 SV=1	MDHX2_ARATH	QLEDALTGMDLVIIPAGIPR	QLEDALTGMDLVIIPAGIPR
	Q9ZP05	Malate dehydrogenase 2_ peroxisomal OS=Arabidopsis thaliana OX=3702 GN=PMDH2 PE=1 SV=1	MDHX2_ARATH	TGAEEVYQLGPLNEYER	TGAEEVYQLGPLNEYER
	Q9ZP05	Malate dehydrogenase 2_ peroxisomal OS=Arabidopsis thaliana OX=3702 GN=PMDH2 PE=1 SV=1	MDHX2_ARATH	MNPLVSLLHLYDVVNAPGVTADVSHMDTGAVVR	MNPLVSLLHLYDVVNAPGVTADVSHMDTGAVVR
	Q9ZP05	Malate dehydrogenase 2_ peroxisomal OS=Arabidopsis thaliana OX=3702 GN=PMDH2 PE=1 SV=1	MDHX2_ARATH	CCPNAIVNLISNPVNSTVPIAAEVFKK	CCPNAIVNLISNPVNSTVPIAAEVFKK
	Q9ZP05	Malate dehydrogenase 2_ peroxisomal OS=Arabidopsis thaliana OX=3702 GN=PMDH2 PE=1 SV=1	MDHX2_ARATH	ANTFVAEVLGLDPR	ANTFVAEVLGLDPR
	Q9ZP05	Malate dehydrogenase 2_ peroxisomal OS=Arabidopsis thaliana OX=3702 GN=PMDH2 PE=1 SV=1	MDHX2_ARATH	IQNGGTEVVEAK	IQNGGTEVVEAK
	Q9ZP05	Malate dehydrogenase 2_ peroxisomal OS=Arabidopsis thaliana OX=3702 GN=PMDH2 PE=1 SV=1	MDHX2_ARATH	EVDVPVVGGHAGVTILPLLSQVKPPSSFTPQEIEYLTNR	EVDVPVVGGHAGVTILPLLSQVKPPSSFTPQEIEYLTNR
	Q9ZP05	Malate dehydrogenase 2_ peroxisomal OS=Arabidopsis thaliana OX=3702 GN=PMDH2 PE=1 SV=1	MDHX2_ARATH	INAGIVK	INAGIVK
	Q9ZP05	Malate dehydrogenase 2_ peroxisomal OS=Arabidopsis thaliana OX=3702 GN=PMDH2 PE=1 SV=1	MDHX2_ARATH	AKDELAGSIQK	AKDELAGSIQK
	Q9ZP05	Malate dehydrogenase 2_ peroxisomal OS=Arabidopsis thaliana OX=3702 GN=PMDH2 PE=1 SV=1	MDHX2_ARATH	PLNEYER	TGAEEVYQLGPLNEYER
	Q9ZP05	Malate dehydrogenase 2_ peroxisomal OS=Arabidopsis thaliana OX=3702 GN=PMDH2 PE=1 SV=1	MDHX2_ARATH	GPLNEYER	TGAEEVYQLGPLNEYER
	Q9ZP05	Malate dehydrogenase 2_ peroxisomal OS=Arabidopsis thaliana OX=3702 GN=PMDH2 PE=1 SV=1	MDHX2_ARATH	NAGIVK	INAGIVK
	Q9ZP05	Malate dehydrogenase 2_ peroxisomal OS=Arabidopsis thaliana OX=3702 GN=PMDH2 PE=1 SV=1	MDHX2_ARATH	ANTFVAEVLG	ANTFVAEVLGLDPR
	Q9ZP05	Malate dehydrogenase 2_ peroxisomal OS=Arabidopsis thaliana OX=3702 GN=PMDH2 PE=1 SV=1	MDHX2_ARATH	QLEDALTGMDLVI	QLEDALTGMDLVIIPAGIPR
	Q9ZP05	Malate dehydrogenase 2_ peroxisomal OS=Arabidopsis thaliana OX=3702 GN=PMDH2 PE=1 SV=1	MDHX2_ARATH	AGAGSATLSMAYAAAK	AGAGSATLSMAYAAAK
	Q9ZP05	Malate dehydrogenase 2_ peroxisomal OS=Arabidopsis thaliana OX=3702 GN=PMDH2 PE=1 SV=1	MDHX2_ARATH	PAGIPR	QLEDALTGMDLVIIPAGIPR
	Q9ZP05	Malate dehydrogenase 2_ peroxisomal OS=Arabidopsis thaliana OX=3702 GN=PMDH2 PE=1 SV=1	MDHX2_ARATH	NSVIGRENCR	NSVIGRENCR
	Q9ZP05	Malate dehydrogenase 2_ peroxisomal OS=Arabidopsis thaliana OX=3702 GN=PMDH2 PE=1 SV=1	MDHX2_ARATH	AGTYDPKK	AGTYDPKK
	Q9ZP05	Malate dehydrogenase 2_ peroxisomal OS=Arabidopsis thaliana OX=3702 GN=PMDH2 PE=1 SV=1	MDHX2_ARATH	KPGMTRDDLFK	KPGMTRDDLFK
	Q9ZP05	Malate dehydrogenase 2_ peroxisomal OS=Arabidopsis thaliana OX=3702 GN=PMDH2 PE=1 SV=1	MDHX2_ARATH	VAILGAAGGIGQSLSLLMK	VAILGAAGGIGQSLSLLMK
	Q9ZP05	Malate dehydrogenase 2_ peroxisomal OS=Arabidopsis thaliana OX=3702 GN=PMDH2 PE=1 SV=1	MDHX2_ARATH	GLRGDANVVECSFVASQVTELAFFATKVR	GLRGDANVVECSFVASQVTELAFFATKVR
	Q9ZP05	Malate dehydrogenase 2_ peroxisomal OS=Arabidopsis thaliana OX=3702 GN=PMDH2 PE=1 SV=1	MDHX2_ARATH	AGAGSATLSMAYAAAKFADACLR	AGAGSATLSMAYAAAKFADACLR
	Q9ZP05	Malate dehydrogenase 2_ peroxisomal OS=Arabidopsis thaliana OX=3702 GN=PMDH2 PE=1 SV=1	MDHX2_ARATH	PGVTADVSHMDTGAVVR	MNPLVSLLHLYDVVNAPGVTADVSHMDTGAVVR

## Sheet: C146S e2
AGI	protein.Accession	protein.Description	protein.Entry	Localisation	Function	references
AT4G17090	O23553	Beta-amylase 3_ chloroplastic OS=Arabidopsis thaliana OX=3702 GN=BAM3 PE=1 SV=3	BAM3_ARATH	chloroplast	stress resistance, starch degradation	[74,74]
				peptide.seq	peptide.OriginatingSeq
	O23553	Beta-amylase 3_ chloroplastic OS=Arabidopsis thaliana OX=3702 GN=BAM3 PE=1 SV=3	BAM3_ARATH	LFEGQNWQQLVEFVK	LFEGQNWQQLVEFVK
	O23553	Beta-amylase 3_ chloroplastic OS=Arabidopsis thaliana OX=3702 GN=BAM3 PE=1 SV=3	BAM3_ARATH	NDASVPVFVMLPLDTVTMSGHLNKPR	NDASVPVFVMLPLDTVTMSGHLNKPR
	O23553	Beta-amylase 3_ chloroplastic OS=Arabidopsis thaliana OX=3702 GN=BAM3 PE=1 SV=3	BAM3_ARATH	QAGTELAGENALER	QAGTELAGENALER
	O23553	Beta-amylase 3_ chloroplastic OS=Arabidopsis thaliana OX=3702 GN=BAM3 PE=1 SV=3	BAM3_ARATH	YDSSAFGQVVATNR	YDSSAFGQVVATNR
	O23553	Beta-amylase 3_ chloroplastic OS=Arabidopsis thaliana OX=3702 GN=BAM3 PE=1 SV=3	BAM3_ARATH	VAGIHWHYNTR	VAGIHWHYNTR
	O23553	Beta-amylase 3_ chloroplastic OS=Arabidopsis thaliana OX=3702 GN=BAM3 PE=1 SV=3	BAM3_ARATH	NQESSSNNMTFAK	NQESSSNNMTFAK
	O23553	Beta-amylase 3_ chloroplastic OS=Arabidopsis thaliana OX=3702 GN=BAM3 PE=1 SV=3	BAM3_ARATH	GAGVEGVMVDAWWGLVEK	GAGVEGVMVDAWWGLVEK
	O23553	Beta-amylase 3_ chloroplastic OS=Arabidopsis thaliana OX=3702 GN=BAM3 PE=1 SV=3	BAM3_ARATH	HGVVLNFTCMEMKDGEQPEHANCSPEGLVK	HGVVLNFTCMEMKDGEQPEHANCSPEGLVK
	O23553	Beta-amylase 3_ chloroplastic OS=Arabidopsis thaliana OX=3702 GN=BAM3 PE=1 SV=3	BAM3_ARATH	NDASV	NDASVPVFVMLPLDTVTMSGHLNKPR
	O23553	Beta-amylase 3_ chloroplastic OS=Arabidopsis thaliana OX=3702 GN=BAM3 PE=1 SV=3	BAM3_ARATH	SHAAELTAGYYNTR	SHAAELTAGYYNTR
	O23553	Beta-amylase 3_ chloroplastic OS=Arabidopsis thaliana OX=3702 GN=BAM3 PE=1 SV=3	BAM3_ARATH	FFMEWYSGKLLEHGDQLLSSAK	FFMEWYSGKLLEHGDQLLSSAK
	O23553	Beta-amylase 3_ chloroplastic OS=Arabidopsis thaliana OX=3702 GN=BAM3 PE=1 SV=3	BAM3_ARATH	YMKSSLQAYAESIGKTNWGTSGPHDAGEYK	YMKSSLQAYAESIGKTNWGTSGPHDAGEYK
	O23553	Beta-amylase 3_ chloroplastic OS=Arabidopsis thaliana OX=3702 GN=BAM3 PE=1 SV=3	BAM3_ARATH	SSLQAYAESIGK	SSLQAYAESIGK
	O23553	Beta-amylase 3_ chloroplastic OS=Arabidopsis thaliana OX=3702 GN=BAM3 PE=1 SV=3	BAM3_ARATH	FEGYIGGVIAEIQVGMGPCGELR	FEGYIGGVIAEIQVGMGPCGELR
	O23553	Beta-amylase 3_ chloroplastic OS=Arabidopsis thaliana OX=3702 GN=BAM3 PE=1 SV=3	BAM3_ARATH	MELTLNSSSSLIKR	MELTLNSSSSLIKR
	O23553	Beta-amylase 3_ chloroplastic OS=Arabidopsis thaliana OX=3702 GN=BAM3 PE=1 SV=3	BAM3_ARATH	NPEYISLGCDSVPVLR	NPEYISLGCDSVPVLR
	O23553	Beta-amylase 3_ chloroplastic OS=Arabidopsis thaliana OX=3702 GN=BAM3 PE=1 SV=3	BAM3_ARATH	LLEHGDQLLSSAK	LLEHGDQLLSSAK
	O23553	Beta-amylase 3_ chloroplastic OS=Arabidopsis thaliana OX=3702 GN=BAM3 PE=1 SV=3	BAM3_ARATH	LQVVMSFHQCGGNVGDSCSIPLPPWVLEEISK	LQVVMSFHQCGGNVGDSCSIPLPPWVLEEISK
	O23553	Beta-amylase 3_ chloroplastic OS=Arabidopsis thaliana OX=3702 GN=BAM3 PE=1 SV=3	BAM3_ARATH	DGTWNSEYGKFFMEWYSGKLLEHGDQLLSSAK	DGTWNSEYGKFFMEWYSGKLLEHGDQLLSSAK
	O23553	Beta-amylase 3_ chloroplastic OS=Arabidopsis thaliana OX=3702 GN=BAM3 PE=1 SV=3	BAM3_ARATH	NPEYISLGCDSVPVLRGRTPIQVYSDFMR	NPEYISLGCDSVPVLRGRTPIQVYSDFMR
	O23553	Beta-amylase 3_ chloroplastic OS=Arabidopsis thaliana OX=3702 GN=BAM3 PE=1 SV=3	BAM3_ARATH	NPDLVYTDKSGR	NPDLVYTDKSGR
	O23553	Beta-amylase 3_ chloroplastic OS=Arabidopsis thaliana OX=3702 GN=BAM3 PE=1 SV=3	BAM3_ARATH	HGVVLNFTCMEMKDGEQPEHANCSPEGLVKQVQNATR	HGVVLNFTCMEMKDGEQPEHANCSPEGLVKQVQNATR
	O23553	Beta-amylase 3_ chloroplastic OS=Arabidopsis thaliana OX=3702 GN=BAM3 PE=1 SV=3	BAM3_ARATH	PVFVMLPLDTVTMSGHLNKPR	NDASVPVFVMLPLDTVTMSGHLNKPR
	O23553	Beta-amylase 3_ chloroplastic OS=Arabidopsis thaliana OX=3702 GN=BAM3 PE=1 SV=3	BAM3_ARATH	NDAS	NDASVPVFVMLPLDTVTMSGHLNKPR
	O23553	Beta-amylase 3_ chloroplastic OS=Arabidopsis thaliana OX=3702 GN=BAM3 PE=1 SV=3	BAM3_ARATH	NHDGYLPIAK	NHDGYLPIAK
	O23553	Beta-amylase 3_ chloroplastic OS=Arabidopsis thaliana OX=3702 GN=BAM3 PE=1 SV=3	BAM3_ARATH	DGPMNYNWEGYAELIQMVQKHGLK	DGPMNYNWEGYAELIQMVQKHGLK
	O23553	Beta-amylase 3_ chloroplastic OS=Arabidopsis thaliana OX=3702 GN=BAM3 PE=1 SV=3	BAM3_ARATH	PLDTVTMSGHLNKPR	NDASVPVFVMLPLDTVTMSGHLNKPR
	O23553	Beta-amylase 3_ chloroplastic OS=Arabidopsis thaliana OX=3702 GN=BAM3 PE=1 SV=3	BAM3_ARATH	MKPPTYQFQAK	MKPPTYQFQAK
	O23553	Beta-amylase 3_ chloroplastic OS=Arabidopsis thaliana OX=3702 GN=BAM3 PE=1 SV=3	BAM3_ARATH	DGEQPEHANCSPEGLVK	DGEQPEHANCSPEGLVK
	O23553	Beta-amylase 3_ chloroplastic OS=Arabidopsis thaliana OX=3702 GN=BAM3 PE=1 SV=3	BAM3_ARATH	RDGTWNSEYGK	RDGTWNSEYGK
	O23553	Beta-amylase 3_ chloroplastic OS=Arabidopsis thaliana OX=3702 GN=BAM3 PE=1 SV=3	BAM3_ARATH	FPGIGEFQCYDK	FPGIGEFQCYDK
	O23553	Beta-amylase 3_ chloroplastic OS=Arabidopsis thaliana OX=3702 GN=BAM3 PE=1 SV=3	BAM3_ARATH	MKPPTYQFQAKNSVKEMK	MKPPTYQFQAKNSVKEMK
	O23553	Beta-amylase 3_ chloroplastic OS=Arabidopsis thaliana OX=3702 GN=BAM3 PE=1 SV=3	BAM3_ARATH	GRTPIQVYSDFMRSFR	GRTPIQVYSDFMRSFR
	O23553	Beta-amylase 3_ chloroplastic OS=Arabidopsis thaliana OX=3702 GN=BAM3 PE=1 SV=3	BAM3_ARATH	YMKSSLQAYAESIGK	YMKSSLQAYAESIGK
	O23553	Beta-amylase 3_ chloroplastic OS=Arabidopsis thaliana OX=3702 GN=BAM3 PE=1 SV=3	BAM3_ARATH	AMNASLMALKGAGVEGVMVDAWWGLVEK	AMNASLMALKGAGVEGVMVDAWWGLVEK
	O23553	Beta-amylase 3_ chloroplastic OS=Arabidopsis thaliana OX=3702 GN=BAM3 PE=1 SV=3	BAM3_ARATH	VAGIHWHY	VAGIHWHYNTR
AT2G34470	O64700	Urease accessory protein G OS=Arabidopsis thaliana OX=3702 GN=UREG PE=2 SV=1	UREG_ARATH	cytosol	nitrogen compound metabolic process	[2,76]
				peptide.seq	peptide.OriginatingSeq
	O64700	Urease accessory protein G OS=Arabidopsis thaliana OX=3702 GN=UREG PE=2 SV=1	UREG_ARATH	VGTGK	NFSERAFTVGIGGPVGTGK
	O64700	Urease accessory protein G OS=Arabidopsis thaliana OX=3702 GN=UREG PE=2 SV=1	UREG_ARATH	EDISINLGPLEELSNLFK	EDISINLGPLEELSNLFK
	O64700	Urease accessory protein G OS=Arabidopsis thaliana OX=3702 GN=UREG PE=2 SV=1	UREG_ARATH	VYHSHDGLAPHSHEPIYSPGYFSR	VYHSHDGLAPHSHEPIYSPGYFSR
	O64700	Urease accessory protein G OS=Arabidopsis thaliana OX=3702 GN=UREG PE=2 SV=1	UREG_ARATH	TDLAAAVGADLSVMER	TDLAAAVGADLSVMER
	O64700	Urease accessory protein G OS=Arabidopsis thaliana OX=3702 GN=UREG PE=2 SV=1	UREG_ARATH	ELADYIIYIIDVSAGDKIPR	ELADYIIYIIDVSAGDKIPR
	O64700	Urease accessory protein G OS=Arabidopsis thaliana OX=3702 GN=UREG PE=2 SV=1	UREG_ARATH	TDLAAAVGADLSVMERDSLRMR	TDLAAAVGADLSVMERDSLRMR
	O64700	Urease accessory protein G OS=Arabidopsis thaliana OX=3702 GN=UREG PE=2 SV=1	UREG_ARATH	ELADYIIYIIDVSAGDK	ELADYIIYIIDVSAGDK
	O64700	Urease accessory protein G OS=Arabidopsis thaliana OX=3702 GN=UREG PE=2 SV=1	UREG_ARATH	YSLAAVTNDIFTKEDGEFLVK	YSLAAVTNDIFTKEDGEFLVK
	O64700	Urease accessory protein G OS=Arabidopsis thaliana OX=3702 GN=UREG PE=2 SV=1	UREG_ARATH	DGGPFVFAQVK	DGGPFVFAQVK
	O64700	Urease accessory protein G OS=Arabidopsis thaliana OX=3702 GN=UREG PE=2 SV=1	UREG_ARATH	ADLLLCESGGDNLAANFSR	ADLLLCESGGDNLAANFSR
	O64700	Urease accessory protein G OS=Arabidopsis thaliana OX=3702 GN=UREG PE=2 SV=1	UREG_ARATH	YSLAAVTNDIFTK	YSLAAVTNDIFTK
	O64700	Urease accessory protein G OS=Arabidopsis thaliana OX=3702 GN=UREG PE=2 SV=1	UREG_ARATH	AFTVGIGGPVGTGKTALMLALCRFLR	AFTVGIGGPVGTGKTALMLALCRFLR
	O64700	Urease accessory protein G OS=Arabidopsis thaliana OX=3702 GN=UREG PE=2 SV=1	UREG_ARATH	AFTVGIGGPVGTGK	AFTVGIGGPVGTGK
	O64700	Urease accessory protein G OS=Arabidopsis thaliana OX=3702 GN=UREG PE=2 SV=1	UREG_ARATH	HGLGVEEIVNHVMHSWEHATGK	HGLGVEEIVNHVMHSWEHATGK
	O64700	Urease accessory protein G OS=Arabidopsis thaliana OX=3702 GN=UREG PE=2 SV=1	UREG_ARATH	GGPGITQADLLVINK	GGPGITQADLLVINK
	O64700	Urease accessory protein G OS=Arabidopsis thaliana OX=3702 GN=UREG PE=2 SV=1	UREG_ARATH	MASHDHHHHHHDHEHDHEK	MASHDHHHHHHDHEHDHEK
	O64700	Urease accessory protein G OS=Arabidopsis thaliana OX=3702 GN=UREG PE=2 SV=1	UREG_ARATH	NFSERAFTVGIGGPVGTGK	NFSERAFTVGIGGPVGTGK
	O64700	Urease accessory protein G OS=Arabidopsis thaliana OX=3702 GN=UREG PE=2 SV=1	UREG_ARATH	DKYSLAAVTNDIFTKEDGEFLVK	DKYSLAAVTNDIFTKEDGEFLVK
	O64700	Urease accessory protein G OS=Arabidopsis thaliana OX=3702 GN=UREG PE=2 SV=1	UREG_ARATH	HGLGVEEIVNHVMHSWEHATGKKR	HGLGVEEIVNHVMHSWEHATGKKR
	O64700	Urease accessory protein G OS=Arabidopsis thaliana OX=3702 GN=UREG PE=2 SV=1	UREG_ARATH	HGLGV	HGLGVEEIVNHVMHSWEHATGK
	O64700	Urease accessory protein G OS=Arabidopsis thaliana OX=3702 GN=UREG PE=2 SV=1	UREG_ARATH	LGVEEIVNHVMHSWEHATGKKR	HGLGVEEIVNHVMHSWEHATGKKR
	O64700	Urease accessory protein G OS=Arabidopsis thaliana OX=3702 GN=UREG PE=2 SV=1	UREG_ARATH	HGLGVEEIVNH	HGLGVEEIVNHVMHSWEHATGKKR
AT1G64740	P11139	Tubulin alpha-1 chain OS=Arabidopsis thaliana OX=3702 GN=TUBA1 PE=2 SV=1	TBA1_ARATH	cytoskeleton	constituent of microtubules	[100]
				peptide.seq	peptide.OriginatingSeq
	P11139	Tubulin alpha-1 chain OS=Arabidopsis thaliana OX=3702 GN=TUBA1 PE=2 SV=1	TBA1_ARATH	FDGAINVDITEFQTNLVPYPR	FDGAINVDITEFQTNLVPYPR
	P11139	Tubulin alpha-1 chain OS=Arabidopsis thaliana OX=3702 GN=TUBA1 PE=2 SV=1	TBA1_ARATH	PYPR	FDGAINVDITEFQTNLVPYPR
	P11139	Tubulin alpha-1 chain OS=Arabidopsis thaliana OX=3702 GN=TUBA1 PE=2 SV=1	TBA1_ARATH	VQRAVCMISNNTAVAEVFSR	VQRAVCMISNNTAVAEVFSR
	P11139	Tubulin alpha-1 chain OS=Arabidopsis thaliana OX=3702 GN=TUBA1 PE=2 SV=1	TBA1_ARATH	EDAANNFAR	EDAANNFAR
	P11139	Tubulin alpha-1 chain OS=Arabidopsis thaliana OX=3702 GN=TUBA1 PE=2 SV=1	TBA1_ARATH	QLFHPEQLISGKEDAANNFAR	QLFHPEQLISGKEDAANNFAR
	P11139	Tubulin alpha-1 chain OS=Arabidopsis thaliana OX=3702 GN=TUBA1 PE=2 SV=1	TBA1_ARATH	LADNCTGLQGFLVFNAVGGGTGSGLGSLLLER	LADNCTGLQGFLVFNAVGGGTGSGLGSLLLER
	P11139	Tubulin alpha-1 chain OS=Arabidopsis thaliana OX=3702 GN=TUBA1 PE=2 SV=1	TBA1_ARATH	ANNFAR	EDAANNFAR
	P11139	Tubulin alpha-1 chain OS=Arabidopsis thaliana OX=3702 GN=TUBA1 PE=2 SV=1	TBA1_ARATH	QLFHPEQLISGK	QLFHPEQLISGK
	P11139	Tubulin alpha-1 chain OS=Arabidopsis thaliana OX=3702 GN=TUBA1 PE=2 SV=1	TBA1_ARATH	DAANNFAR	EDAANNFAR
	P11139	Tubulin alpha-1 chain OS=Arabidopsis thaliana OX=3702 GN=TUBA1 PE=2 SV=1	TBA1_ARATH	EDLAALEK	EDLAALEK
	P11139	Tubulin alpha-1 chain OS=Arabidopsis thaliana OX=3702 GN=TUBA1 PE=2 SV=1	TBA1_ARATH	AALEK	EDLAALEK
	P11139	Tubulin alpha-1 chain OS=Arabidopsis thaliana OX=3702 GN=TUBA1 PE=2 SV=1	TBA1_ARATH	ALEK	EDLAALEK
	P11139	Tubulin alpha-1 chain OS=Arabidopsis thaliana OX=3702 GN=TUBA1 PE=2 SV=1	TBA1_ARATH	QLFHPEQL	QLFHPEQLISGKEDAANNFAR
	P11139	Tubulin alpha-1 chain OS=Arabidopsis thaliana OX=3702 GN=TUBA1 PE=2 SV=1	TBA1_ARATH	EDLA	EDLAALEK
	P11139	Tubulin alpha-1 chain OS=Arabidopsis thaliana OX=3702 GN=TUBA1 PE=2 SV=1	TBA1_ARATH	ISGKEDAANNFAR	QLFHPEQLISGKEDAANNFAR
	P11139	Tubulin alpha-1 chain OS=Arabidopsis thaliana OX=3702 GN=TUBA1 PE=2 SV=1	TBA1_ARATH	GHYTVGREIVDTCLER	GHYTVGREIVDTCLER
	P11139	Tubulin alpha-1 chain OS=Arabidopsis thaliana OX=3702 GN=TUBA1 PE=2 SV=1	TBA1_ARATH	EDLAALEKDYEEVGGEGAEDDDEEGDEY	EDLAALEKDYEEVGGEGAEDDDEEGDEY
	P11139	Tubulin alpha-1 chain OS=Arabidopsis thaliana OX=3702 GN=TUBA1 PE=2 SV=1	TBA1_ARATH	QLFHPEQLISGKEDAANNFARGHYTVGR	QLFHPEQLISGKEDAANNFARGHYTVGR
	P11139	Tubulin alpha-1 chain OS=Arabidopsis thaliana OX=3702 GN=TUBA1 PE=2 SV=1	TBA1_ARATH	YMACCLMYRGDVVPKDVNTAVAAIK	YMACCLMYRGDVVPKDVNTAVAAIK
	P11139	Tubulin alpha-1 chain OS=Arabidopsis thaliana OX=3702 GN=TUBA1 PE=2 SV=1	TBA1_ARATH	CGINYQPPSVVPGGDLAKVQRAVCMISNNTAVAEVFSR	CGINYQPPSVVPGGDLAKVQRAVCMISNNTAVAEVFSR
	P11139	Tubulin alpha-1 chain OS=Arabidopsis thaliana OX=3702 GN=TUBA1 PE=2 SV=1	TBA1_ARATH	DYEEVGGEGAEDDDEEGDEY	DYEEVGGEGAEDDDEEGDEY
	P11139	Tubulin alpha-1 chain OS=Arabidopsis thaliana OX=3702 GN=TUBA1 PE=2 SV=1	TBA1_ARATH	AYHEQFSVPEITTSVFEPSNMMAK	AYHEQFSVPEITTSVFEPSNMMAK
	P11139	Tubulin alpha-1 chain OS=Arabidopsis thaliana OX=3702 GN=TUBA1 PE=2 SV=1	TBA1_ARATH	EIVDTCLER	EIVDTCLER
	P11139	Tubulin alpha-1 chain OS=Arabidopsis thaliana OX=3702 GN=TUBA1 PE=2 SV=1	TBA1_ARATH	AFVHWYVGEGMEEGEFSEAREDLAALEK	AFVHWYVGEGMEEGEFSEAREDLAALEK
	P11139	Tubulin alpha-1 chain OS=Arabidopsis thaliana OX=3702 GN=TUBA1 PE=2 SV=1	TBA1_ARATH	CDPRHGKYMACCLMYR	CDPRHGKYMACCLMYR
	P11139	Tubulin alpha-1 chain OS=Arabidopsis thaliana OX=3702 GN=TUBA1 PE=2 SV=1	TBA1_ARATH	AVFLDLEPTVIDEVR	AVFLDLEPTVIDEVR
	P11139	Tubulin alpha-1 chain OS=Arabidopsis thaliana OX=3702 GN=TUBA1 PE=2 SV=1	TBA1_ARATH	DVNTAVAAIKAK	DVNTAVAAIKAK
AT3G01500	P27140	Beta carbonic anhydrase 1_ chloroplastic OS=Arabidopsis thaliana OX=3702 GN=BCA1 PE=1 SV=2	BCA1_ARATH	chloroplast	Photosynthesis, interconversion of hydrogencarbonate and carbondioxid	[77,78]
				peptide.seq	peptide.OriginatingSeq
	P27140	Beta carbonic anhydrase 1_ chloroplastic OS=Arabidopsis thaliana OX=3702 GN=BCA1 PE=1 SV=2	BCA1_ARATH	EAVNV	EAVNVSLANLLTYPFVR
	P27140	Beta carbonic anhydrase 1_ chloroplastic OS=Arabidopsis thaliana OX=3702 GN=BCA1 PE=1 SV=2	BCA1_ARATH	EAVNVSLANLLTYPFVR	EAVNVSLANLLTYPFVR
	P27140	Beta carbonic anhydrase 1_ chloroplastic OS=Arabidopsis thaliana OX=3702 GN=BCA1 PE=1 SV=2	BCA1_ARATH	GLMSFPLDGNNSTDFIEDWVK	GLMSFPLDGNNSTDFIEDWVK
	P27140	Beta carbonic anhydrase 1_ chloroplastic OS=Arabidopsis thaliana OX=3702 GN=BCA1 PE=1 SV=2	BCA1_ARATH	GTLALKGGYYDFVK	GTLALKGGYYDFVK
	P27140	Beta carbonic anhydrase 1_ chloroplastic OS=Arabidopsis thaliana OX=3702 GN=BCA1 PE=1 SV=2	BCA1_ARATH	PFVR	EAVNVSLANLLTYPFVR
	P27140	Beta carbonic anhydrase 1_ chloroplastic OS=Arabidopsis thaliana OX=3702 GN=BCA1 PE=1 SV=2	BCA1_ARATH	TYPFVR	EAVNVSLANLLTYPFVR
	P27140	Beta carbonic anhydrase 1_ chloroplastic OS=Arabidopsis thaliana OX=3702 GN=BCA1 PE=1 SV=2	BCA1_ARATH	YPFVR	EAVNVSLANLLTYPFVR
	P27140	Beta carbonic anhydrase 1_ chloroplastic OS=Arabidopsis thaliana OX=3702 GN=BCA1 PE=1 SV=2	BCA1_ARATH	FVR	EAVNVSLANLLTYPFVR
	P27140	Beta carbonic anhydrase 1_ chloroplastic OS=Arabidopsis thaliana OX=3702 GN=BCA1 PE=1 SV=2	BCA1_ARATH	VISELGDSAFEDQCGR	VISELGDSAFEDQCGR
	P27140	Beta carbonic anhydrase 1_ chloroplastic OS=Arabidopsis thaliana OX=3702 GN=BCA1 PE=1 SV=2	BCA1_ARATH	YGGVGAAIEYAVLHLK	YGGVGAAIEYAVLHLK
	P27140	Beta carbonic anhydrase 1_ chloroplastic OS=Arabidopsis thaliana OX=3702 GN=BCA1 PE=1 SV=2	BCA1_ARATH	VEQITAALQTGTSSDK	VEQITAALQTGTSSDK
	P27140	Beta carbonic anhydrase 1_ chloroplastic OS=Arabidopsis thaliana OX=3702 GN=BCA1 PE=1 SV=2	BCA1_ARATH	GAFELWGLEFGLSETSSVKDVATILHWK	GAFELWGLEFGLSETSSVKDVATILHWK
	P27140	Beta carbonic anhydrase 1_ chloroplastic OS=Arabidopsis thaliana OX=3702 GN=BCA1 PE=1 SV=2	BCA1_ARATH	AFDPVETIK	AFDPVETIK
	P27140	Beta carbonic anhydrase 1_ chloroplastic OS=Arabidopsis thaliana OX=3702 GN=BCA1 PE=1 SV=2	BCA1_ARATH	EAVNVSLAN	EAVNVSLANLLTYPFVR
	P27140	Beta carbonic anhydrase 1_ chloroplastic OS=Arabidopsis thaliana OX=3702 GN=BCA1 PE=1 SV=2	BCA1_ARATH	GAFELWGLEFGLSETSSVK	GAFELWGLEFGLSETSSVK
	P27140	Beta carbonic anhydrase 1_ chloroplastic OS=Arabidopsis thaliana OX=3702 GN=BCA1 PE=1 SV=2	BCA1_ARATH	GLMSF	GLMSFPLDGNNSTDFIEDWVK
	P27140	Beta carbonic anhydrase 1_ chloroplastic OS=Arabidopsis thaliana OX=3702 GN=BCA1 PE=1 SV=2	BCA1_ARATH	VCPSHVLDFQPGDAFVVR	VCPSHVLDFQPGDAFVVR
	P27140	Beta carbonic anhydrase 1_ chloroplastic OS=Arabidopsis thaliana OX=3702 GN=BCA1 PE=1 SV=2	BCA1_ARATH	VENIVVIGHSACGGIK	VENIVVIGHSACGGIK
	P27140	Beta carbonic anhydrase 1_ chloroplastic OS=Arabidopsis thaliana OX=3702 GN=BCA1 PE=1 SV=2	BCA1_ARATH	VEQITAALQTGTSSDKK	VEQITAALQTGTSSDKK
	P27140	Beta carbonic anhydrase 1_ chloroplastic OS=Arabidopsis thaliana OX=3702 GN=BCA1 PE=1 SV=2	BCA1_ARATH	TSSTVACLPPASSSSSSSSSSSSR	TSSTVACLPPASSSSSSSSSSSSR
	P27140	Beta carbonic anhydrase 1_ chloroplastic OS=Arabidopsis thaliana OX=3702 GN=BCA1 PE=1 SV=2	BCA1_ARATH	EAVNVSLANL	EAVNVSLANLLTYPFVR
	P27140	Beta carbonic anhydrase 1_ chloroplastic OS=Arabidopsis thaliana OX=3702 GN=BCA1 PE=1 SV=2	BCA1_ARATH	VCPSHVLDFQ	VCPSHVLDFQPGDAFVVR
	P27140	Beta carbonic anhydrase 1_ chloroplastic OS=Arabidopsis thaliana OX=3702 GN=BCA1 PE=1 SV=2	BCA1_ARATH	EAVNVSLANLLT	EAVNVSLANLLTYPFVR
	P27140	Beta carbonic anhydrase 1_ chloroplastic OS=Arabidopsis thaliana OX=3702 GN=BCA1 PE=1 SV=2	BCA1_ARATH	EAVNVSL	EAVNVSLANLLTYPFVR
	P27140	Beta carbonic anhydrase 1_ chloroplastic OS=Arabidopsis thaliana OX=3702 GN=BCA1 PE=1 SV=2	BCA1_ARATH	EAVN	EAVNVSLANLLTYPFVR
	P27140	Beta carbonic anhydrase 1_ chloroplastic OS=Arabidopsis thaliana OX=3702 GN=BCA1 PE=1 SV=2	BCA1_ARATH	GGYYDFVK	GGYYDFVK
	P27140	Beta carbonic anhydrase 1_ chloroplastic OS=Arabidopsis thaliana OX=3702 GN=BCA1 PE=1 SV=2	BCA1_ARATH	KEKYETNPALYGELAK	KEKYETNPALYGELAK
	P27140	Beta carbonic anhydrase 1_ chloroplastic OS=Arabidopsis thaliana OX=3702 GN=BCA1 PE=1 SV=2	BCA1_ARATH	GQSPKYMVFACSDSR	GQSPKYMVFACSDSR
	P27140	Beta carbonic anhydrase 1_ chloroplastic OS=Arabidopsis thaliana OX=3702 GN=BCA1 PE=1 SV=2	BCA1_ARATH	GQSPK	GQSPK
	P27140	Beta carbonic anhydrase 1_ chloroplastic OS=Arabidopsis thaliana OX=3702 GN=BCA1 PE=1 SV=2	BCA1_ARATH	NEPVFAAPAPIIAPYWSEEMGTEAYDEAIEALK	NEPVFAAPAPIIAPYWSEEMGTEAYDEAIEALK
AT5G14740	P42737	Beta carbonic anhydrase 2_ chloroplastic OS=Arabidopsis thaliana OX=3702 GN=BCA2 PE=1 SV=3	BCA2_ARATH	chloroplast, cytosol	Photosynthesis, interconversion of hydrogencarbonate and carbondioxid	[77,79]
				peptide.seq	peptide.OriginatingSeq
	P42737	Beta carbonic anhydrase 2_ chloroplastic OS=Arabidopsis thaliana OX=3702 GN=BCA2 PE=1 SV=3	BCA2_ARATH	EAVNV	EAVNVSLANLLTYPFVR
	P42737	Beta carbonic anhydrase 2_ chloroplastic OS=Arabidopsis thaliana OX=3702 GN=BCA2 PE=1 SV=3	BCA2_ARATH	EAVNVSLANLLTYPFVR	EAVNVSLANLLTYPFVR
	P42737	Beta carbonic anhydrase 2_ chloroplastic OS=Arabidopsis thaliana OX=3702 GN=BCA2 PE=1 SV=3	BCA2_ARATH	GLMSFPLDGNNSTDFIEDWVK	GLMSFPLDGNNSTDFIEDWVK
	P42737	Beta carbonic anhydrase 2_ chloroplastic OS=Arabidopsis thaliana OX=3702 GN=BCA2 PE=1 SV=3	BCA2_ARATH	PFVR	EAVNVSLANLLTYPFVR
	P42737	Beta carbonic anhydrase 2_ chloroplastic OS=Arabidopsis thaliana OX=3702 GN=BCA2 PE=1 SV=3	BCA2_ARATH	TYPFVR	EAVNVSLANLLTYPFVR
	P42737	Beta carbonic anhydrase 2_ chloroplastic OS=Arabidopsis thaliana OX=3702 GN=BCA2 PE=1 SV=3	BCA2_ARATH	YPFVR	EAVNVSLANLLTYPFVR
	P42737	Beta carbonic anhydrase 2_ chloroplastic OS=Arabidopsis thaliana OX=3702 GN=BCA2 PE=1 SV=3	BCA2_ARATH	FVR	EAVNVSLANLLTYPFVR
	P42737	Beta carbonic anhydrase 2_ chloroplastic OS=Arabidopsis thaliana OX=3702 GN=BCA2 PE=1 SV=3	BCA2_ARATH	EAVNVSLAN	EAVNVSLANLLTYPFVR
	P42737	Beta carbonic anhydrase 2_ chloroplastic OS=Arabidopsis thaliana OX=3702 GN=BCA2 PE=1 SV=3	BCA2_ARATH	GLMSF	GLMSFPLDGNNSTDFIEDWVK
	P42737	Beta carbonic anhydrase 2_ chloroplastic OS=Arabidopsis thaliana OX=3702 GN=BCA2 PE=1 SV=3	BCA2_ARATH	VENIVVIGHSACGGIK	VENIVVIGHSACGGIK
	P42737	Beta carbonic anhydrase 2_ chloroplastic OS=Arabidopsis thaliana OX=3702 GN=BCA2 PE=1 SV=3	BCA2_ARATH	EAVNVSLANL	EAVNVSLANLLTYPFVR
	P42737	Beta carbonic anhydrase 2_ chloroplastic OS=Arabidopsis thaliana OX=3702 GN=BCA2 PE=1 SV=3	BCA2_ARATH	EAVNVSLANLLT	EAVNVSLANLLTYPFVR
	P42737	Beta carbonic anhydrase 2_ chloroplastic OS=Arabidopsis thaliana OX=3702 GN=BCA2 PE=1 SV=3	BCA2_ARATH	EAVNVSL	EAVNVSLANLLTYPFVR
	P42737	Beta carbonic anhydrase 2_ chloroplastic OS=Arabidopsis thaliana OX=3702 GN=BCA2 PE=1 SV=3	BCA2_ARATH	EAVN	EAVNVSLANLLTYPFVR
	P42737	Beta carbonic anhydrase 2_ chloroplastic OS=Arabidopsis thaliana OX=3702 GN=BCA2 PE=1 SV=3	BCA2_ARATH	ITAELQAASSSDSK	ITAELQAASSSDSK
	P42737	Beta carbonic anhydrase 2_ chloroplastic OS=Arabidopsis thaliana OX=3702 GN=BCA2 PE=1 SV=3	BCA2_ARATH	KEKYETNPALYGELAK	KEKYETNPALYGELAK
	P42737	Beta carbonic anhydrase 2_ chloroplastic OS=Arabidopsis thaliana OX=3702 GN=BCA2 PE=1 SV=3	BCA2_ARATH	GQSPKYMVFACSDSR	GQSPKYMVFACSDSR
	P42737	Beta carbonic anhydrase 2_ chloroplastic OS=Arabidopsis thaliana OX=3702 GN=BCA2 PE=1 SV=3	BCA2_ARATH	KITAELQAASSSDSK	KITAELQAASSSDSK
AT1G63660	Q9CAD1	Glutamine amidotransferase At1g63660 OS=Arabidopsis thaliana OX=3702 GN=At1g63660 PE=2 SV=1	Q9CAD1_ARATH	cytosol	GMP biosynthesis	[2,3]
				peptide.seq	peptide.OriginatingSeq
	Q9CAD1	At1g63660 OS=Arabidopsis thaliana OX=3702 GN=At1g63660 PE=2 SV=1	Q9CAD1_ARATH	EFINIFDQFAQELEK	EFINIFDQFAQELEK
	Q9CAD1	At1g63660 OS=Arabidopsis thaliana OX=3702 GN=At1g63660 PE=2 SV=1	Q9CAD1_ARATH	LGGVVVEGESK	LGGVVVEGESK
	Q9CAD1	At1g63660 OS=Arabidopsis thaliana OX=3702 GN=At1g63660 PE=2 SV=1	Q9CAD1_ARATH	FLDDVSR	FLDDVSR
	Q9CAD1	At1g63660 OS=Arabidopsis thaliana OX=3702 GN=At1g63660 PE=2 SV=1	Q9CAD1_ARATH	ETPTMKPDTVLILDYGSQYTHLITR	ETPTMKPDTVLILDYGSQYTHLITR
	Q9CAD1	At1g63660 OS=Arabidopsis thaliana OX=3702 GN=At1g63660 PE=2 SV=1	Q9CAD1_ARATH	METPTMKPDTVLILDYGSQYTHLITR	METPTMKPDTVLILDYGSQYTHLITR
	Q9CAD1	At1g63660 OS=Arabidopsis thaliana OX=3702 GN=At1g63660 PE=2 SV=1	Q9CAD1_ARATH	ELEK	EFINIFDQFAQELEK
	Q9CAD1	At1g63660 OS=Arabidopsis thaliana OX=3702 GN=At1g63660 PE=2 SV=1	Q9CAD1_ARATH	VLGDVTQGNALEVLR	VLGDVTQGNALEVLR
	Q9CAD1	At1g63660 OS=Arabidopsis thaliana OX=3702 GN=At1g63660 PE=2 SV=1	Q9CAD1_ARATH	LLFKDEVR	LLFKDEVR
	Q9CAD1	At1g63660 OS=Arabidopsis thaliana OX=3702 GN=At1g63660 PE=2 SV=1	Q9CAD1_ARATH	SLNVFSLVISGTSSLK	SLNVFSLVISGTSSLK
	Q9CAD1	At1g63660 OS=Arabidopsis thaliana OX=3702 GN=At1g63660 PE=2 SV=1	Q9CAD1_ARATH	ICNSVQGVNR	ICNSVQGVNR
	Q9CAD1	At1g63660 OS=Arabidopsis thaliana OX=3702 GN=At1g63660 PE=2 SV=1	Q9CAD1_ARATH	TVASDEHVICALSGGVDSTVAATLVHK	TVASDEHVICALSGGVDSTVAATLVHK
	Q9CAD1	At1g63660 OS=Arabidopsis thaliana OX=3702 GN=At1g63660 PE=2 SV=1	Q9CAD1_ARATH	SEIFGSESGGEKQMVWMSHGDEAVK	SEIFGSESGGEKQMVWMSHGDEAVK
	Q9CAD1	At1g63660 OS=Arabidopsis thaliana OX=3702 GN=At1g63660 PE=2 SV=1	Q9CAD1_ARATH	EFINIF	EFINIFDQFAQELEK
	Q9CAD1	At1g63660 OS=Arabidopsis thaliana OX=3702 GN=At1g63660 PE=2 SV=1	Q9CAD1_ARATH	AQELEK	EFINIFDQFAQELEK
AT3G15010	Q9LKA4	UBP1-associated protein 2C OS=Arabidopsis thaliana OX=3702 GN=UBA2C PE=2 SV=1	UBA2C_ARATH	nucleus	RNA binding, stress response	[101]
				peptide.seq	peptide.OriginatingSeq
	Q9LKA4	UBP1-associated protein 2C OS=Arabidopsis thaliana OX=3702 GN=UBA2C PE=2 SV=1	UBA2C_ARATH	FTTDQLLDLLQEAIVR	FTTDQLLDLLQEAIVR
	Q9LKA4	UBP1-associated protein 2C OS=Arabidopsis thaliana OX=3702 GN=UBA2C PE=2 SV=1	UBA2C_ARATH	SLFSSYGDLEEAIVILDK	SLFSSYGDLEEAIVILDK
	Q9LKA4	UBP1-associated protein 2C OS=Arabidopsis thaliana OX=3702 GN=UBA2C PE=2 SV=1	UBA2C_ARATH	VTVTQLAASGNQGTGSQIADISMR	VTVTQLAASGNQGTGSQIADISMR
	Q9LKA4	UBP1-associated protein 2C OS=Arabidopsis thaliana OX=3702 GN=UBA2C PE=2 SV=1	UBA2C_ARATH	VTVTQLAASGNQGTGSQIADISMRK	VTVTQLAASGNQGTGSQIADISMRK
	Q9LKA4	UBP1-associated protein 2C OS=Arabidopsis thaliana OX=3702 GN=UBA2C PE=2 SV=1	UBA2C_ARATH	SLFSSYGDLEEAIVILDKVTGKSK	SLFSSYGDLEEAIVILDKVTGKSK
	Q9LKA4	UBP1-associated protein 2C OS=Arabidopsis thaliana OX=3702 GN=UBA2C PE=2 SV=1	UBA2C_ARATH	QEAIVR	FTTDQLLDLLQEAIVR
	Q9LKA4	UBP1-associated protein 2C OS=Arabidopsis thaliana OX=3702 GN=UBA2C PE=2 SV=1	UBA2C_ARATH	EAIVR	FTTDQLLDLLQEAIVR
	Q9LKA4	UBP1-associated protein 2C OS=Arabidopsis thaliana OX=3702 GN=UBA2C PE=2 SV=1	UBA2C_ARATH	AIVR	FTTDQLLDLLQEAIVR
	Q9LKA4	UBP1-associated protein 2C OS=Arabidopsis thaliana OX=3702 GN=UBA2C PE=2 SV=1	UBA2C_ARATH	GLAADTTTEGLR	GLAADTTTEGLR
	Q9LKA4	UBP1-associated protein 2C OS=Arabidopsis thaliana OX=3702 GN=UBA2C PE=2 SV=1	UBA2C_ARATH	HPDVLESVR	HPDVLESVR
	Q9LKA4	UBP1-associated protein 2C OS=Arabidopsis thaliana OX=3702 GN=UBA2C PE=2 SV=1	UBA2C_ARATH	LSPQDARK	LSPQDARK
	Q9LKA4	UBP1-associated protein 2C OS=Arabidopsis thaliana OX=3702 GN=UBA2C PE=2 SV=1	UBA2C_ARATH	MPPSSMPGGGGYPESGHYGLSSSAGYPGQHHQAVGTSPVPR	MPPSSMPGGGGYPESGHYGLSSSAGYPGQHHQAVGTSPVPR
	Q9LKA4	UBP1-associated protein 2C OS=Arabidopsis thaliana OX=3702 GN=UBA2C PE=2 SV=1	UBA2C_ARATH	GYGFVTFMHVDGALLALK	GYGFVTFMHVDGALLALK
	Q9LKA4	UBP1-associated protein 2C OS=Arabidopsis thaliana OX=3702 GN=UBA2C PE=2 SV=1	UBA2C_ARATH	LSPQDARKIIER	LSPQDARKIIER
	Q9LKA4	UBP1-associated protein 2C OS=Arabidopsis thaliana OX=3702 GN=UBA2C PE=2 SV=1	UBA2C_ARATH	HLNCKLAVDGK	HLNCKLAVDGK
	Q9LKA4	UBP1-associated protein 2C OS=Arabidopsis thaliana OX=3702 GN=UBA2C PE=2 SV=1	UBA2C_ARATH	LDENGNGLNTNGGGTIGPTRLSPQDARK	LDENGNGLNTNGGGTIGPTRLSPQDARK
	Q9LKA4	UBP1-associated protein 2C OS=Arabidopsis thaliana OX=3702 GN=UBA2C PE=2 SV=1	UBA2C_ARATH	KIIERFTTDQLLDLLQEAIVR	KIIERFTTDQLLDLLQEAIVR
AT3G52750	Q9LXJ0	Cell division protein FtsZ homolog 2-2_ chloroplastic OS=Arabidopsis thaliana OX=3702 GN=FTSZ2-2 PE=1 SV=1	FTZ22_ARATH	chloroplast	chloroplast devision	[102,103]
				peptide.seq	peptide.OriginatingSeq
	Q9LXJ0	Cell division protein FtsZ homolog 2-2_ chloroplastic OS=Arabidopsis thaliana OX=3702 GN=FTSZ2-2 PE=1 SV=1	FTZ22_ARATH	GISDIITIPGLVNVDFADVR	GISDIITIPGLVNVDFADVR
	Q9LXJ0	Cell division protein FtsZ homolog 2-2_ chloroplastic OS=Arabidopsis thaliana OX=3702 GN=FTSZ2-2 PE=1 SV=1	FTZ22_ARATH	DAALNAIQSPLLDIGIER	DAALNAIQSPLLDIGIER
	Q9LXJ0	Cell division protein FtsZ homolog 2-2_ chloroplastic OS=Arabidopsis thaliana OX=3702 GN=FTSZ2-2 PE=1 SV=1	FTZ22_ARATH	ARDAALNAIQSPLLDIGIER	ARDAALNAIQSPLLDIGIER
	Q9LXJ0	Cell division protein FtsZ homolog 2-2_ chloroplastic OS=Arabidopsis thaliana OX=3702 GN=FTSZ2-2 PE=1 SV=1	FTZ22_ARATH	AIMANAGSSLMGIGTATGK	AIMANAGSSLMGIGTATGK
	Q9LXJ0	Cell division protein FtsZ homolog 2-2_ chloroplastic OS=Arabidopsis thaliana OX=3702 GN=FTSZ2-2 PE=1 SV=1	FTZ22_ARATH	FADVR	GISDIITIPGLVNVDFADVR
	Q9LXJ0	Cell division protein FtsZ homolog 2-2_ chloroplastic OS=Arabidopsis thaliana OX=3702 GN=FTSZ2-2 PE=1 SV=1	FTZ22_ARATH	LLAAVSQSTPVTEAFNLADDILR	LLAAVSQSTPVTEAFNLADDILR
	Q9LXJ0	Cell division protein FtsZ homolog 2-2_ chloroplastic OS=Arabidopsis thaliana OX=3702 GN=FTSZ2-2 PE=1 SV=1	FTZ22_ARATH	GLGAGGNPEIGMNAATESK	GLGAGGNPEIGMNAATESK
	Q9LXJ0	Cell division protein FtsZ homolog 2-2_ chloroplastic OS=Arabidopsis thaliana OX=3702 GN=FTSZ2-2 PE=1 SV=1	FTZ22_ARATH	AIMANAGSSLMGIGTATGKTRAR	AIMANAGSSLMGIGTATGKTRAR
	Q9LXJ0	Cell division protein FtsZ homolog 2-2_ chloroplastic OS=Arabidopsis thaliana OX=3702 GN=FTSZ2-2 PE=1 SV=1	FTZ22_ARATH	ETSSVPITEDLDELSTPNTYNEARIKVIGVGGGGSNAVNR	ETSSVPITEDLDELSTPNTYNEARIKVIGVGGGGSNAVNR
	Q9LXJ0	Cell division protein FtsZ homolog 2-2_ chloroplastic OS=Arabidopsis thaliana OX=3702 GN=FTSZ2-2 PE=1 SV=1	FTZ22_ARATH	AIMANAGSSLMGIGTATGKTR	AIMANAGSSLMGIGTATGKTR
	Q9LXJ0	Cell division protein FtsZ homolog 2-2_ chloroplastic OS=Arabidopsis thaliana OX=3702 GN=FTSZ2-2 PE=1 SV=1	FTZ22_ARATH	IKVIGVGGGGSNAVNRMIESEMIGVEFWIVNTDIQAMR	IKVIGVGGGGSNAVNRMIESEMIGVEFWIVNTDIQAMR
	Q9LXJ0	Cell division protein FtsZ homolog 2-2_ chloroplastic OS=Arabidopsis thaliana OX=3702 GN=FTSZ2-2 PE=1 SV=1	FTZ22_ARATH	GISDII	GISDIITIPGLVNVDFADVR
	Q9LXJ0	Cell division protein FtsZ homolog 2-2_ chloroplastic OS=Arabidopsis thaliana OX=3702 GN=FTSZ2-2 PE=1 SV=1	FTZ22_ARATH	GISDI	GISDIITIPGLVNVDFADVR
	Q9LXJ0	Cell division protein FtsZ homolog 2-2_ chloroplastic OS=Arabidopsis thaliana OX=3702 GN=FTSZ2-2 PE=1 SV=1	FTZ22_ARATH	VIGVGGGGSNAVNR	VIGVGGGGSNAVNR
	Q9LXJ0	Cell division protein FtsZ homolog 2-2_ chloroplastic OS=Arabidopsis thaliana OX=3702 GN=FTSZ2-2 PE=1 SV=1	FTZ22_ARATH	DAALNAIQSPLLDI	DAALNAIQSPLLDIGIER
	Q9LXJ0	Cell division protein FtsZ homolog 2-2_ chloroplastic OS=Arabidopsis thaliana OX=3702 GN=FTSZ2-2 PE=1 SV=1	FTZ22_ARATH	SVLPDHHLGTR	SVLPDHHLGTR
	Q9LXJ0	Cell division protein FtsZ homolog 2-2_ chloroplastic OS=Arabidopsis thaliana OX=3702 GN=FTSZ2-2 PE=1 SV=1	FTZ22_ARATH	NSLNSHSTSHFQSQDSFLNLHPEISMLNPR	NSLNSHSTSHFQSQDSFLNLHPEISMLNPR
	Q9LXJ0	Cell division protein FtsZ homolog 2-2_ chloroplastic OS=Arabidopsis thaliana OX=3702 GN=FTSZ2-2 PE=1 SV=1	FTZ22_ARATH	YESSSIRNSLNSHSTSHFQSQDSFLNLHPEISMLNPRK	YESSSIRNSLNSHSTSHFQSQDSFLNLHPEISMLNPRK
	Q9LXJ0	Cell division protein FtsZ homolog 2-2_ chloroplastic OS=Arabidopsis thaliana OX=3702 GN=FTSZ2-2 PE=1 SV=1	FTZ22_ARATH	SVLPDHHLGTRVGCLR	SVLPDHHLGTRVGCLR
	Q9LXJ0	Cell division protein FtsZ homolog 2-2_ chloroplastic OS=Arabidopsis thaliana OX=3702 GN=FTSZ2-2 PE=1 SV=1	FTZ22_ARATH	ELTRGLGAGGNPEIGMNAATESK	ELTRGLGAGGNPEIGMNAATESK
	Q9LXJ0	Cell division protein FtsZ homolog 2-2_ chloroplastic OS=Arabidopsis thaliana OX=3702 GN=FTSZ2-2 PE=1 SV=1	FTZ22_ARATH	TEAFNLADDILR	LLAAVSQSTPVTEAFNLADDILR
AT4G02930	Q9ZT91	Elongation factor Tu_ mitochondrial OS=Arabidopsis thaliana OX=3702 GN=TUFA PE=1 SV=1	EFTM_ARATH	mitochondrion	translation	[31,48]
				peptide.seq	peptide.OriginatingSeq
	Q9ZT91	Elongation factor Tu_ mitochondrial OS=Arabidopsis thaliana OX=3702 GN=TUFA PE=1 SV=1	EFTM_ARATH	HYAHVDCPGHADYVK	HYAHVDCPGHADYVK
	Q9ZT91	Elongation factor Tu_ mitochondrial OS=Arabidopsis thaliana OX=3702 GN=TUFA PE=1 SV=1	EFTM_ARATH	YVK	HYAHVDCPGHADYVK
	Q9ZT91	Elongation factor Tu_ mitochondrial OS=Arabidopsis thaliana OX=3702 GN=TUFA PE=1 SV=1	EFTM_ARATH	GSALSALQGTNDEIGR	GSALSALQGTNDEIGR
	Q9ZT91	Elongation factor Tu_ mitochondrial OS=Arabidopsis thaliana OX=3702 GN=TUFA PE=1 SV=1	EFTM_ARATH	VLDKPFLMPIEDVFSIQGR	VLDKPFLMPIEDVFSIQGR
	Q9ZT91	Elongation factor Tu_ mitochondrial OS=Arabidopsis thaliana OX=3702 GN=TUFA PE=1 SV=1	EFTM_ARATH	NKPHVNVGTIGHVDHGK	NKPHVNVGTIGHVDHGK
[truncated: 27 more rows]

## Sheet: references
References
[truncated: 103 more rows]
